# Supplementary material for: Comprehensive Profiles of mRNAs and miRNAs Reveal Molecular Characteristics of Multiple Organ Physiologies and Development in Pigs
Source: Front Genet. 2019 Aug 28;10:756. doi: 10.3389/fgene.2019.00756 (PMC6737989; doi:10.3389/fgene.2019.00756)
Supplement: Supplementary file 1 [file Table_1.xlsx]

## Sheet: table.S1
Table S1. Summary of universally expressed mRNAs in all tissues
Gene_ID	Gene_Symbol	Expression in RPKM
		fat	heart	kidney	liver	lung	muscle_0	muscle_240	muscle_30	ovarium	spleen	testis
ENSSSCG00000006468	HDGF	10.4589	15.6503	24.6197	25.551	19.0111	16.4331	15.2029	10.8104	14.4366	15.8114	11.6364
ENSSSCG00000030632	UBE2V1	15.385	14.7073	26.1664	12.7508	19.8146	24.6476	15.9821	13.8265	22.1864	14.5645	33.7131
ENSSSCG00000001499	DST	17.9332	37.666	52.6299	21.6294	19.3597	15.9704	31.2595	29.4198	35.083	28.6456	22.0288
ENSSSCG00000012842		740.43	502.435	470.16	409.861	461.19	565.492	159.402	157.877	460.637	537.466	635.871
ENSSSCG00000002266	CHD2	14.1853	32.1077	28.7232	10.2357	26.8431	17.8248	13.6154	9.86608	31.8969	21.9049	22.3303
ENSSSCG00000011615	RAB7A	28.2847	23.9713	65.144	13.7719	39.6168	37.8523	46.3237	26.9654	58.0764	29.7752	41.0545
ENSSSCG00000030255	EIF4G1	14.1902	16.3957	20.0456	24.2216	21.6567	33.5292	26.1166	16.8922	32.1759	16.3484	47.4348
ENSSSCG00000006669	HIST2H2AC	34.3826	34.0529	24.2087	24.876	26.725	15.9441	12.4905	23.8973	30.4933	24.0768	56.6753
ENSSSCG00000014016	SQSTM1	19.673	23.8129	36.7834	38.7336	28.2439	15.9903	36.7486	19.7865	52.786	41.637	60.5517
ENSSSCG00000029158	ZMAT2	18.4413	44.6559	26.2114	19.8386	25.4808	31.2042	11.7297	9.94601	39.7073	30.6503	40.0094
ENSSSCG00000005372	ANP32B	76.4212	65.4337	76.9524	31.3995	79.5231	106.515	47.4624	27.2717	40.3062	51.9348	110.648
ENSSSCG00000029059	SSRP1	18.4174	21.1443	22.9346	12.6029	29.5186	34.3893	14.7214	11.9212	19.2371	22.4709	45.1148
ENSSSCG00000021278	EIF4B	26.0867	34.6455	38.2358	10.1636	33.926	35.7886	38.9361	15.8935	67.3275	30.5007	45.767
ENSSSCG00000027481		39.4127	41.2143	73.369	20.0845	78.944	44.4756	18.6409	27.2176	56.7887	49.7557	68.8093
ENSSSCG00000015337		53.681	107.612	107.049	69.3012	62.8674	134.989	90.4991	59.3237	188.344	56.0584	92.3558
ENSSSCG00000030368	HSP70.2	13.7217	22.1493	43.0477	21.9725	23.3507	10.8343	27.5331	12.6797	20.0675	17.859	12.6062
ENSSSCG00000004697	HYPK	15.8673	43.3616	29.3578	15.4426	32.2945	61.1123	31.3259	22.3579	49.8531	15.1822	38.4896
ENSSSCG00000008172	PDCL3	11.0036	24.1157	39.775	11.6611	32.073	29.0811	10.8928	19.604	36.3567	22.9104	12.3711
ENSSSCG00000013239	PSMC3	13.642	31.7138	16.1741	15.3451	16.5442	12.2425	11.9681	6.69012	22.3367	12.6447	32.6226
ENSSSCG00000008619		16.0312	24.1083	32.6387	18.6768	17.2141	34.9727	30.4963	13.9466	32.0319	10.5322	52.3819
ENSSSCG00000027746	MRFAP1	20.3517	29.1829	35.0184	32.2214	26.632	46.4122	17.8231	10.9802	60.3341	17.1171	29.8022
ENSSSCG00000009247	HNRNPDL	56.525	58.4775	129.681	21.4422	94.319	93.4856	58.7962	37.6018	140.805	61.1382	86.36
ENSSSCG00000009249	HNRNPD	25.6986	32.9777	55.4987	10.0116	47.7244	40.8517	20.5756	18.8337	72.3673	39.3558	49.9993
ENSSSCG00000003798	SERBP1	91.5483	99.0493	85.4231	46.1072	88.025	209.73	104.128	73.7131	137.445	74.7537	212.181
ENSSSCG00000001075	DEK	30.332	22.9638	74.1184	15.9646	66.5406	46.8437	52.47	36.622	85.8968	31.6416	35.7932
ENSSSCG00000015836	HNRNPA2B1	39.0048	45.9322	74.8604	12.4033	58.159	111.866	53.5118	40.8305	70.995	31.0986	90.0583
ENSSSCG00000008860	YBX1	10.407	39.2687	17.4529	14.9329	22.2466	21.6436	12.5452	37.5663	32.5242	18.9849	49.0062
ENSSSCG00000029954	THRAP3	24.4726	27.7588	40.3947	18.4635	33.0235	50.7887	26.6807	18.7758	62.4612	22.7784	72.576
ENSSSCG00000025966	EIF4H	27.5699	28.9006	34.0529	35.0002	34.0499	44.5561	20.4319	13.5773	80.1962	33.7348	67.0725
ENSSSCG00000028002		47.5261	134.366	74.1472	19.7505	58.2707	147.471	97.7179	53.3859	127.762	37.5707	105.258
ENSSSCG00000002869	LSM14A	33.3945	35.1742	59.1715	12.8156	44.6232	65.0806	67.3933	32.4308	107.415	28.4932	69.6054
ENSSSCG00000027748		23.2071	41.937	56.8023	19.1268	17.2729	43.6018	26.0345	12.9487	46.1367	12.6091	56.4669
ENSSSCG00000011552	ARPC4	39.2066	26.8647	32.3176	27.718	76.0501	34.691	26.2938	13.3674	73.0746	81.3478	54.0324
ENSSSCG00000027757	FIS1	28.5843	53.2267	22.507	31.0417	21.3627	22.0479	34.9179	10.669	64.3206	13.184	28.5709
ENSSSCG00000023110	UBXN1	22.179	36.2064	33.3667	19.7897	26.3677	23.3985	53.9583	16.0708	75.2389	29.9298	65.6019
ENSSSCG00000007272	CHMP4B	12.0073	12.7047	15.2548	19.4302	20.0888	11.1857	13.6985	6.81792	42.1853	15.4983	24.1139
ENSSSCG00000003104	STRN4	10.1792	13.9047	19.8171	12.0967	20.4284	11.569	23.7728	10.1254	25.9588	12.5832	44.1912
ENSSSCG00000006752	CSDE1	16.4028	18.4312	20.0063	12.228	18.7791	26.1717	26.2697	14.1491	56.5728	13.5496	31.3988
ENSSSCG00000023247	OPTN	46.6063	72.1836	39.5805	53.3634	43.381	8.40583	76.4221	26.4779	95.4402	15.0232	80.0659
ENSSSCG00000013460	OAZ1	35.2426	24.5671	21.4454	22.4493	31.1124	23.3259	12.2544	12.7671	55.0023	23.776	65.0489
ENSSSCG00000023674	SON	23.1986	29.5783	41.9836	12.4151	42.6146	39.1584	19.5442	14.8105	80.5377	32.788	59.4567
ENSSSCG00000013405	EIF4G2	37.1055	29.9455	52.2856	18.6261	56.0422	115.231	112.117	87.6628	135.969	35.0618	86.7401
ENSSSCG00000025674	SNRNP27	30.6101	61.5132	50.1371	16.0321	22.5874	68.7206	17.9726	11.0651	44.3322	23.4226	67.3171
ENSSSCG00000000071	ST13	28.3376	13.9057	54.3256	39.4643	27.2968	40.3628	28.5666	12.0546	83.1598	18.3122	53.4187
ENSSSCG00000004029	QKI	64.8904	177.115	40.0785	25.0751	99.0851	112.363	99.7036	47.7469	107.066	45.0719	187.076
ENSSSCG00000008247	SUCLG1	21.945	91.5976	50.3266	35.5666	17.6768	92.8368	98.3573	41.3996	77.978	16.7132	39.2296
ENSSSCG00000009772	TMED2	30.015	27.0567	36.4096	43.3633	33.4292	45.1269	30.2513	14.5576	102.315	26.9723	75.5174
ENSSSCG00000000274	PCBP2	31.9754	17.7797	29.2366	29.7383	37.9855	27.7465	26.394	16.8267	57.764	32.9718	94.8622
ENSSSCG00000015948	DYNC1I2	22.463	20.8206	17.5127	12.4135	21.2682	29.5841	12.8567	5.8375	42.0204	14.8571	53.3312
ENSSSCG00000011893	COX17	67.0962	220.761	105.511	50.6427	59.4571	103.983	71.9767	61.4083	184.245	44.973	68.9987
ENSSSCG00000013602	HNRNPM	27.3444	22.3623	31.8784	10.4412	31.9545	36.9871	13.6274	11.8897	60.4496	21.7358	66.5449
ENSSSCG00000005232	SMARCA2	31.1603	18.2264	60.3212	11.6395	26.6958	10.0104	16.9907	9.2419	30.4126	27.5601	47.4304
ENSSSCG00000014022	HNRNPH1	70.8513	51.1766	106.165	25.2367	85.2416	148.375	61.5375	38.6697	194.424	51.452	165.388
ENSSSCG00000003683	NDUFV2	21.2326	76.5438	25.9884	18.4122	26.4724	91.4053	76.3518	42.4715	93.5506	13.1309	58.1866
ENSSSCG00000017543	CALCOCO2	40.0573	49.5634	26.0935	13.489	69.5356	25.9645	38.1366	10.0442	72.232	26.5815	93.1912
ENSSSCG00000011930	ATG3	16.4241	19.885	43.4427	10.7575	26.0516	17.6058	16.869	9.20487	47.1518	28.713	62.9026
ENSSSCG00000006789	ATP5F1	30.0108	248.889	119.104	53.6818	36.4674	163.785	135.19	94.6008	136.206	32.2681	121.015
ENSSSCG00000030630	PSMA7	16.6119	28.564	24.2869	12.9178	13.8079	40.2717	35.2984	9.49582	53.9475	14.8259	63.513
ENSSSCG00000027358	RPS17	49.5656	47.7212	33.038	39.8617	43.4341	56.6724	37.6206	28.4979	157.851	56.7801	79.908
ENSSSCG00000011644	ANAPC13	23.5425	27.4243	50.1107	21.7736	25.0101	17.2811	16.6115	13.6358	77.4718	18.9283	39.0516
ENSSSCG00000004002	RPS5	23.9508	18.9178	12.2038	10.5948	20.2583	33.3267	15.0981	13.7011	66.8545	32.768	40.677
ENSSSCG00000009914	MLEC	44.5014	77.205	82.5513	65.8091	56.5912	121.843	117.413	78.2932	181.534	47.6485	259.192
ENSSSCG00000006358	NDUFS2	21.6698	103.004	71.1758	16.6385	22.4246	101.226	79.1455	31.7416	110.822	21.2759	57.2025
ENSSSCG00000013002	FAU	26.7769	21.1139	18.7705	14.2873	21.0477	35.1588	16.133	9.45752	75.0518	40.5341	34.5272
ENSSSCG00000006016	EIF3H	43.66	53.2633	24.9315	15.436	35.3493	80.444	63.2422	25.9141	133.061	30.2605	69.8563
ENSSSCG00000006070	COX6C	34.2463	116.952	54.6866	35.5363	22.4362	74.4091	66.5884	37.8816	154.938	23.2163	66.365
ENSSSCG00000018082	COX3	805.539	1995.52	1627.64	215.563	208.014	1540.59	1547.74	815.906	2046.9	197.137	795.726
ENSSSCG00000018084	ND3	71.9544	302.932	209.427	40.9771	26.8197	156.52	161.68	141.758	244.298	41.2148	100.83
ENSSSCG00000000104	DDX17	21.6356	22.8923	39.8829	15.9553	61.0439	23.8753	12.4673	15.1187	89.5917	43.7509	45.6589
ENSSSCG00000003367	RPL22	230.539	276.536	172.048	69.5339	148.08	377.216	183.249	78.6974	607.045	138.017	242.551
ENSSSCG00000013064	EEF1G	37.3285	111.1	31.8675	14.7152	43.9321	107.112	88.0606	32.604	167.983	48.7771	130.413
ENSSSCG00000025751		55.9407	101.025	40.3118	13.9529	10.29	67.8467	48.8403	20.2882	74.5823	13.5	33.0807
ENSSSCG00000003692	MYL12B	30.951	52.0263	30.598	10.7643	80.7003	82.3759	47.7272	35.8855	148.375	48.4201	35.0222
ENSSSCG00000011266		57.5515	23.512	28.7104	33.6685	54.704	79.2569	27.5049	18.7171	150.814	71.0242	107.548
ENSSSCG00000018091	ND5	547.014	1045.81	856.403	63.071	86.9272	1092.98	595.962	382.275	651.65	39.4569	548.759
ENSSSCG00000011803	EIF4A2	38.3384	47.7879	53.4701	15.7284	49.4812	111.056	96.3761	61.4042	191.473	30.6768	72.5085
ENSSSCG00000022398	NUCKS1	59.825	65.3726	140.943	45.4084	81.9469	61.5059	37.0422	36.461	238.829	58.5653	123.478
ENSSSCG00000017259	PRKAR1A	31.4035	49.2428	56.3709	17.0949	50.0077	61.5627	26.7763	21.6348	120.339	37.1041	135.413
ENSSSCG00000029226	UBC	63.1548	74.9004	71.8392	30.8847	94.4028	78.1045	114.244	100.2	200.807	80.6629	307.261
ENSSSCG00000010877	HNRNPU	17.6705	16.7903	25.2249	20.3603	31.9883	34.6246	14.4987	10.8919	81.5647	20.6999	55.8475
ENSSSCG00000018081	ATP6	1126.54	2090.94	2701.36	142.592	187.076	1847.86	1598.91	963.939	1438.75	151.222	861.69
ENSSSCG00000006366	PFDN2	15.8912	29.1099	18.9837	17.3733	21.527	26.4691	15.5485	10.2049	34.6104	12.2906	73.9116
ENSSSCG00000002529	RPS21	22.3398	26.2641	35.9489	14.9525	17.8009	42.8109	11.0112	12.3315	90.357	49.2984	32.1549
ENSSSCG00000000496	CCT2	13.3894	27.0634	34.8	11.0094	19.5225	40.0094	10.7211	10.1797	53.0334	14.9687	69.7282
ENSSSCG00000008222		42.7623	59.3882	56.9348	10.9386	43.2824	25.7984	35.0483	11.114	115.285	22.2375	101.386
ENSSSCG00000027907	BSG	25.5178	120.529	98.9907	53.9748	36.3606	31.4643	19.1649	10.0868	57.6251	20.7433	55.1918
ENSSSCG00000004499	ATP5A1	24.296	110.398	44.77	16.7994	21.3701	133.747	67.1985	49.972	69.4889	20.1105	30.993
ENSSSCG00000005169	RPS6	101.605	57.6987	43.9952	16.1702	50.4566	153.74	76.9323	32.445	229.392	61.3832	154.397
ENSSSCG00000010203		21.7938	19.0244	30.3186	16.8428	41.8657	35.8879	17.4959	9.58438	74.606	32.0711	94.0903
ENSSSCG00000018069	ND2	155.639	565.162	409.836	17.8691	49.7808	378.386	332.505	179.813	532.963	18.9756	320.266
ENSSSCG00000017905	PFN1	21.962	15.8649	28.8902	15.5659	55.8716	39.8851	15.077	14.3866	89.3267	75.5141	22.5119
ENSSSCG00000029802	RPL23A	137.758	75.7876	80.2939	48.6397	122.917	133.456	87.1945	47.201	392.763	192.47	123.869
ENSSSCG00000004785		30.2532	48.5417	39.3181	11.9734	25.7337	46.0889	32.4595	8.93634	97.773	24.1564	105.605
ENSSSCG00000014298	PPP2CB	28.0779	47.1967	59.2053	19	48.9098	104.762	47.6558	16.2026	163.118	36.0607	116.348
ENSSSCG00000018075	CO1	1552.85	6614.92	4566.86	593.024	629.935	4917.31	4406.18	2301.7	5605.99	504.625	1482.44
ENSSSCG00000005300		14.2514	17.6491	15.5346	15.3027	17.4839	45.7183	32.4188	13.6358	59.9821	11.9634	74.5908
ENSSSCG00000006249	RPS20	179.506	108.33	117.765	29.3064	108.845	187.479	98.8408	45.8132	466.136	166.56	222.394
ENSSSCG00000003385	PARK7	15.8448	34.8787	71.5849	16.3168	18.8432	26.8302	33.5266	20.6527	102.635	17.8811	39.5344
ENSSSCG00000023248	RPS15	26.7762	19.9235	10.6796	21.5179	24.1102	29.8534	10.3785	8.903	80.9031	36.9218	20.5284
ENSSSCG00000008571	HADHA	19.5565	84.9074	28.3878	13.8088	13.7627	114.176	47.9214	29.983	72.0826	10.7075	89.9367
ENSSSCG00000025675	EEF2	109.033	124.342	82.921	48.2347	94.9989	108.329	90.8625	65.9385	384.241	95.8281	97.2599
ENSSSCG00000018087	MT-ND4	546.505	1539.02	1703.27	51.4209	111.142	1603.05	1205.27	634.452	863.452	66.3982	540.071
ENSSSCG00000024373	TRIP12	10.3037	10.4117	13.6099	13.916	20.8724	10.933	14.7396	11.9728	33.7605	14.4824	61.2412
ENSSSCG00000003166	RPL13A	265.701	223.096	156.52	73.1997	158.118	324.441	162.289	54.718	784.995	246.61	365.691
ENSSSCG00000016998	NPM1	50.5361	33.8936	62.4809	15.4645	60.3456	144.987	36.9947	34.6304	208.283	55.34	116.742
ENSSSCG00000029830	RPL8	31.3666	49.4552	50.7447	30.6725	47.5527	87.4197	30.0085	27.8301	179.263	58.579	27.6884
ENSSSCG00000014540		43.1481	17.3505	62.3036	71.4407	48.744	30.7464	11.9994	18.526	170.515	69.078	69.5092
ENSSSCG00000010320	VDAC2	25.7099	58.5632	23.319	12.7146	17.8229	74.7208	54.7858	28.2391	124.114	11.9746	107.092
ENSSSCG00000016185	ARPC2	19.281	10.8382	14.1823	14.3346	42.5381	16.0537	18.9788	4.95264	77.6545	41.4308	58.8888
ENSSSCG00000018065	MT-ND1	462.705	1846.92	1441.42	109.13	181.464	2755.45	2636.96	854.826	1526.3	137.957	1203.55
ENSSSCG00000018094	CYTB	794.211	2268.84	1561.43	180.805	140.824	1574.39	1445.4	578.411	509.036	104.845	688.155
ENSSSCG00000023903	ATP5I	17.345	99.2835	35.6077	15.3404	13.1595	67.9182	25.8907	13.1171	61.4647	10.901	34.8289
ENSSSCG00000000886	SLC25A3	36.063	162.769	34.4812	10.6311	20.1459	145.315	97.3566	44.2888	148.314	13.6673	80.8947
ENSSSCG00000005976	NDUFB9	29.9719	199.218	49.3471	18.882	16.2763	120.161	132.131	50.166	75.1884	14.4363	96.9726
ENSSSCG00000014910		36.9189	20.5513	24.5831	12.0928	28.6119	41.1966	12.0687	5.5783	109.696	56.3685	51.9955
ENSSSCG00000013746	CALR	42.3986	51.3893	100.369	63.7894	92.7232	97.461	22.8771	11.0849	250.324	68.0398	210.703
ENSSSCG00000004177	RPS12	70.7705	34.8842	32.0645	14.5145	81.6556	89.2985	22.2637	17.4726	201.259	65.9102	90.9271
ENSSSCG00000023600	MRPS25	22.6928	164.094	63.7788	47.0669	29.023	54.9611	52.9296	28.8081	18.8354	25.993	38.3312
ENSSSCG00000025507	RPL27	32.4349	24.2097	19.7679	14.9995	26.2701	43.5812	22.0667	12.0944	116.622	36.0778	35.3478
ENSSSCG00000025883	RPL37	111.962	90.1522	111.432	70.077	118.645	140.544	72.4196	36.5705	450.452	182.634	98.1577
ENSSSCG00000022059		30.552	28.5608	27.3373	39.6611	41.54	52.9175	21.228	24.5606	163.578	55.4939	44.1851
ENSSSCG00000029362	CHMP2A	21.0727	22.3351	57.8913	32.766	55.1821	11.1004	12.2179	14.4475	129.376	43.3954	52.507
ENSSSCG00000003566	NUDC	21.232	27.3563	19.7312	10.8716	30.713	42.0331	20.4853	10.6034	53.5631	10.4456	99.5095
ENSSSCG00000018033	UBB	84.5395	101.563	68.1728	60.8066	111.228	97.7703	104.533	49.4519	391.152	78.5296	310.132
ENSSSCG00000028850	RPL26	250.715	236.719	246.316	75.1687	177.291	262.514	153.278	97.6332	827.925	199.36	142.597
ENSSSCG00000016128	EEF1B2	35.087	24.5309	20.7888	12.2038	28.7917	65.0822	42.4406	24.8823	148.623	37.7613	47.368
ENSSSCG00000023690	PTMA	57.5214	66.0963	257.231	82.8385	322.327	49.3133	12.6334	23.195	198.877	217.924	81.0532
ENSSSCG00000006246	CHCHD7	22.92	157.326	22.2113	21.0055	26.3605	70.1119	56.5586	19.1426	108.487	14.0905	102.015
ENSSSCG00000008767		57.4137	28.8848	29.7165	19.6503	51.3382	62.6498	21.3584	14.5271	184.658	67.8831	75.5554
ENSSSCG00000009851	PEBP1	41.9867	41.4902	31.2569	35.6471	14.7016	16.7912	20.5229	10.2043	117.186	10.7533	74.1136
ENSSSCG00000023245	NONO	22.646	17.8002	31.5575	17.0434	41.3247	26.5447	12.7528	10.3729	117.889	34.6458	50.4477
ENSSSCG00000006323	TMCO1	37.8841	27.6072	113.109	23.8471	38.6522	23.5823	11.1685	9.94208	101.023	21.1233	120.65
ENSSSCG00000005005	RPL36A	34.2881	24.9116	33.8897	19.5877	57.6446	36.098	11.8221	7.7232	127.627	64.7579	138.254
ENSSSCG00000018086	ND4L	244.432	1022.61	857.77	73.7367	64.584	703.376	319.562	281.945	363.324	50.7899	183.093
ENSSSCG00000013992	ARF1	17.3529	16.8418	17.2165	12.579	20.5916	33.9292	13.744	8.2985	88.0517	16.7653	59.7872
ENSSSCG00000024437	AP2M1	15.8344	29.4282	35.13	14.2244	23.9852	41.1662	21.7598	9.59456	125.076	27.4765	58.2222
ENSSSCG00000017239	RPL38	52.7945	47.7628	85.1212	41.0048	57.6477	61.7764	41.98	15.329	277.707	83.0387	95.6885
ENSSSCG00000012772	BCAP31	47.7175	28.8639	44.6301	19.9412	28.258	25.4837	29.4576	11.2604	142.307	19.2294	118.063
ENSSSCG00000012534	MORF4L2	33.8319	26.2444	85.5393	26.9819	34.7233	65.6345	32.3293	16.8235	184.223	11.7597	126.455
ENSSSCG00000022357	RPS27A	85.6965	53.7333	34.7446	21.188	60.483	103.173	47.8011	32.8626	315.441	95.2247	115.603
ENSSSCG00000015244	APLP2	90.4303	44.4155	283.595	33.8156	115.52	29.3772	27.6411	20.3367	150.343	32.8121	99.979
ENSSSCG00000018078	COII	771.27	2234.46	1097.51	189.006	285.839	2629.67	2467.26	849.128	4706.19	126.44	1004.03
ENSSSCG00000015140		11.9034	71.0361	34.098	19.5535	75.4113	114.36	98.2941	35.9471	286.441	64.1544	67.6869
ENSSSCG00000029724	GNB2L1	51.1733	40.0556	22.148	22.4065	42.0934	101.982	58.0003	27.7208	233.47	50.8672	49.5621
ENSSSCG00000002535	HSP90AA1	40.8209	54.2491	59.6712	39.9553	81.2497	184.778	41.0613	23.9175	151.885	46.604	330.602
ENSSSCG00000002295	NFS	19.1387	53.4432	36.1246	38.9381	27.8857	32.1833	25.7351	6.99522	73.9498	24.3153	171.631
ENSSSCG00000030010	RPL36	59.3245	60.2924	51.1801	28.8392	57.1145	121.005	70.478	36.7754	349.117	78.0582	91.699
ENSSSCG00000004682	B2M	22.3742	20.9913	24.9003	28.9576	83.2355	9.82535	10.3339	9.72825	108.839	96.4001	10.5998
ENSSSCG00000011356	UQCRC1	10.9548	156.061	48.1852	22.9727	13.3054	39.9489	43.2689	27.5468	50.4174	12.231	29.7434
ENSSSCG00000012405	RPS4	64.7419	33.3538	45.3329	18.527	62.7622	59.9018	26.9018	26.1147	266.096	62.1876	121.009
ENSSSCG00000022859	RPS2	66.3828	68.9724	107.795	30.9803	43.6329	194.455	63.1285	40.4943	373.416	45.7942	87.881
ENSSSCG00000029785	RPS9	70.8551	59.6013	51.3612	21.7967	86.8804	105.115	46.7961	29.0992	346.648	110.284	66.5794
ENSSSCG00000018080	ATPASE	163.716	1132.23	572.237	29.2634	96.1487	422.886	319.574	442.563	155.522	70.5769	146.494
ENSSSCG00000014855	RPS3	59.7722	53.2262	39.7998	31.8372	54.6606	92.4347	38.347	30.1241	278.332	54.2521	51.0891
ENSSSCG00000014145	COX7C	32.9345	162.805	60.6988	18.3569	17.5885	81.825	90.0729	37.9418	253.137	16.6505	39.318
ENSSSCG00000009403	ITM2B	46.7799	16.3643	56.5461	12.4588	31.1671	26.154	15.9371	12.4736	165.979	37.4482	63.7048
ENSSSCG00000007279	DYNLRB1	21.1883	27.9175	27.8637	14.8384	24.4682	33.8145	20.454	10.4074	122.406	18.7487	18.4103
ENSSSCG00000021590	RPL23	78.696	94.7497	74.8451	40.3574	86.0534	173.296	60.5685	39.3229	488.003	101.273	146.553
ENSSSCG00000012965	DRAP1	15.0617	22.3351	20.0204	13.8601	19.3616	23.9385	25.7544	13.205	61.9501	11.134	116.245
ENSSSCG00000000405	ATP5B	60.2852	609.096	207.921	48.9141	36.0417	353.217	207.273	87.2092	161.987	40.9426	82.9356
ENSSSCG00000002382	TMED10	22.2405	21.0605	30.5829	30.0761	42.8308	26.2681	22.1298	10.4962	156.49	15.7127	74.4617
ENSSSCG00000011952	RPL24	103.65	66.0861	82.2672	32.3757	98.7423	143.819	71.4838	55.8379	493.344	103.588	107.614
ENSSSCG00000005491	ATP6V1G1	34.5537	41.2321	67.0496	34.1272	38.3119	29.5168	27.4911	10.9267	108.312	27.8101	219.856
ENSSSCG00000001093	ACOT13	11.384	223.172	226.109	310.686	29.9021	126.206	55.4492	18.3007	46.7883	18.7997	53.2026
ENSSSCG00000007585	BETA-ACTIN	90.3977	37.9469	174.688	31.397	313.227	39.8153	11.0909	16.9659	329.422	385.898	77.0466
ENSSSCG00000025604		156.95	104.488	293.331	78.1063	218.939	339.303	150.91	59.0886	633.643	158.753	1087.65
ENSSSCG00000023998	PSMD2	23.9625	20.7849	21.7668	17.6078	20.2769	30.3436	18.3608	8.20924	46.5675	19.159	129.394
ENSSSCG00000001543	RPL10A	67.6322	46.3578	34.522	25.4918	44.7361	178.128	68.4931	33.0182	329.057	56.7684	70.4447
ENSSSCG00000022842	RPL7A	95.7728	121.878	107.707	56.552	96.2734	196.283	82.0604	60.0626	649.624	122.172	177.346
ENSSSCG00000003153	FTL	79.9648	33.6683	591.201	402.73	104.579	20.9275	22.5274	9.60475	725.424	259.663	513.903
ENSSSCG00000024825	RPL6	84.1606	47.9705	127.94	92.7789	150.845	99.4699	56.1658	39.1133	567.123	247.409	75.8251
ENSSSCG00000001528	RPS10	57.6235	74.3305	73.4044	44.4896	63.9411	79.8604	50.2681	22.5195	381.606	104.61	71.0658
ENSSSCG00000025928		21.681	32.5781	31.2943	11.9716	30.0742	33.2207	10.4969	7.48385	141.917	39.9581	23.0259
ENSSSCG00000003930	RPS8	241.578	209.946	136.49	116.323	215.096	364.051	138.081	92.5149	1191.98	287.912	199.83
ENSSSCG00000006899	RPL5	114.383	67.4939	83.6496	33.6398	100.888	162.795	86.7508	49.7083	557.32	121.291	104.348
ENSSSCG00000018092	NADH6	247.297	1302.15	1021.08	128.486	142.24	271.413	224.837	172.85	167.251	75.7165	365.913
ENSSSCG00000005595	RPL35	65.5781	50.0769	51.3464	15.1446	60.5975	82.9643	49.9388	19.6235	335.689	80.9087	76.3947
ENSSSCG00000016535	CALD1	87.9563	20.9402	39.3972	28.2633	47.4638	18.8709	11.1133	8.279	172.814	34.1639	18.4905
ENSSSCG00000009146	RPL34	75.7972	57.5382	51.5408	17.5265	62.6989	144.537	65.6935	27.9183	396.962	79.7102	80.9641
ENSSSCG00000000767	ATP6V1E1	34.1055	29.0424	47.1887	10.8386	27.3728	26.5116	28.0885	9.24106	171.223	17.7718	134.669
ENSSSCG00000028485		51.3609	77.747	29.1128	19.2372	32.5416	111.022	75.8644	49.2046	243.411	20.7773	355.78
ENSSSCG00000028355	BETA-ACTIN	28.3849	15.421	65.7627	12.9976	124.696	35.7975	11.7867	11.9034	249.163	71.0842	83.0424
ENSSSCG00000006558	RPS27	1197.87	1269.75	1373.98	843.68	1368.11	1621.19	833.396	257.917	7654.57	1814.9	1506.37
ENSSSCG00000008433	CALM1	44.2647	52.721	80.4719	25.3813	91.3931	52.6951	61.0858	35.1599	312.92	47.5417	378.987
ENSSSCG00000000849	HSP90B1	35.8198	55.7081	90.5937	69.3114	64.838	90.7228	14.4992	13.8788	391.184	54.7402	162.572
ENSSSCG00000013155		23.3914	39.314	52.4009	15.5462	37.4814	53.4068	77.228	33.0852	71.1613	25.105	273.868
ENSSSCG00000006556	TPM3	30.029	17.8003	35.9509	15.7586	82.2751	343.142	455.055	125.089	137.089	73.2579	64.6626
ENSSSCG00000015103	RPS25	59.557	26.986	20.1519	20.0845	25.1218	62.1623	25.7731	12.6618	231.791	43.1047	69.8036
ENSSSCG00000029003		44.9272	28.7834	19.863	13.8476	38.2682	86.1386	43.1249	15.8929	250.947	46.571	55.5969
ENSSSCG00000004489	EEF1A	405.597	86.0286	187.109	125.166	385.007	444.988	66.5036	78.5096	1618.7	347.747	453.104
ENSSSCG00000010328		140.799	102.931	80.3259	27.8915	86.7481	126.33	64.1871	40.1157	607.814	77.1115	179.511
ENSSSCG00000017509	RPL19	150.889	90.7559	65.5377	36.9832	106.703	164.605	94.8147	45.3367	673.873	107.7	131.74
ENSSSCG00000013907	UBA52	60.0898	49.1112	42.9037	31.4684	49.1248	76.3474	35.5307	19.7617	351.664	40.3367	114.103
ENSSSCG00000004945	RPL4	73.7872	39.6735	49.0171	17.7134	73.3977	128.283	54.2632	35.6541	425.771	72.3451	54.7123
ENSSSCG00000027353	RPS7	197.377	161.548	113.536	63.6693	147.821	517.784	214.983	62.1889	1437.47	153.305	514.564
ENSSSCG00000008245	TMSB10	174.687	60.9918	30.2152	14.0863	627.506	32.3575	18.2951	26.1603	659.982	541.95	145.806
ENSSSCG00000024260	RPL11	39.4642	33.1102	43.8243	12.3227	57.4498	54.2001	17.6573	24.664	280.727	70.0596	33.4575
ENSSSCG00000011272	RPL14	16.4507	10.9222	12.4717	10.2816	20.3478	27.8154	23.4731	7.8358	133.861	25.348	27.3429
ENSSSCG00000000622	TCTP	42.6024	34.8513	31.3369	41.1839	39.323	187.571	448.376	77.7718	83.8277	41.5875	53.3454
ENSSSCG00000005612	RPL12	38.7353	18.5299	26.2278	11.6426	25.8029	45.2833	19.1535	10.2432	214.023	38.1253	40.057
ENSSSCG00000001502	RPS18	49.7172	27.048	16.9432	21.5464	24.3021	59.2749	18.9931	10.2072	255.796	28.373	77.3099
ENSSSCG00000017940	GPS2	16.9721	34.8901	12.9837	39.2115	14.5254	11.4167	16.1023	9.08713	11.4938	13.0141	152.958
ENSSSCG00000029642	RPL17	124.757	70.033	61.0488	25.2343	72.9948	133.9	41.5355	26.9503	700.097	111.941	123.284
ENSSSCG00000000694	GAPDH	140.313	1134.02	173.65	67.6831	56.0844	1531.97	4324.54	2465.79	486.098	70.8009	118.675
ENSSSCG00000004570	TPM3	60.4439	1391.89	80.108	15.8622	120.724	1864.91	4947.28	2361.53	325.336	210.474	38.7523
ENSSSCG00000005316	TPM2	27.994	504.278	18.2006	10.6485	79.5238	3249.78	2987.3	1964.19	136.8	172.983	22.9664
ENSSSCG00000024052	GPX4	80.5519	21.2774	11.5689	12.7539	10.5418	21.3174	18.9097	4.37287	141.682	16.3912	302.629
ENSSSCG00000021208	SEPP1	54.8666	22.3047	364.836	335.854	75.1015	20.1609	14.9321	16.7028	1501.55	94.9111	99.3704
ENSSSCG00000001655	MEA1	20.9297	33.1376	30.1637	27.6184	20.8427	18.414	13.0395	5.7102	66.9376	19.8686	566.783

## Sheet: table.S2
Table S2.Go analysis for universally expressed mRNAs
Term	Count	PValue	Genes
GO:0006412~translation	49	3.21822e-35	RPL17, RPL36A, RPL19, RPL14, RPL35, RPL36, RPL37, RPL38, RPS3, RPS27, RPL6, EIF3H, RPL34, RPL8, PCBP2, NPM1, SLC25A3, HNRNPD, QKI, FAU, RPL5, RPL7A, RPS20, RPL10A, RPL12, RPS21, GAPDH, RPS27A, HNRNPA2B1, RPL26, RPL27, RPS9, RPL23A, RPL24, RPS6, RPS5, RPS8, RPS7, EIF4G1, RPS18, RPL23, RPL13A, RPS17, RPL22, EIF4A2, EIF4H, RPS12, UBA52
GO:0043043~peptide biosynthetic process	49	9.53639e-35	RPL17, RPL36A, RPL19, RPL14, RPL35, RPL36, RPL37, RPL38, RPS3, RPS27, RPL6, EIF3H, RPL34, RPL8, PCBP2, NPM1, SLC25A3, HNRNPD, QKI, FAU, RPL5, RPL7A, RPS20, RPL10A, RPL12, RPS21, GAPDH, RPS27A, HNRNPA2B1, RPL26, RPL27, RPS9, RPL23A, RPL24, RPS6, RPS5, RPS8, RPS7, EIF4G1, RPS18, RPL23, RPL13A, RPS17, RPL22, EIF4A2, EIF4H, RPS12, UBA52
GO:0043604~amide biosynthetic process	49	1.35454e-32	RPL17, RPL36A, RPL19, RPL14, RPL35, RPL36, RPL37, RPL38, RPS3, RPS27, RPL6, EIF3H, RPL34, RPL8, PCBP2, NPM1, SLC25A3, HNRNPD, QKI, FAU, RPL5, RPL7A, RPS20, RPL10A, RPL12, RPS21, GAPDH, RPS27A, HNRNPA2B1, RPL26, RPL27, RPS9, RPL23A, RPL24, RPS6, RPS5, RPS8, RPS7, EIF4G1, RPS18, RPL23, RPL13A, RPS17, RPL22, EIF4A2, EIF4H, RPS12, UBA52
GO:0006518~peptide metabolic process	50	8.67743e-32	RPL17, RPL36A, RPL19, RPL14, RPS3, PCBP2, SLC25A3, FAU, QKI, RPL12, RPS27A, HNRNPA2B1, EIF4G1, RPS18, RPS17, EIF4A2, RPS12, EEF1G, UBA52, RPL35, RPL36, RPL37, RPL38, RPS27, EIF3H, RPL6, RPL34, NPM1, RPL8, HNRNPD, RPL5, RPL10A, RPS20, RPL7A, RPS21, GAPDH, RPL26, RPS9, RPL27, RPL24, RPL23A, RPS6, RPS5, RPS8, RPS7, RPL23, RPL22, RPL13A, EIF4H
GO:0043603~cellular amide metabolic process	51	1.54666e-29	RPL17, RPL36A, RPL19, RPL14, RPS3, PCBP2, SLC25A3, QKI, FAU, RPL12, RPS27A, HNRNPA2B1, EIF4G1, RPS18, RPS17, EIF4A2, RPS12, EEF1G, UBA52, RPL35, RPL36, RPL37, RPL38, RPS27, EIF3H, RPL6, RPL34, NPM1, RPL8, HNRNPD, TMED10, RPL5, RPL10A, RPS20, RPL7A, RPS21, GAPDH, RPL26, RPS9, RPL27, RPL24, RPL23A, RPS6, RPS5, RPS8, RPS7, RPL23, RPL22, RPL13A, EIF4H
GO:1901566~organonitrogen compound biosynthetic process	55	5.55243e-28	RPL17, RPL36A, RPL19, RPL14, ATP5B, RPS3, PCBP2, SLC25A3, QKI, FAU, RPL12, ATP5I, RPS27A, ATP6, HNRNPA2B1, EIF4G1, RPS18, RPS17, EIF4A2, RPS12, UBA52, RPL35, RPL36, RPL37, RPL38, RPS27, EIF3H, RPL6, RPL34, NPM1, RPL8, HNRNPD, RPL5, RPL10A, RPS20, RPL7A, RPS21, GAPDH, ATP5F1, RPL26, RPS9, RPL27, RPL24, RPL23A, RPS6, RPS5, RPS8, PARK7, RPS7, RPL23, RPL22, RPL13A, EIF4H, ATP5A1
GO:0042254~ribosome biogenesis	19	4.55307e-12	RPL14, RPL35, RPL26, RPL24, RPL23A, RPL38, RPS6, RPS5, RPS8, RPS7, RPS27, RPS18, RPL6, RPL34, RPL5, RPL7A, RPL12, RPL10A, RPS21
GO:0022613~ribonucleoprotein complex biogenesis	22	1.53619e-11	RPL14, RPL35, RPL26, RPL24, RPL23A, RPL38, RPS6, RPS5, RPS8, RPS7, LSM14A, RPS27, RPS18, EIF3H, RPL6, RPL34, EIF4H, RPL5, RPL7A, RPL10A, RPL12, RPS21
GO:0042273~ribosomal large subunit biogenesis	11	3.56776e-10	RPL14, RPL6, RPL35, RPL26, RPL5, RPL23A, RPL24, RPL12, RPL7A, RPL10A, RPL38
GO:0046034~ATP metabolic process	14	3.5686e-09	UQCRC1, ND5, NDUFB9, ND2, ATP5B, ATP5F1, CYTB, PARK7, ND4L, NDUFV2, ATP5A1, ATP5I, GAPDH, ATP6
GO:0034622~cellular macromolecular complex assembly	27	3.66666e-09	CHMP2A, CCT2, ARPC4, RPL38, CALR, RPS3, LSM14A, PFN1, RPS27, ARPC2, EIF3H, RPL6, NPM1, RPL5, RPL12, COX17, HSP90AA1, ANP32B, RPL23A, RPL24, TMSB10, VDAC2, RPS5, EIF4B, COX3, PSMC3, EIF4H
GO:0034645~cellular macromolecule biosynthetic process	66	7.90713e-09	RPL17, RPL36A, RPL19, RPL14, MORF4L2, DEK, CCT2, RPS3, NONO, DDX17, HIST2H2AC, PCBP2, SLC25A3, QKI, FAU, RPL12, RPS27A, HNRNPA2B1, HNRNPU, EIF4G1, RPS18, RPS17, EIF4A2, RPS12, UBA52, RPL35, RPL36, RPL37, RPL38, CALR, ITM2B, PFN1, RPS27, RPL6, EIF3H, SQSTM1, RPL34, RPL8, NPM1, HNRNPD, CHD2, CSDE1, RPL5, RPL10A, RPS20, RPL7A, RPS21, GAPDH, RPL26, RPS9, RPL27, RPL24, RPL23A, RPS6, RPS5, PARK7, RPS8,…
GO:0009141~nucleoside triphosphate metabolic process	15	9.51683e-09	UQCRC1, ND5, NDUFB9, ND2, ATP5B, SUCLG1, ATP5F1, CYTB, PARK7, ND4L, NDUFV2, ATP5A1, ATP5I, GAPDH, ATP6
GO:0009205~purine ribonucleoside triphosphate metabolic process	14	1.46977e-08	UQCRC1, ND5, NDUFB9, ND2, ATP5B, ATP5F1, CYTB, PARK7, ND4L, NDUFV2, ATP5A1, ATP5I, GAPDH, ATP6
GO:0010467~gene expression	69	1.71738e-08	RPL17, RPL36A, UQCRC1, RPL19, RPL14, MORF4L2, ZMAT2, DEK, RPS3, NONO, DDX17, HIST2H2AC, PCBP2, SLC25A3, QKI, FAU, RPL12, RPS27A, HNRNPA2B1, HNRNPU, EIF4G1, RPS18, RPS17, EIF4A2, RPS12, UBA52, RPL35, RPL36, RPL37, RPL38, CALR, PFN1, HNRNPM, RPS27, RPL6, EIF3H, SQSTM1, RPL34, RPL8, NPM1, HNRNPD, CHD2, CSDE1, RPL5, RPL10A, RPS20, RPL7A, RPS21, GAPDH, RPL26, RPS9, RPL27, RPL24, RPL23A, RPS6, RPS5, PA…
GO:0009167~purine ribonucleoside monophosphate metabolic process	14	2.10956e-08	UQCRC1, ND5, NDUFB9, ND2, ATP5B, ATP5F1, CYTB, PARK7, ND4L, NDUFV2, ATP5A1, ATP5I, GAPDH, ATP6
GO:0009199~ribonucleoside triphosphate metabolic process	14	2.26429e-08	UQCRC1, ND5, NDUFB9, ND2, ATP5B, ATP5F1, CYTB, PARK7, ND4L, NDUFV2, ATP5A1, ATP5I, GAPDH, ATP6
GO:0009126~purine nucleoside monophosphate metabolic process	14	2.26429e-08	UQCRC1, ND5, NDUFB9, ND2, ATP5B, ATP5F1, CYTB, PARK7, ND4L, NDUFV2, ATP5A1, ATP5I, GAPDH, ATP6
GO:0009144~purine nucleoside triphosphate metabolic process	14	2.26429e-08	UQCRC1, ND5, NDUFB9, ND2, ATP5B, ATP5F1, CYTB, PARK7, ND4L, NDUFV2, ATP5A1, ATP5I, GAPDH, ATP6
GO:0009161~ribonucleoside monophosphate metabolic process	14	3.92177e-08	UQCRC1, ND5, NDUFB9, ND2, ATP5B, ATP5F1, CYTB, PARK7, ND4L, NDUFV2, ATP5A1, ATP5I, GAPDH, ATP6
GO:0022904~respiratory electron transport chain	9	4.82101e-08	ND4L, UQCRC1, COX3, ND5, NDUFB9, ND2, NDUFV2, CYTB, PARK7
GO:0009123~nucleoside monophosphate metabolic process	14	5.81159e-08	UQCRC1, ND5, NDUFB9, ND2, ATP5B, ATP5F1, CYTB, PARK7, ND4L, NDUFV2, ATP5A1, ATP5I, GAPDH, ATP6
GO:0044085~cellular component biogenesis	45	7.64272e-08	CHMP2A, RAB7A, RPL14, CHMP4B, RPL35, ARPC4, CCT2, RPL38, CALR, RPS3, LSM14A, PFN1, FIS1, RPS27, RPL6, ARPC2, EIF3H, RPL34, NPM1, ACOT13, RPL5, RPL7A, RPL10A, RPL12, RPS21, COX17, HSP90AA1, ANP32B, RPL26, TMSB10, RPL23A, RPL24, VDAC2, RPS6, ATG3, RPS5, RPS8, RPS7, EIF4B, RPS18, HSP90B1, COX3, PSMC3, EIF4H, PRKAR1A
GO:0042773~ATP synthesis coupled electron transport	8	1.07973e-07	ND4L, UQCRC1, ND5, NDUFB9, ND2, NDUFV2, CYTB, PARK7
GO:0022900~electron transport chain	9	1.18741e-07	ND4L, UQCRC1, COX3, ND5, NDUFB9, ND2, NDUFV2, CYTB, PARK7
GO:0046128~purine ribonucleoside metabolic process	14	2.4389e-07	UQCRC1, ND5, NDUFB9, ND2, ATP5B, ATP5F1, CYTB, PARK7, ND4L, NDUFV2, ATP5A1, ATP5I, GAPDH, ATP6
GO:0042278~purine nucleoside metabolic process	14	3.03869e-07	UQCRC1, ND5, NDUFB9, ND2, ATP5B, ATP5F1, CYTB, PARK7, ND4L, NDUFV2, ATP5A1, ATP5I, GAPDH, ATP6
GO:0042255~ribosome assembly	8	4.27379e-07	RPS27, RPL6, RPL5, RPL23A, RPL24, RPL12, RPL38, RPS5
GO:0045333~cellular respiration	10	4.96021e-07	ND4L, UQCRC1, COX3, ND5, NDUFB9, ND2, SUCLG1, NDUFV2, CYTB, PARK7
GO:0006119~oxidative phosphorylation	8	6.68366e-07	ND4L, UQCRC1, ND5, NDUFB9, ND2, NDUFV2, CYTB, PARK7
GO:0009119~ribonucleoside metabolic process	14	6.98416e-07	UQCRC1, ND5, NDUFB9, ND2, ATP5B, ATP5F1, CYTB, PARK7, ND4L, NDUFV2, ATP5A1, ATP5I, GAPDH, ATP6
GO:0065003~macromolecular complex assembly	30	9.55758e-07	CHMP2A, CHMP4B, CCT2, ARPC4, RPL38, CALR, RPS3, LSM14A, PFN1, FIS1, RPS27, ARPC2, EIF3H, RPL6, NPM1, ACOT13, RPL5, RPL12, COX17, HSP90AA1, ANP32B, RPL23A, RPL24, TMSB10, VDAC2, RPS5, EIF4B, COX3, PSMC3, EIF4H
GO:0009116~nucleoside metabolic process	14	1.57022e-06	UQCRC1, ND5, NDUFB9, ND2, ATP5B, ATP5F1, CYTB, PARK7, ND4L, NDUFV2, ATP5A1, ATP5I, GAPDH, ATP6
GO:0000027~ribosomal large subunit assembly	6	2.00522e-06	RPL6, RPL5, RPL23A, RPL24, RPL12, RPL38
GO:1901657~glycosyl compound metabolic process	14	3.16846e-06	UQCRC1, ND5, NDUFB9, ND2, ATP5B, ATP5F1, CYTB, PARK7, ND4L, NDUFV2, ATP5A1, ATP5I, GAPDH, ATP6
GO:0002181~cytoplasmic translation	7	4.34903e-06	RPL22, RPL6, EIF4H, PCBP2, RPL8, RPL26, RPL36
GO:0022618~ribonucleoprotein complex assembly	11	8.35212e-06	LSM14A, RPS27, EIF3H, RPL6, EIF4H, RPL5, RPL23A, RPL24, RPL12, RPL38, RPS5
GO:0006364~rRNA processing	10	1.05154e-05	RPL14, RPL35, RPL26, RPL5, RPL7A, RPL10A, RPS21, RPS6, RPS8, RPS7
GO:0010608~posttranscriptional regulation of gene expression	13	1.07924e-05	EIF4G1, EIF4A2, NPM1, HNRNPA2B1, THRAP3, HNRNPD, RPS9, QKI, RPL38, RPS5, GAPDH, HNRNPU, RPS3
GO:0016072~rRNA metabolic process	10	1.25795e-05	RPL14, RPL35, RPL26, RPL5, RPL7A, RPL10A, RPS21, RPS6, RPS8, RPS7
GO:0071826~ribonucleoprotein complex subunit organization	11	1.26671e-05	LSM14A, RPS27, EIF3H, RPL6, EIF4H, RPL5, RPL23A, RPL24, RPL12, RPL38, RPS5
GO:0009150~purine ribonucleotide metabolic process	14	1.64694e-05	UQCRC1, ND5, NDUFB9, ND2, ATP5B, ATP5F1, CYTB, PARK7, ND4L, NDUFV2, ATP5A1, ATP5I, GAPDH, ATP6
GO:0043933~macromolecular complex subunit organization	34	1.70911e-05	CHMP2A, CHMP4B, MORF4L2, DEK, CCT2, ARPC4, RPL38, CALR, RPS3, LSM14A, PFN1, FIS1, RPS27, ARPC2, EIF3H, RPL6, HIST2H2AC, NPM1, ACOT13, RPL5, RPL12, COX17, TRIP12, HSP90AA1, ANP32B, RPL23A, RPL24, TMSB10, VDAC2, RPS5, EIF4B, COX3, PSMC3, EIF4H
GO:0015980~energy derivation by oxidation of organic compounds	10	2.33714e-05	ND4L, UQCRC1, COX3, ND5, NDUFB9, ND2, SUCLG1, NDUFV2, CYTB, PARK7
GO:0034248~regulation of cellular amide metabolic process	12	2.42765e-05	EIF4G1, EIF4A2, HNRNPA2B1, NPM1, HNRNPD, QKI, TMED10, RPS9, RPL38, GAPDH, RPS5, RPS3
GO:0009259~ribonucleotide metabolic process	14	2.47621e-05	UQCRC1, ND5, NDUFB9, ND2, ATP5B, ATP5F1, CYTB, PARK7, ND4L, NDUFV2, ATP5A1, ATP5I, GAPDH, ATP6
GO:0042274~ribosomal small subunit biogenesis	7	2.64833e-05	RPS27, RPL38, RPS21, RPS6, RPS5, RPS8, RPS7
GO:0006163~purine nucleotide metabolic process	14	2.82429e-05	UQCRC1, ND5, NDUFB9, ND2, ATP5B, ATP5F1, CYTB, PARK7, ND4L, NDUFV2, ATP5A1, ATP5I, GAPDH, ATP6
GO:0042775~mitochondrial ATP synthesis coupled electron transport	6	2.84652e-05	UQCRC1, NDUFB9, ND2, NDUFV2, CYTB, PARK7
GO:0019693~ribose phosphate metabolic process	14	3.2145e-05	UQCRC1, ND5, NDUFB9, ND2, ATP5B, ATP5F1, CYTB, PARK7, ND4L, NDUFV2, ATP5A1, ATP5I, GAPDH, ATP6
GO:0006818~hydrogen transport	7	3.23294e-05	ATP6V1E1, ATP5B, ATP5F1, ATP5A1, ATP5I, PARK7, ATP6
GO:0015992~proton transport	7	3.23294e-05	ATP6V1E1, ATP5B, ATP5F1, ATP5A1, ATP5I, PARK7, ATP6
GO:0006417~regulation of translation	11	5.67727e-05	EIF4G1, EIF4A2, HNRNPA2B1, NPM1, HNRNPD, QKI, RPS9, RPL38, GAPDH, RPS5, RPS3
GO:0072521~purine-containing compound metabolic process	14	5.78416e-05	UQCRC1, ND5, NDUFB9, ND2, ATP5B, ATP5F1, CYTB, PARK7, ND4L, NDUFV2, ATP5A1, ATP5I, GAPDH, ATP6
GO:0006091~generation of precursor metabolites and energy	11	7.22424e-05	ND4L, UQCRC1, COX3, ND5, NDUFB9, ND2, SUCLG1, NDUFV2, CYTB, GAPDH, PARK7
GO:0006753~nucleoside phosphate metabolic process	15	9.14507e-05	UQCRC1, ND5, NDUFB9, ND2, ATP5B, SUCLG1, ATP5F1, CYTB, PARK7, ND4L, NDUFV2, ATP5A1, ATP5I, GAPDH, ATP6
GO:0015986~ATP synthesis coupled proton transport	5	0.000101	ATP5B, ATP5F1, ATP5A1, ATP5I, ATP6
GO:0015985~energy coupled proton transport, down electrochemical gradient	5	0.000101	ATP5B, ATP5F1, ATP5A1, ATP5I, ATP6
GO:0070925~organelle assembly	16	0.000127394	CHMP2A, RAB7A, CHMP4B, RPL24, RPL23A, RPL38, ATG3, RPS5, RPS3, LSM14A, RPS27, RPL6, PRKAR1A, NPM1, RPL5, RPL12
GO:0043623~cellular protein complex assembly	14	0.000141985	CHMP2A, HSP90AA1, ARPC4, TMSB10, CCT2, CALR, VDAC2, RPS3, EIF4B, PFN1, COX3, ARPC2, EIF4H, COX17
GO:0034470~ncRNA processing	11	0.00016328	RPL14, HNRNPA2B1, RPL35, RPL26, RPL5, RPL7A, RPL10A, RPS21, RPS6, RPS8, RPS7
GO:1902600~hydrogen ion transmembrane transport	6	0.000180319	ATP6V1E1, ATP5B, ATP5F1, ATP5A1, ATP5I, ATP6
GO:0006396~RNA processing	17	0.000208508	RPL14, ZMAT2, HNRNPA2B1, RPL35, RPL26, RPS6, RPS8, RPS7, NONO, HNRNPM, SON, THRAP3, RPL5, RPL7A, RPL10A, RPS21
GO:0055086~nucleobase-containing small molecule metabolic process	15	0.00023082	UQCRC1, ND5, NDUFB9, ND2, ATP5B, SUCLG1, ATP5F1, CYTB, PARK7, ND4L, NDUFV2, ATP5A1, ATP5I, GAPDH, ATP6
GO:0022607~cellular component assembly	34	0.000253855	CHMP2A, RAB7A, CHMP4B, CCT2, ARPC4, RPL38, CALR, RPS3, LSM14A, PFN1, FIS1, RPS27, ARPC2, EIF3H, RPL6, NPM1, ACOT13, RPL5, RPL12, COX17, HSP90AA1, ANP32B, RPL23A, RPL24, TMSB10, VDAC2, ATG3, RPS5, EIF4B, HSP90B1, COX3, PSMC3, EIF4H, PRKAR1A
GO:0009117~nucleotide metabolic process	14	0.000273778	UQCRC1, ND5, NDUFB9, ND2, ATP5B, ATP5F1, CYTB, PARK7, ND4L, NDUFV2, ATP5A1, ATP5I, GAPDH, ATP6
GO:0006120~mitochondrial electron transport, NADH to ubiquinone	4	0.000367918	NDUFB9, ND2, NDUFV2, PARK7
GO:0009142~nucleoside triphosphate biosynthetic process	6	0.000453421	SUCLG1, ATP5B, ATP5F1, ATP5A1, ATP5I, ATP6
GO:0006754~ATP biosynthetic process	5	0.000455545	ATP5B, ATP5F1, ATP5A1, ATP5I, ATP6
GO:0055114~oxidation-reduction process	11	0.00088881	ND4L, UQCRC1, COX3, ND5, NDUFB9, ND2, SUCLG1, NDUFV2, CYTB, HADHA, PARK7
GO:0070271~protein complex biogenesis	20	0.00119785	CHMP2A, HSP90AA1, ANP32B, CHMP4B, ARPC4, CCT2, TMSB10, CALR, VDAC2, RPS3, EIF4B, FIS1, PFN1, COX3, ARPC2, PSMC3, EIF4H, NPM1, ACOT13, COX17
GO:0006461~protein complex assembly	20	0.00119785	CHMP2A, HSP90AA1, ANP32B, CHMP4B, ARPC4, CCT2, TMSB10, CALR, VDAC2, RPS3, EIF4B, FIS1, PFN1, COX3, ARPC2, PSMC3, EIF4H, NPM1, ACOT13, COX17
GO:0009206~purine ribonucleoside triphosphate biosynthetic process	5	0.00129992	ATP5B, ATP5F1, ATP5A1, ATP5I, ATP6
GO:0009145~purine nucleoside triphosphate biosynthetic process	5	0.00140952	ATP5B, ATP5F1, ATP5A1, ATP5I, ATP6
GO:0034660~ncRNA metabolic process	11	0.00190152	RPL14, HNRNPA2B1, RPL35, RPL26, RPL5, RPL7A, RPL10A, RPS21, RPS6, RPS8, RPS7
GO:0009201~ribonucleoside triphosphate biosynthetic process	5	0.00205557	ATP5B, ATP5F1, ATP5A1, ATP5I, ATP6
GO:0009127~purine nucleoside monophosphate biosynthetic process	5	0.00252829	ATP5B, ATP5F1, ATP5A1, ATP5I, ATP6
GO:0009168~purine ribonucleoside monophosphate biosynthetic process	5	0.00252829	ATP5B, ATP5F1, ATP5A1, ATP5I, ATP6
GO:0006457~protein folding	7	0.00364316	PFDN2, HSP90B1, HSP90AA1, CCT2, CALR, NUDC, B2M
GO:0071822~protein complex subunit organization	20	0.00421749	CHMP2A, HSP90AA1, ANP32B, CHMP4B, ARPC4, CCT2, TMSB10, CALR, VDAC2, RPS3, EIF4B, FIS1, PFN1, COX3, ARPC2, PSMC3, EIF4H, NPM1, ACOT13, COX17
GO:0009156~ribonucleoside monophosphate biosynthetic process	5	0.00438415	ATP5B, ATP5F1, ATP5A1, ATP5I, ATP6
GO:0009124~nucleoside monophosphate biosynthetic process	5	0.00516408	ATP5B, ATP5F1, ATP5A1, ATP5I, ATP6
GO:0006413~translational initiation	5	0.00603197	EIF3H, EIF4H, EIF4A2, PCBP2, NPM1
GO:0010458~exit from mitosis	3	0.00661676	CHMP2A, CHMP4B, RPL24
GO:0046129~purine ribonucleoside biosynthetic process	5	0.00699194	ATP5B, ATP5F1, ATP5A1, ATP5I, ATP6
GO:0042451~purine nucleoside biosynthetic process	5	0.00699194	ATP5B, ATP5F1, ATP5A1, ATP5I, ATP6
GO:0019637~organophosphate metabolic process	15	0.00762262	UQCRC1, ND5, NDUFB9, ND2, ATP5B, SUCLG1, ATP5F1, CYTB, PARK7, ND4L, NDUFV2, ATP5A1, ATP5I, GAPDH, ATP6
GO:0051258~protein polymerization	7	0.00988459	CHMP2A, PFN1, ARPC2, ARPC4, TMSB10, VDAC2, RPS3
GO:0033043~regulation of organelle organization	17	0.0111941	CHMP2A, RAB7A, CHMP4B, CALCOCO2, ARPC4, CCT2, TMSB10, CALR, ATG3, HNRNPU, RPS3, FIS1, PFN1, PFDN2, ARPC2, NPM1, TRIP12
GO:0031397~negative regulation of protein ubiquitination	4	0.0113467	UBXN1, TRIP12, PARK7, RPS3
GO:0032271~regulation of protein polymerization	6	0.0118246	PFN1, ARPC2, ARPC4, TMSB10, VDAC2, RPS3
GO:0043488~regulation of mRNA stability	4	0.0127729	THRAP3, HNRNPD, QKI, HNRNPU
GO:0000028~ribosomal small subunit assembly	3	0.0131798	RPS27, RPL38, RPS5
GO:0042455~ribonucleoside biosynthetic process	5	0.0138195	ATP5B, ATP5F1, ATP5A1, ATP5I, ATP6
GO:0009163~nucleoside biosynthetic process	5	0.0143486	ATP5B, ATP5F1, ATP5A1, ATP5I, ATP6
GO:1901659~glycosyl compound biosynthetic process	5	0.0148904	ATP5B, ATP5F1, ATP5A1, ATP5I, ATP6
GO:0051493~regulation of cytoskeleton organization	9	0.0156426	CHMP2A, PFN1, PFDN2, CHMP4B, ARPC2, NPM1, ARPC4, TMSB10, RPS3
GO:1903321~negative regulation of protein modification by small protein conjugation or removal	4	0.0159204	UBXN1, TRIP12, PARK7, RPS3
GO:0015672~monovalent inorganic cation transport	7	0.0165355	ATP6V1E1, ATP5B, ATP5F1, ATP5A1, ATP5I, PARK7, ATP6
GO:0051129~negative regulation of cellular component organization	11	0.0169327	CHMP2A, PFN1, CHMP4B, NPM1, TMSB10, VDAC2, ATG3, TRIP12, HNRNPU, B2M, AP2M1
GO:0043487~regulation of RNA stability	4	0.0176431	THRAP3, HNRNPD, QKI, HNRNPU
GO:0000470~maturation of LSU-rRNA	3	0.0198083	RPL35, RPL7A, RPL10A
GO:2000157~negative regulation of ubiquitin-specific protease activity	2	0.0206927	UBXN1, PARK7
GO:0097010~eukaryotic translation initiation factor 4F complex assembly	2	0.0206927	EIF4B, EIF4H
GO:1903094~negative regulation of protein K48-linked deubiquitination	2	0.0206927	UBXN1, PARK7
GO:1903093~regulation of protein K48-linked deubiquitination	2	0.0206927	UBXN1, PARK7
GO:2000152~regulation of ubiquitin-specific protease activity	2	0.0206927	UBXN1, PARK7
GO:1902115~regulation of organelle assembly	5	0.0269052	CHMP2A, RAB7A, CHMP4B, NPM1, ATG3
GO:0010639~negative regulation of organelle organization	7	0.02895	CHMP2A, PFN1, CHMP4B, NPM1, TMSB10, TRIP12, HNRNPU
GO:0019076~viral release from host cell	3	0.0296407	CHMP2A, RAB7A, CHMP4B
GO:2001242~regulation of intrinsic apoptotic signaling pathway	5	0.030179	NONO, FIS1, VDAC2, PARK7, RPS3
GO:0090086~negative regulation of protein deubiquitination	2	0.0308791	UBXN1, PARK7
GO:1901135~carbohydrate derivative metabolic process	15	0.033518	UQCRC1, ND5, NDUFB9, ATP5B, ND2, ATP5F1, CYTB, ITM2B, PARK7, ND4L, NDUFV2, ATP5A1, ATP5I, GAPDH, ATP6
GO:0044087~regulation of cellular component biogenesis	12	0.0348655	CHMP2A, PFN1, RAB7A, PSMC3, CHMP4B, ARPC2, NPM1, ARPC4, TMSB10, VDAC2, ATG3, RPS3
GO:0015988~energy coupled proton transmembrane transport, against electrochemical gradient	3	0.0386226	ATP6V1E1, ATP5B, ATP5A1
GO:0010824~regulation of centrosome duplication	3	0.0386226	CHMP2A, CHMP4B, NPM1
GO:0015991~ATP hydrolysis coupled proton transport	3	0.0386226	ATP6V1E1, ATP5B, ATP5A1
GO:0090662~ATP hydrolysis coupled transmembrane transport	3	0.0386226	ATP6V1E1, ATP5B, ATP5A1
GO:0016241~regulation of macroautophagy	4	0.0390004	RAB7A, SQSTM1, CHMP4B, CALCOCO2
GO:0006900~membrane budding	3	0.0410107	CHMP2A, CHMP4B, TMED10
GO:0051052~regulation of DNA metabolic process	7	0.0420256	NPM1, CCT2, DEK, CALR, TRIP12, HNRNPU, RPS3
GO:0044265~cellular macromolecule catabolic process	13	0.0427914	UBXN1, RAB7A, HSP90B1, SQSTM1, PSMC3, CHMP4B, THRAP3, PCBP2, CSDE1, PSMD2, PSMA7, PARK7, TRIP12
GO:0044257~cellular protein catabolic process	11	0.0470198	UBXN1, RAB7A, HSP90B1, PSMC3, SQSTM1, CHMP4B, PCBP2, PSMD2, PSMA7, TRIP12, PARK7
GO:1903377~negative regulation of oxidative stress-induced neuron intrinsic apoptotic signaling pathway	2	0.0509376	NONO, PARK7
GO:0090085~regulation of protein deubiquitination	2	0.0509376	UBXN1, PARK7
GO:0007010~cytoskeleton organization	15	0.0529935	CHMP2A, CHMP4B, TMSB10, ARPC4, CALR, RPS3, PFN1, PFDN2, SON, HSP90B1, ARPC2, PRKAR1A, NPM1, DST
GO:0006397~mRNA processing	7	0.0533382	NONO, HNRNPM, SON, THRAP3, HNRNPA2B1, ZMAT2
GO:0044088~regulation of vacuole organization	3	0.0537388	RAB7A, CHMP4B, CALCOCO2
GO:0030163~protein catabolic process	12	0.0554855	UBXN1, RAB7A, HSP90B1, OAZ1, PSMC3, SQSTM1, CHMP4B, PCBP2, PSMD2, PSMA7, TRIP12, PARK7
GO:0046605~regulation of centrosome cycle	3	0.0564325	CHMP2A, CHMP4B, NPM1
GO:0009060~aerobic respiration	3	0.0564325	UQCRC1, COX3, SUCLG1
GO:0031396~regulation of protein ubiquitination	5	0.0570065	UBXN1, HSP90AA1, TRIP12, PARK7, RPS3
GO:0051494~negative regulation of cytoskeleton organization	4	0.0570332	CHMP2A, PFN1, NPM1, TMSB10
GO:0043484~regulation of RNA splicing	4	0.0570332	SON, THRAP3, HNRNPA2B1
GO:0032273~positive regulation of protein polymerization	4	0.0586871	PFN1, ARPC2, ARPC4, RPS3
GO:0016236~macroautophagy	7	0.0591963	RAB7A, SQSTM1, CHMP4B, NDUFB9, CALCOCO2, OPTN, ATG3
GO:0051495~positive regulation of cytoskeleton organization	5	0.0594682	PFN1, PFDN2, ARPC2, ARPC4, RPS3
GO:0032071~regulation of endodeoxyribonuclease activity	2	0.0608118	NPM1, RPS3
GO:0006450~regulation of translational fidelity	2	0.0608118	RPS9, RPS5
GO:0043254~regulation of protein complex assembly	7	0.0609382	PFN1, PSMC3, ARPC2, ARPC4, TMSB10, VDAC2, RPS3
GO:0006611~protein export from nucleus	3	0.061958	ANP32B, CALR, PARK7
GO:0032272~negative regulation of protein polymerization	3	0.061958	PFN1, TMSB10, VDAC2
GO:2001244~positive regulation of intrinsic apoptotic signaling pathway	3	0.0647872	FIS1, PARK7, RPS3
GO:0051246~regulation of protein metabolic process	25	0.0651021	RAB7A, RPL38, ITM2B, RPS3, FIS1, OAZ1, NPM1, HNRNPD, PSMD2, TMED10, QKI, GAPDH, TRIP12, UBXN1, HSP90AA1, ANP32B, HNRNPA2B1, RPS9, RPS5, PARK7, GPS2, EIF4G1, HSP90B1, EIF4A2, PRKAR1A
GO:1901293~nucleoside phosphate biosynthetic process	6	0.0681207	SUCLG1, ATP5B, ATP5F1, ATP5A1, ATP5I, ATP6
GO:0009057~macromolecule catabolic process	14	0.0682424	UBXN1, RAB7A, HSP90B1, OAZ1, SQSTM1, PSMC3, CHMP4B, THRAP3, PCBP2, CSDE1, PSMD2, PSMA7, PARK7, TRIP12
GO:0045738~negative regulation of DNA repair	2	0.070584	TRIP12, RPS3
GO:0036480~neuron intrinsic apoptotic signaling pathway in response to oxidative stress	2	0.070584	NONO, PARK7
GO:0039702~viral budding via host ESCRT complex	2	0.070584	CHMP2A, CHMP4B
GO:0032070~regulation of deoxyribonuclease activity	2	0.070584	NPM1, RPS3
GO:1903376~regulation of oxidative stress-induced neuron intrinsic apoptotic signaling pathway	2	0.070584	NONO, PARK7
GO:0070507~regulation of microtubule cytoskeleton organization	4	0.070885	CHMP2A, CHMP4B, NPM1, RPS3
GO:0006812~cation transport	10	0.0716135	ATP6V1E1, ATP5B, ATP5F1, ATP5A1, ATP5I, COX17, PARK7, FTL, B2M, ATP6
GO:0006511~ubiquitin-dependent protein catabolic process	9	0.0724184	UBXN1, HSP90B1, PSMC3, SQSTM1, PCBP2, PSMD2, PSMA7, TRIP12, PARK7
GO:0006914~autophagy	8	0.0736037	RAB7A, FIS1, SQSTM1, CHMP4B, NDUFB9, CALCOCO2, OPTN, ATG3
GO:0031334~positive regulation of protein complex assembly	5	0.0740012	PFN1, PSMC3, ARPC2, ARPC4, RPS3
GO:0051603~proteolysis involved in cellular protein catabolic process	10	0.0752197	UBXN1, HSP90B1, PSMC3, SQSTM1, CHMP4B, PCBP2, PSMD2, PSMA7, TRIP12, PARK7
GO:0019941~modification-dependent protein catabolic process	9	0.0763786	UBXN1, HSP90B1, PSMC3, SQSTM1, PCBP2, PSMD2, PSMA7, TRIP12, PARK7
GO:0017148~negative regulation of translation	4	0.0764353	HNRNPA2B1, QKI, GAPDH, RPS3
GO:0050821~protein stabilization	4	0.0764353	PFN1, CCT2, CALR, PARK7
GO:1903320~regulation of protein modification by small protein conjugation or removal	5	0.0768212	UBXN1, HSP90AA1, TRIP12, PARK7, RPS3
GO:1902589~single-organism organelle organization	20	0.0788688	CHMP2A, RAB7A, HSP90AA1, CHMP4B, NDUFB9, CALCOCO2, ARPC4, TMSB10, CALR, ATG3, RPS3, FIS1, PFN1, HSP90B1, SON, SQSTM1, ARPC2, PRKAR1A, NPM1
GO:0009152~purine ribonucleotide biosynthetic process	5	0.0796949	ATP5B, ATP5F1, ATP5A1, ATP5I, ATP6
GO:0016071~mRNA metabolic process	8	0.0798447	NONO, HNRNPM, SON, THRAP3, HNRNPA2B1, ZMAT2, CSDE1
GO:1903204~negative regulation of oxidative stress-induced neuron death	2	0.0802554	NONO, PARK7
GO:0043653~mitochondrial fragmentation involved in apoptotic process	2	0.0802554	FIS1, ATG3
GO:0043632~modification-dependent macromolecule catabolic process	9	0.0829833	UBXN1, HSP90B1, PSMC3, SQSTM1, PCBP2, PSMD2, PSMA7, TRIP12, PARK7
GO:0034249~negative regulation of cellular amide metabolic process	4	0.0880883	HNRNPA2B1, QKI, GAPDH, RPS3
GO:0006164~purine nucleotide biosynthetic process	5	0.0886324	ATP5B, ATP5F1, ATP5A1, ATP5I, ATP6
GO:0031468~nuclear envelope reassembly	2	0.0898268	CHMP2A, CHMP4B
GO:0009260~ribonucleotide biosynthetic process	5	0.0948493	ATP5B, ATP5F1, ATP5A1, ATP5I, ATP6
GO:0046390~ribose phosphate biosynthetic process	5	0.0964352	ATP5B, ATP5F1, ATP5A1, ATP5I, ATP6
GO:0046606~negative regulation of centrosome cycle	2	0.0992995	CHMP2A, NPM1
GO:1902592~multi-organism membrane budding	2	0.0992995	CHMP2A, CHMP4B
GO:0036475~neuron death in response to oxidative stress	2	0.0992995	NONO, PARK7
GO:0010826~negative regulation of centrosome duplication	2	0.0992995	CHMP2A, NPM1
GO:1902590~multi-organism organelle organization	2	0.0992995	CHMP2A, CHMP4B
GO:1903203~regulation of oxidative stress-induced neuron death	2	0.0992995	NONO, PARK7
GO:0006448~regulation of translational elongation	2	0.0992995	RPS9, RPS5
GO:0046755~viral budding	2	0.0992995	CHMP2A, CHMP4B

## Sheet: table.S3
Table S3. Summary of universally expressed miRNAs in all tissues
		Expression in TPM
miR_mature	lung	testis	heart	liver	kindey	ovarium	spleen	fat	muscle_0	muscle_30	muscle_240
ssc-miR-1271	3.52093	5.32154	4.82969	5.15613	3.7181	5.39853	2.95816	6.07491	6.74079	12.0235	3.53589
novel_X_29540	12.7927	12.0944	10.4953	4.16457	5.45322	11.4066	10.0577	14.1748	11.0807	11.0896	6.81306
ssc-miR-30b-3p	12.0885	7.25664	20.6191	23.7975	20.4496	4.5278	12.868	12.3748	9.14162	8.75494	8.62413
ssc-miR-148b-5p	21.9471	27.0915	14.7677	8.13082	21.0073	20.288	18.7843	23.5121	13.0199	14.825	4.82951
ssc-miR-1306-3p	15.4921	35.7994	20.1547	10.9072	13.4471	39.0087	24.2569	17.7747	24.747	11.2063	6.55434
ssc-miR-7142-3p	23.4728	26.6077	18.8544	11.5021	21.8748	28.2987	11.9805	21.0372	7.38717	9.80554	19.2318
novel_5_19957	15.14	27.0915	15.7894	7.7342	19.52	30.1273	15.0866	13.6123	12.6505	13.541	14.8335
novel_1_399	36.0308	30.9617	25.7274	19.633	17.8469	38.138	17.8969	37.7994	12.9275	13.541	8.02044
ssc-miR-374b-3p	21.3603	44.5074	37.1514	20.4262	25.7169	24.1192	15.8262	27.2246	20.13	24.9808	16.9895
ssc-miR-331-5p	39.9038	72.5664	42.074	70.0044	22.4326	32.9136	47.3305	52.6492	40.0754	25.5644	19.9217
novel_12_4653	105.863	82.242	101.795	30.7385	69.7764	135.224	65.2274	83.0237	112.562	93.1526	20.2667
ssc-miR-18a	133.913	139.811	81.6403	33.5148	83.9052	99.7857	74.2498	90.3361	121.888	77.3937	23.3714
ssc-miR-345-3p	75.2305	169.322	81.1759	26.9705	99.3973	85.7669	88.3011	85.7237	93.817	96.888	56.4018
ssc-miR-28-5p	178.98	150.454	140.711	96.7766	93.0765	80.5425	270.967	134.998	79.2273	135.993	38.0324
ssc-miR-4334-3p	305.382	353.64	131.237	418.043	144.2	245.546	362.818	283.946	136.109	179.651	72.2702
novel_12_5486	201.397	281.558	128.451	97.5699	104.541	153.597	121.285	195.747	119.487	139.262	72.3564
ssc-miR-301	459.129	655.033	391.576	138.224	334.939	511.206	333.385	222.634	739.455	591.134	75.4611
novel_1_1441	279.327	349.287	171.454	124.54	161.304	188.774	168.615	264.033	156.885	181.402	95.9865
ssc-miR-425-3p	139.077	209.475	110.34	154.089	201.273	149.33	314.748	132.748	99.265	104.592	96.504
ssc-miR-7	409.249	594.077	238.605	249.874	395.978	544.293	313.269	229.609	195.483	194.01	104.697
novel_3_15797	295.171	249.629	230.246	189.587	169.793	152.552	153.824	204.859	110.9	301.403	157.39
ssc-miR-340	273.576	770.656	186.5	233.216	428.883	368.667	237.096	275.733	270.278	285.645	546.338
novel_14_7487	420.633	782.75	239.348	274.861	318.146	330.965	363.114	440.206	215.521	308.641	283.561
ssc-miR-148b-3p	910.629	859.671	494.857	371.241	949.852	662.713	672.242	578.579	254.396	448.02	215.948
ssc-miR-374a-3p	283.317	302.36	307.8	340.305	300.299	228.044	226.299	427.831	256.981	282.96	240.441
ssc-miR-98	702.425	1386.5	570.832	297.469	684.131	818.312	517.086	702.889	471.301	404.945	344.448
ssc-miR-151-5p	619.331	1091.4	360.183	454.929	495.685	474.2	597.844	637.64	313.678	489.576	459.407
ssc-miR-20a	1637.11	2526.28	710.614	1637.27	1354.82	1632.79	1639.41	1098.43	809.818	958.958	337.635
ssc-miR-361-5p	1215.19	913.853	654.423	1466.32	793.815	849.397	1824.3	797.613	587.095	546.775	367.733
ssc-miR-151-3p	1483.84	2106.85	854.855	793.647	1179.38	1312.28	944.54	1381.59	693.932	1052.46	612.572
ssc-miR-19a	1422.1	2640.45	772.843	1359.63	1792.87	2469.3	1221.28	733.039	1377.8	1636.82	637.754
ssc-miR-15a	2901.01	2185.7	1689.93	1702.71	1209	1009	3377.63	2343	885.813	2409.71	1383.65
ssc-miR-186	2513	3479.8	1417.33	2006.13	3197.69	2168.81	2609.39	2088.76	1333.57	1844.96	911.139
novel_X_29576	2324.63	1758.04	2414.01	1425.87	948.798	1090.15	957.112	2856.56	1171.88	1419	1203.93
novel_X_29578	2329.33	1761.91	2416.14	1423.09	950.038	1090.68	953.119	2858.92	1173.08	1413.63	1202.29
ssc-let-7d-5p	2472.16	4253.36	2458.22	1719.37	1994.58	2983.9	3266.1	2777.24	2277.65	1788.58	990.74
ssc-miR-374a-5p	4159.51	3289.2	4375.14	2526.7	2448.62	2029.06	1934.19	4711.43	2794.84	2467.03	2063.24
ssc-miR-16	9134.81	6932.51	5513.09	6177.44	3780.63	2642.14	10741.1	6597.57	2172.1	4423.7	3339.87
ssc-let-7g	12851	15149	8809.91	7968.6	8413.33	7864.43	11418.3	11086.1	7055.85	6197.68	4245.49
novel_GL892871.2_31162	20786.7	11840.9	11418	13554.1	13781	8146.29	8982.6	18099.7	10115.7	5936.9	6719.49
ssc-let-7f	19790.9	23807.1	20953.7	9994.37	17557.8	17268.4	13562.9	22251.4	10960.1	7737.27	7228.83
novel_13_6603	50953.2	31959.7	31309.8	23245.8	41346.9	35408.1	26790.1	41799	29149.5	21306.1	27507.3
ssc-miR-26a	63278.6	41169.4	39401.7	37353	51916.4	42801.8	35216.7	52458.3	42852	27304	33767

## Sheet: table.S4
Table S4. Summary of tissue-specific mRNAs in Sus Scrofa
Gene_ID	Gene_Symbol	Specific tissue	Expression in RPKM
			heart	liver	spleen	lung	kindey	fat	muscle	ovary	testis
ENSSSCG00000000151	APOL6	fat	0	0.18	0	0	0	22.95	0	0.05	0.53
ENSSSCG00000000916	LUM	fat	8.68	0.09	0.05	4.38	1.66	67.65	5.39	3.62	2.45
ENSSSCG00000001844	PLIN1	fat	0	0.04	0	0.07	0.1	82.05	0.02	0	0.05
ENSSSCG00000004216		fat	3.17	3.7	0.39	2.2	5.55	26.67	1.14	2.59	2.12
ENSSSCG00000004454	ME1	fat	0.2	0.06	0.32	0.25	0.16	34.28	1.42	9.58	0.76
ENSSSCG00000006472	CRABP2	fat	0	0	0	0.05	0.03	10.57	0.34	4.2	2.64
ENSSSCG00000008237	RETSAT	fat	1.18	5.8	3.07	4.22	8.02	72.28	0.48	8.95	5.34
ENSSSCG00000009361	POSTN	fat	2.41	3.39	0.16	10.25	1.65	97.17	0.05	23.15	0.99
ENSSSCG00000009526	ITGBL1	fat	0.16	0.03	0	0.9	1.16	34.48	1.61	6.56	2.65
ENSSSCG00000010529	SFRP5	fat	0.17	0.13	0.08	0.06	0.2	16.02	0.17	0	0.13
ENSSSCG00000010554	SCD	fat	0.2	31.14	2.19	20.07	7.31	717.08	0.39	42.15	21.64
ENSSSCG00000011557	CIDE-C	fat	0	0.43	0	1.65	0.43	71.19	0.12	0.04	0
ENSSSCG00000011630	CCRL1	fat	0	0.12	0	0.21	0.29	11.56	0	0.48	0.17
ENSSSCG00000013667	COL5A3	fat	2.44	0.09	2.35	1.3	0.68	24.6	1.02	2.54	0.82
ENSSSCG00000015481	MYOC	fat	0.12	0	0	1.6	0.03	11.47	1.64	0	0.05
ENSSSCG00000015522	ANGPTL1	fat	0.4	0	0.3	0.87	0.49	14.59	3.18	0.27	0.06
ENSSSCG00000017498	PPP1R1B	fat	0	0.18	0.24	0.13	1.82	21.63	0	3.08	5.47
ENSSSCG00000017579		fat	1.01	1	0.06	0.53	0.85	69.31	0	3.59	0.11
ENSSSCG00000017581	COL1A1	fat	0.56	1.19	0	3.96	2.24	341.4	3.49	190.27	0
ENSSSCG00000017759	ALDOC	fat	0.62	0	0.15	0.72	0.05	27.68	0.02	5.18	0.41
ENSSSCG00000017801	TUSC5	fat	0	0	0	0	0	22.46	0	0	0
ENSSSCG00000021015		fat	15.98	3.15	10.57	31.6	16.64	877.34	4.4	544.5	1.68
ENSSSCG00000021159	SNCG	fat	0.11	0.42	0.35	0.21	0	11.49	0	0.06	1.2
ENSSSCG00000021943		fat	0	0.3	1.08	0.5	1.14	94.01	0.21	11.18	0
ENSSSCG00000022000	COL1A2	fat	0.78	0.08	0.76	1.25	0.26	29.78	0.54	17.41	0
ENSSSCG00000023044		fat	0.01	9.67	0.37	2.16	0.44	37.15	0.04	1.05	0.6
ENSSSCG00000024447	SPOT14	fat	0	46.88	0	1.41	0	220.61	0	0	0
ENSSSCG00000024644	CIDEA	fat	1.22	0.2	0	0.37	0.58	130.82	1.15	0.77	12.42
ENSSSCG00000025541	ELOVL6	fat	0	3.26	0.5	1.53	0.21	76.93	0.79	4.99	0
ENSSSCG00000026297	KLB	fat	0	3.89	0	0.03	0.06	12.55	0.01	0	0.02
ENSSSCG00000026923		fat	0.47	0	1.2	1.64	0.4	21.86	1.41	5.15	1.38
ENSSSCG00000027593		fat	1.24	0	0.11	0.08	0.04	23.21	0.13	2.05	0
ENSSSCG00000028567	BTNL9	fat	1.27	0.05	1.79	0.03	0.03	10.14	0.76	0.14	0
ENSSSCG00000029515	PON3	fat	0.06	8.09	0	0.05	0.59	12.58	0.14	0.06	0.07
ENSSSCG00000029944	FASN	fat	0.75	45.8	2.77	13.31	4.68	131.03	0.16	3.97	2.43
ENSSSCG00000030313		fat	2.8	0.88	1.2	4.28	0.3	156.24	0.92	68.48	0.07
ENSSSCG00000030473		fat	0.95	0	1.76	1.61	0.13	17.35	0.91	1.26	1.42
ENSSSCG00000000106	KCNJ4	heart	11.58	0.14	0	0	0.16	0	0.89	0	0.96
ENSSSCG00000000528	PKP2	heart	25.12	4.88	0.34	1.47	2.16	0.09	0.12	1.06	0.1
ENSSSCG00000001025	DSP	heart	22.47	3.55	0.25	5.01	2.71	0.02	0.04	1.45	0.08
ENSSSCG00000001485		heart	10.27	0.73	0.04	0	0.07	0.73	5.04	0.02	1.22
ENSSSCG00000002029	MYH7	heart	4520.51	0.33	0	0.47	0.19	0.68	768.44	0.05	0.24
ENSSSCG00000003156	HRC	heart	173.15	0.24	0.05	0.2	0.63	1.21	107.65	1.4	0.08
ENSSSCG00000003368	RNF207	heart	13.2	0.02	0	0.11	0.19	0.06	0	0.24	0.19
ENSSSCG00000003430	NPPA	heart	36.25	0	0	0.06	0	0	0.13	0	0
ENSSSCG00000003782	TNNI3K	heart	60.61	0	0	0	0	0.74	0	0	9.72
ENSSSCG00000004248	PLN	heart	110.23	0.57	0.6	0.81	2.36	0.83	8.1	4.71	0.81
ENSSSCG00000004280	RIMS1	heart	15.32	0.82	0.03	0.35	0.57	0.18	0.8	1.15	0.91
ENSSSCG00000004598	MYZAP	heart	75	0.57	0.32	23.44	3.46	1.4	0.74	8.42	0.6
ENSSSCG00000004803	ACTC1	heart	228.9	0	0.84	0.12	1.23	0.25	0.94	0.03	0.24
ENSSSCG00000004890	SERPINB2	heart	13.8	0	0.01	0.01	0	0.03	0.06	0.12	0
ENSSSCG00000006745	CASQ2	heart	137.38	0	1.01	0.83	9.8	1.79	1.51	2.98	0.12
ENSSSCG00000007288	MYH7B	heart	28.7	1.29	0.58	1.66	1.76	1.23	2.34	1.09	1.17
ENSSSCG00000007949	SRL	heart	21.27	0.09	0.04	0.17	0.05	0.21	15.64	0	0.03
ENSSSCG00000008806	YIPF7	heart	12.63	0	0	0.04	0	0	9.1	0	0
ENSSSCG00000008813	CORIN	heart	11.34	1.03	0	0.25	0.09	0.59	0.08	4.37	1.57
ENSSSCG00000009110	MYOZ2	heart	161.58	0	0	0	0	0.24	24.17	0	0
ENSSSCG00000009123	CAMK2D	heart	95.09	2.58	6.85	15.66	2.43	6.71	14.44	21.35	4.66
ENSSSCG00000009703	HAND2	heart	19.97	2.67	2.05	0.02	0	0.08	0.04	0	0
ENSSSCG00000009830	MLC-2V	heart	4992.73	0.19	0	0.69	0.21	0.51	537.57	0	0
ENSSSCG00000010142	RYR2	heart	121.15	0.21	4.28	3.51	9.71	1.74	0.52	3.26	2.06
ENSSSCG00000010461	ANKRD1	heart	76.5	0.06	0.07	0.27	0.08	0.02	1.18	0	0
ENSSSCG00000010570	KCNIP2	heart	16.62	0.01	0.08	0.09	0.14	0.18	0.06	0.32	0.36
ENSSSCG00000010626	RBM20	heart	15.62	0.15	0.02	0.02	0	0.01	2.99	0.35	1.36
ENSSSCG00000010800	B3GALT2	heart	14.08	0	0.45	1.45	0.28	0	0.12	1.27	0
ENSSSCG00000011090		heart	158.55	1.25	3.42	5.97	0.27	1.3	0.8	6.18	4.86
ENSSSCG00000011265	XIRP1	heart	25.77	0.01	0	0.01	0	0.01	9.6	0.13	0.01
ENSSSCG00000011277	CCK	heart	38.81	0	0	0	0	0	0	0	3.18
ENSSSCG00000011287	HHATL	heart	11.26	0	0	0.61	0.15	0.05	4.15	0	0.05
ENSSSCG00000011325	MYL3	heart	1520.9	0.05	0	0.17	0.26	1.85	174.59	0	4.43
ENSSSCG00000011441	TNNC1	heart	1408.42	0.13	0	0.05	0.11	0.43	383.29	0	0.05
ENSSSCG00000011964	LNP1	heart	21.67	0	0	0	0	0.62	0.26	0.39	0.57
ENSSSCG00000013236	MYBPC3	heart	236.12	0.01	0.14	0.15	0.02	0.04	0.4	1.13	1.23
ENSSSCG00000013354	CSRP3	heart	262.69	0	0	0.09	0	0.2	94.85	0.05	0.22
ENSSSCG00000014443		heart	11.29	0	0.02	0.02	0	0.13	2.77	0	0
ENSSSCG00000014560	COX8H	heart	45.17	0	0	0	0	0	24.34	0	0
ENSSSCG00000015747		heart	87.69	0.04	0.08	0.18	1.02	0.06	57.77	1.73	0.05
ENSSSCG00000016002	CCDC141	heart	21.28	0.09	0.31	6.78	0.85	1.88	0.6	2.65	0.38
ENSSSCG00000016752	MYL7	heart	106.32	0.36	0	0.15	0	0.19	0.64	0.06	0
ENSSSCG00000016896	HSPB3	heart	10.17	0	0	0	0	0.08	4.16	0.07	0
ENSSSCG00000017500	TCAP	heart	192.21	0.32	0.17	0.44	0.05	0.1	25.01	0.13	0.26
ENSSSCG00000017647	PPM1E	heart	26.65	0.02	0.03	0.45	0.04	0.28	0.03	3.93	8.15
ENSSSCG00000021071	HSPB7	heart	67.4	0	0.32	0.04	0.02	0.06	6.79	1.18	0
ENSSSCG00000021595	RRAD	heart	23.08	0	0.23	6.59	0.46	0.04	1.46	0.45	0.18
ENSSSCG00000022209	ITGB1BP2	heart	15.71	0.04	0.11	0.11	0.04	0.04	9.83	0.57	0
ENSSSCG00000022364	CPT1B	heart	34.55	0.04	1.72	0.8	0.74	0.38	7.83	1.49	2.82
ENSSSCG00000022815	PYGB	heart	34.66	0.06	2.22	2.27	1.7	0.22	0.26	5.64	5.33
ENSSSCG00000023031	TNNT2	heart	4074.57	0.07	0	0.24	0.06	0.18	6.07	0.26	21.22
ENSSSCG00000024505	TNNI3	heart	8019.17	0.51	0.17	11.84	4.07	0.93	11.33	4.58	24.95
ENSSSCG00000024681	TECRL	heart	31.25	0	0	0	0	0	4.38	0	0
ENSSSCG00000024954	FGF1	heart	17.14	0.03	0.07	0.63	0.34	0.23	0.65	1.45	0.22
ENSSSCG00000025409	NMRK2	heart	20.49	0	0	0	0	0	4.9	0	0
ENSSSCG00000025688	COX6A2	heart	17.39	0.27	1.4	0.84	1.05	0.64	2.08	1.08	1.33
ENSSSCG00000026945	LRRC2	heart	27.18	0	0	0.23	0.03	0.34	18.06	0	0
ENSSSCG00000027311	NEBL	heart	40.21	0.06	0.22	0.72	0.05	0.28	0.08	0.66	1.41
ENSSSCG00000027519	MYOM3	heart	13.96	0	0	0.16	0	0	2.66	0.06	0
ENSSSCG00000027684	TRIM63	heart	315.04	0.67	0.14	0.07	0.07	0.45	204.83	1.3	0.18
ENSSSCG00000027935	FHOD3	heart	24.94	0.12	0.82	0.23	2.33	0.46	3.26	3.95	1.3
ENSSSCG00000028662	PDE3A	heart	11.86	0.14	0.22	0.56	0.41	2.16	0.1	0.78	0.21
ENSSSCG00000029618		heart	10.24	1.76	0.58	0.08	0.08	0.48	2.13	1.95	0.39
ENSSSCG00000029846		heart	43.69	0	0	0	0	0	33.45	1.06	0
ENSSSCG00000030512		heart	501.6	4.28	46.22	42.26	194.42	10.16	7.24	28.96	4.82
ENSSSCG00000030999		heart	135.39	0.01	0.02	0.39	0.05	0.12	13.56	0.41	0.53
ENSSSCG00000000111	BAIAP2L2	kindey	0.79	0.04	0	0.03	14.19	0	0.44	0.53	0.53
ENSSSCG00000000707	SCNN1A	kindey	0	0.04	0.02	10.76	27.87	0.03	0	0.02	0.16
ENSSSCG00000000801	TMEM117	kindey	0.5	0.06	0.05	0.75	10.19	0.82	1.1	2.75	0.28
ENSSSCG00000000871	SLC5A8	kindey	0	0	0	0.01	13.53	0.03	0	0	0.09
ENSSSCG00000000961	MIOX	kindey	0	0.33	0	0	96.36	0	0	0	0
ENSSSCG00000001107	OATV1	kindey	0	0.42	0	0	15.47	0.21	0	0.34	0
ENSSSCG00000001484		kindey	0	0	0.07	0.03	55.43	0	0	0	0
ENSSSCG00000001849	APN	kindey	0.03	7.16	0.95	2.38	26.65	3.72	0.13	2.65	0.78
ENSSSCG00000001909		kindey	0	0.02	0.02	0.02	15.99	0	0	0.42	0.19
ENSSSCG00000002032	SLC7A8	kindey	0.03	0.17	5.32	0.67	36.94	0.01	0.46	0.34	0.09
ENSSSCG00000002135	PNP	kindey	0.75	0.59	1.24	5.78	44.85	2.29	0.66	11.34	7.66
ENSSSCG00000002341	PAPLN	kindey	0.59	0.69	0.1	0.44	20.62	0.46	0.01	1.01	0.14
ENSSSCG00000002524	AMN	kindey	0	0	0	0	23.65	0	0	0	0.05
ENSSSCG00000002686	HSD17B2	kindey	0	0.3	0	1.9	14.36	0	0	1.4	0
ENSSSCG00000002720	CLEC18A	kindey	0	0.01	0	0.02	30.12	0.2	0	0.35	0.01
ENSSSCG00000002913	PRODH2	kindey	0	4.26	0.15	0.24	16.79	0.05	0	0.28	0.09
ENSSSCG00000003225	CEACAM18	kindey	0	0	0	0	10.09	0	0	0	0
ENSSSCG00000003469		kindey	0	0	0.65	0	20.19	0	0	0	0
ENSSSCG00000003908	TSPAN1	kindey	0.12	0	0	18.11	28.49	0.08	0	0	1.54
ENSSSCG00000004040	SLC22A2	kindey	0	0.02	0.01	0.04	41.16	0	0	0.03	0
ENSSSCG00000004181	VNN1	kindey	0	0.31	0.13	0.57	10.71	0	0	4.06	0.05
ENSSSCG00000004565	CA12	kindey	0	0.04	0.06	0.03	41.25	1.49	0	5.36	0
ENSSSCG00000004621	MYO5C	kindey	0	0.14	0.14	7.3	24.17	0.03	0	0.09	0.2
ENSSSCG00000004659	SLC12A1	kindey	0	0.06	0.03	0.03	73.41	0	0	0.01	0.05
ENSSSCG00000004759		kindey	0	0.06	0.02	4.11	10.08	0	0	1.02	0
ENSSSCG00000004869	CNDP1	kindey	0	0	0.02	0.19	19.66	0	0	0.08	0.06
ENSSSCG00000004902	RNF152	kindey	2.82	1.91	0.81	1.5	85.42	3.25	0.9	8.67	1.91
ENSSSCG00000004923	SLC51B	kindey	0	0	0	0	20.97	0	0	0.12	0
ENSSSCG00000004983		kindey	0.11	17.09	0.07	1.87	53.74	0.09	0.03	0.2	0.72
ENSSSCG00000005067	C14orf105	kindey	0	0.03	0	0.07	12.41	0	0	0.04	0
ENSSSCG00000005361	ALDH1B1	kindey	1.14	5.6	0.42	0.61	20.67	1.47	0.02	4.3	0.43
ENSSSCG00000005394	ALDOB	kindey	0	24.92	0	1.24	104.42	0.01	0	0	0
ENSSSCG00000005395		kindey	0	121.73	0.14	5.85	261.94	0	0	0	0
ENSSSCG00000005701	ASS1	kindey	0.38	67.1	0.69	3.64	134.8	0.28	0.21	4.04	8.92
ENSSSCG00000005944	NDRG1	kindey	2.82	0.34	4.94	8.51	73.46	4.2	0.26	15.96	2.68
ENSSSCG00000006116	SLC26A7	kindey	0	0.03	0	0.01	16.09	0.27	0.16	2.97	1.13
ENSSSCG00000006125	CALB1	kindey	0	0.01	0	0.03	121.45	0	0	0.17	0
ENSSSCG00000006148		kindey	0	0	0	0.02	35.12	0	0	0	1.29
ENSSSCG00000006693	PDZK1	kindey	0.01	7.24	0	0.28	79.67	0.09	0.01	0.75	0.35
ENSSSCG00000006720	HAO2	kindey	0.83	16.17	0.05	1.14	57.54	0.31	0	7.58	0.56
ENSSSCG00000006941	DDAH1	kindey	0	7.11	0.34	1.45	36.52	0.19	0	4.27	0.83
ENSSSCG00000007507	PCK1	kindey	0	43.05	0.47	1.73	116.41	1.76	0	0.23	0
ENSSSCG00000007858		kindey	0	15.89	0	0.99	251.5	0.01	0	0	0.05
ENSSSCG00000007859	UMOD	kindey	0	0.12	0	0.07	164.71	0	0	0	0.02
ENSSSCG00000007909	ABAT	kindey	0.04	19.88	0.15	1.03	68.08	0.6	0	3.89	3.45
ENSSSCG00000008314	ATP6V1B1	kindey	0	0.03	2.49	0.31	38.41	0	0	0.01	0.16
ENSSSCG00000008449		kindey	0	0.51	0.01	0.04	18.71	0.01	0.16	0.04	3.17
ENSSSCG00000008706		kindey	0.92	1.08	2.36	5.32	27.27	4.15	0.17	3.26	3.45
ENSSSCG00000008943	SLC4A4	kindey	0.78	1.59	0.14	1.14	53.16	1.38	1.75	1.82	0.8
ENSSSCG00000008973	NAAA	kindey	3.85	3.36	9.9	21.66	84.26	2.99	0.49	10.35	6.96
ENSSSCG00000009132	ENPEP	kindey	1.32	0.08	0.03	1.46	125.17	1	0.22	2.29	0.23
ENSSSCG00000009134	EGF	kindey	0.04	0.32	0	0.53	119.08	0.76	56.61	0.35	0.12
ENSSSCG00000009156		kindey	0	1.06	0.07	7.44	11.11	0.13	0	0	0.06
ENSSSCG00000009268	GULDH	kindey	1.84	1.09	2.61	1.5	44.51	1.94	0.38	1.29	1.25
ENSSSCG00000009347	KL	kindey	0	0.04	0.01	0.24	14.62	0.02	0	0.48	0.63
ENSSSCG00000009500	CLDN10	kindey	0.51	0.57	3.54	0.92	12	0.05	0.03	0.76	0.24
ENSSSCG00000009708	AADAT	kindey	0	2.73	0	0.42	54.28	0	0	0	0
ENSSSCG00000009942	DAO	kindey	0	4.5	0	0.2	35.1	0.06	0	0.04	0.01
ENSSSCG00000010455	SLC16A12	kindey	0.16	6.97	0	0.57	50.12	0.49	0.08	0.79	0.09
ENSSSCG00000010944	FBP1	kindey	0.2	17.28	0.56	1.86	28.08	0.25	0	0.97	0.92
ENSSSCG00000011030	CUBN	kindey	0.01	0	0.01	0.15	66.34	0.04	0.01	0.25	1.65
ENSSSCG00000011326	PTH1R	kindey	0.6	0.84	0.28	0.2	23.58	0.31	0.01	0.95	0.59
ENSSSCG00000011723	MME	kindey	0.5	0.06	0.02	3.06	53.69	0.54	0.92	18.59	5.96
ENSSSCG00000012030	CLDN8	kindey	0	0	0	0	11.6	0	0	0.27	0.08
ENSSSCG00000012066	KCNJ15	kindey	0.09	0.05	0.09	12.32	194.3	0.33	0	0.68	0.11
ENSSSCG00000012202	GK	kindey	1.24	1.31	1.46	1.99	22.97	1.34	0.23	0.81	0.21
ENSSSCG00000012651	XPNPEP2	kindey	0.04	0.61	0.91	1.19	15.14	0	0	0.04	0.03
ENSSSCG00000013025	SLC22A12	kindey	0	0	0	0.01	24.51	0	0	0	0
ENSSSCG00000013338	SLC5A12	kindey	0	0.04	0.11	0.04	123.72	0.04	0	0.07	0.01
ENSSSCG00000013480	SMIM24	kindey	0	0	0.61	0.07	161.33	0	0	0.68	0.19
ENSSSCG00000014106		kindey	2.08	0.93	4.95	1.37	26.47	1.4	0.34	2.03	0.34
ENSSSCG00000014110	DMGDH	kindey	0	14.76	0	0.47	36.6	0	0	0.01	0.02
ENSSSCG00000014111	BHMT-2	kindey	0	18.12	0	0.56	114.84	0.14	0	0	0
ENSSSCG00000014257	SLC27A6	kindey	0.55	1.25	0.2	0.95	28.36	3.19	0.08	2.53	0.02
ENSSSCG00000014927	NOX4	kindey	0.69	0	0.14	1.31	14.26	0.33	0.58	1.73	1.03
ENSSSCG00000015084	FXYD2	kindey	0	0	0	18.31	409.86	0	0	0	0
ENSSSCG00000015236	KCNJ1	kindey	0	0	0	0.05	16.72	0.07	0	0.04	0
ENSSSCG00000015332	PON1	kindey	0	11.87	0	1.1	28.21	0.32	0	0	0
ENSSSCG00000015353	SCIN	kindey	0.01	0.08	1.75	2.81	11.49	0.49	0.07	2.53	0.33
ENSSSCG00000015732	TFCP2L1	kindey	0	0.01	0.2	0.79	27.4	1.27	0	0.22	0
ENSSSCG00000015894	DPP4	kindey	3.74	6.27	0.63	3.17	22.12	0.27	0.28	0.41	0.13
ENSSSCG00000015929		kindey	0.33	0	1.4	0	184.55	0.03	0	0.18	1.25
ENSSSCG00000016196	VIL1	kindey	0	2.1	0.05	0.04	15.15	0	0	0	0
ENSSSCG00000016402	AGXT	kindey	0	18.67	0.03	0.84	27.95	0	0	0	0.02
ENSSSCG00000016442	AOC1	kindey	0	0.08	1.09	0.14	338.54	0.03	0.01	0.01	0.07
ENSSSCG00000016609	SLC13A1	kindey	0.04	0	0	1.16	52.1	0.08	0	0.78	2.02
ENSSSCG00000016625	CTTNBP2	kindey	2.81	2.53	2.25	3.08	24.82	1.17	0.26	1.75	0.59
ENSSSCG00000016702	HOXA6	kindey	0.04	0.05	0	2.04	17.12	6.26	1.22	0.13	0
ENSSSCG00000017117	SLC6A18	kindey	0	0.02	0	0	21.88	0	0	0	0
ENSSSCG00000017232	SLC9A3R1	kindey	0.25	9.62	11.7	11.08	68.57	0.57	0.21	5.92	2.47
ENSSSCG00000017253	KCNJ16	kindey	0	0.1	0	0	32.59	0	0	0	2.55
ENSSSCG00000017781	PIPOX	kindey	0	3.82	0	0.12	10.48	0	0	0	1.84
ENSSSCG00000017798	TMIGD1	kindey	0	0.09	0	0.07	50.65	0	0	0	0.2
ENSSSCG00000017861	ASPA	kindey	0.07	2.47	0.38	0.38	12.47	2.58	0.15	0.07	0.38
ENSSSCG00000018042	SLC47A2	kindey	0	0	0.12	0.01	17.99	0.03	0	0.02	0.06
ENSSSCG00000020872		kindey	0.41	0	2.63	0.8	71.93	0.26	0.05	1.14	5.09
ENSSSCG00000021041	PM20D1	kindey	1.79	0.6	0.42	0.76	24.55	1.38	0.21	3.53	1.33
ENSSSCG00000021193	AQP2	kindey	0	0	0	0.03	17.49	0.01	0	0.01	0
ENSSSCG00000021556	BBOX1	kindey	0	2.02	0	0.27	30.41	0	0	0.09	0.56
ENSSSCG00000021938	UPP2	kindey	0	4.38	0	0.24	29.86	0.02	0	0	0
ENSSSCG00000021971	DPEP1	kindey	0	0	0	0	31.4	0	0	0.28	0.24
ENSSSCG00000022153	SULT1C2	kindey	0	0.24	0	0.07	15.23	0.1	0	0	0
ENSSSCG00000022417	HNF1B	kindey	0.02	0.27	0.02	1.46	16.14	0	0	0.03	1.23
ENSSSCG00000022721	CDH16	kindey	0	0	0	4.65	37.58	0	0	0	0.36
ENSSSCG00000022935	SLC7A13	kindey	0	0	0	0.21	13.83	0	0	0	0
ENSSSCG00000022953		kindey	0.81	1.13	0.31	0.88	21.2	1.25	4.75	6.04	1.52
ENSSSCG00000022989	ZNF704	kindey	2.5	0.16	0.71	1.86	17.45	0.38	0.29	2.56	1.07
ENSSSCG00000023018	MCCD1	kindey	0	0.09	0.08	0.07	131.44	0	0	0	0
ENSSSCG00000023026	CLCN5	kindey	0	0.1	1.57	1.89	15.9	0.96	0.27	2.39	1.25
ENSSSCG00000023457		kindey	0	5.68	0	0.28	11.34	0.01	0	0	0.03
ENSSSCG00000023571	POAT1-1	kindey	0	0.02	0	0	20.51	0.06	0	0	0
ENSSSCG00000024057		kindey	0	0	0	0.31	15.16	0	0	0.15	0
ENSSSCG00000024305	MT3	kindey	0.74	0.17	0	1.59	11.47	0	0	5.67	0.21
ENSSSCG00000024668	KLK1	kindey	0	0	0.07	0.03	61.57	0	0	0	0
ENSSSCG00000024957		kindey	0	7.88	0	0.35	147.88	0	0	0.37	0.21
ENSSSCG00000025257		kindey	0	0	0	0	17.1	0	0	0	0
ENSSSCG00000025393	SUSD2	kindey	0.44	0.63	1.18	6	29.87	0.23	0.01	1.07	0.12
ENSSSCG00000025545	HDAC6	kindey	1.01	0.75	1.11	1.1	13.16	0.78	0.6	0.65	1.72
ENSSSCG00000026345		kindey	0.13	0	0	0.09	43.16	0	0	0	0
ENSSSCG00000026431	ALPL	kindey	0.15	0.06	0.05	3.35	26.44	0.04	0.06	2.93	0.86
ENSSSCG00000027439	HAO1	kindey	0	13.55	0	0.7	17.93	0	0	0.02	0
ENSSSCG00000027486	TRIP6	kindey	1.98	0.11	2.03	2.1	23.72	1.37	0.59	5.74	0.84
ENSSSCG00000027559	EGF	kindey	0.19	0.04	0	0.28	52.77	1.05	18.44	0.44	0.09
ENSSSCG00000027710	PDZD3	kindey	0.02	0.01	0.03	0.01	12.43	0	0	0.12	0
ENSSSCG00000028437	AQP1	kindey	3.43	0.32	1.25	4.44	20.12	0.69	0.1	0.6	0
ENSSSCG00000028642		kindey	0	0.02	0	0	34.15	0	0	0	0
ENSSSCG00000028835		kindey	0	0	0.05	0.09	85.88	0.02	0	0.35	0.69
ENSSSCG00000028994		kindey	10.83	0	0	0	20.81	0	0.29	0.02	0
ENSSSCG00000029477		kindey	0	0	0	0.01	15.68	0.06	0	0	0
ENSSSCG00000029516	SLC22A8	kindey	0	0.02	0	0.01	38.52	0	0	0	0
ENSSSCG00000029990	PBD-2	kindey	0	0.9	0.05	0.16	17.01	0.05	0.67	0	0
ENSSSCG00000030305	SLC15A2	kindey	0	1.92	1.54	0.43	14.14	0.01	0.01	0.06	0.06
ENSSSCG00000030447	AKR1C3	kindey	0	2.14	0.02	0.42	36.82	0.25	2.76	0	0.18
ENSSSCG00000001067	STMND1	lung	1.21	0	0.02	10.88	0	0.05	0	0	0.45
ENSSSCG00000001089	GPLD1	lung	0	12.22	0	17.42	0.19	0.12	0	0.63	0.05
ENSSSCG00000001437	AGER	lung	0	0.04	0.19	83.4	0.11	0.4	0	0.13	0.05
ENSSSCG00000001570	PI16	lung	2.44	0.02	0.95	11.36	0.71	1.87	0.61	1.72	0.21
ENSSSCG00000002383	FOS	lung	2.64	8.58	6.68	56.77	1.6	4.16	1.77	7.72	0.96
ENSSSCG00000003006	CYP2B22	lung	0.18	1.03	0.01	12.65	0.4	1.2	0.39	0.3	0
ENSSSCG00000003048	CXCL17	lung	0	0	0	21.64	0.06	0.05	0	0	0.05
ENSSSCG00000003578	FGR	lung	0.22	1.88	3.55	17.85	0.38	3.3	0.12	0.88	1.25
ENSSSCG00000003709		lung	0.2	0.06	0.53	33.02	0.26	2.68	0.2	2.9	0.7
ENSSSCG00000003823	C1orf87	lung	0.08	0.04	0	15.4	0.11	0.06	0	0	0.38
ENSSSCG00000003894	CYP4B1	lung	0	0.01	0	30.72	0.14	4.29	0	1.19	12.41
ENSSSCG00000005260		lung	0.72	1.55	5.79	38.56	3.11	2.88	0.62	7.72	3.75
ENSSSCG00000006233	CA8	lung	0.11	1.19	5.17	43.68	0.5	0.3	0	0.08	8.51
ENSSSCG00000006589	S100A12	lung	0	0.1	0.04	25.11	0.04	3.97	0	2.21	0
ENSSSCG00000007115	THBD	lung	0.41	0.25	0.53	11.68	0.29	0.85	0.24	1.23	0.21
ENSSSCG00000008229	SP-B	lung	0	0.12	0	169.34	0.07	0	0	0.03	0
ENSSSCG00000008758	SLC34A2	lung	0	0	0	60.49	0.01	0	0	0.33	0.12
ENSSSCG00000008769	CH242-305H5.1	lung	0	0.04	0.05	11.89	0.11	0.18	0.2	0.28	0
ENSSSCG00000009045	HHIP	lung	0.16	6.28	0	16.79	0.28	0.49	0.19	1.41	0.94
ENSSSCG00000009619	SP-C	lung	0	0.4	0	831.04	0.86	0.05	0	3.42	5.43
ENSSSCG00000010256	COL13A1	lung	0.01	0.51	0.39	10.81	0.85	0.06	0.02	4.16	1.36
ENSSSCG00000010334	SFTPD	lung	0	0.99	0	56.18	0.06	0	0	0	0
ENSSSCG00000010336	SFTPA	lung	0	0.86	0	668.93	0.78	0	0	0.02	0.04
ENSSSCG00000011657	CLDN18	lung	0	0	0	18.74	0.03	0	0	0.17	0.01
ENSSSCG00000012101	KAL1	lung	0.22	0.01	0.13	10.98	0.32	0.38	0.41	0.11	0.29
ENSSSCG00000013060	SCGB1A1	lung	0	0.07	0	199.86	0.12	0.06	0	0	0
ENSSSCG00000013300	EHF	lung	0	0.21	0.17	15.54	4.69	0.13	0	0.68	5.55
ENSSSCG00000013556	EMR1	lung	0	0.65	0.38	33.66	0.06	0.04	0.18	0.05	0.22
ENSSSCG00000015267	FMO2	lung	1.74	0.03	0	24.83	0.02	4.51	0.18	0.3	0.05
ENSSSCG00000015379	DNAH11	lung	0.14	0.16	0.18	10.74	1.4	0.18	0.59	0.32	0.5
ENSSSCG00000015476	CHI3L1	lung	0	0.07	0.59	86.07	0.3	0	0	10.83	0.51
ENSSSCG00000015657	PIGR	lung	0	0.11	0	10.73	1.73	0.05	0	0	0
ENSSSCG00000015716	MARCO	lung	0	9.88	3.86	45.68	0.29	0.13	0	0.57	0.34
ENSSSCG00000016031	CRLR	lung	6.11	0.78	4.34	121.86	5.78	7.16	2.63	14.31	4.58
ENSSSCG00000016517	SVOPL	lung	0	0	0.09	12.92	0.72	0	0	0.34	4.49
ENSSSCG00000017448	KRT19	lung	0.4	0.35	1.1	15.9	9.34	0.23	0	0.82	0.26
ENSSSCG00000021006		lung	0	0.84	12.62	128.23	14.66	0.15	0.24	0.31	0
ENSSSCG00000021077	RAMP3	lung	0.61	0.14	1.57	18.04	1.21	0.76	0	0.61	0.4
ENSSSCG00000021358		lung	1.1	0.06	2.96	25.72	6.13	2.4	3.76	3.14	0.93
ENSSSCG00000022857	TFF3	lung	0	0	0	10.1	0	0	0	0	0
ENSSSCG00000022913	SLPI	lung	1.07	0	0.09	24.92	0	8.52	0	0.85	0
ENSSSCG00000024111	SCGB3A2	lung	0	0	0	191.49	0.39	0	0	0	0
ENSSSCG00000024217		lung	0.5	1.17	12.81	155.47	48.03	7.67	0	15.02	4.81
ENSSSCG00000024257		lung	1.08	1.04	3.84	27.39	1.81	1.72	0.77	7.37	2.59
ENSSSCG00000024743	PRR15L	lung	0	0.21	0	12.59	6.26	0	0	0	0
ENSSSCG00000024803	SCGB1A1	lung	0	0	0	11.56	0	0	0	0	0
ENSSSCG00000024826		lung	0	0	0	16.18	0.08	0	0.81	0.41	8.44
ENSSSCG00000026097	LAMP3	lung	0	0.05	1.27	18.42	0.13	0.08	0	0.16	0.04
ENSSSCG00000029592	GPRC5A	lung	0.07	0.02	0	14.17	0.07	0.03	0	0.09	0
ENSSSCG00000029951	NKD1	lung	0.66	0.09	2.1	11.39	0.22	2.16	0.24	0.49	0.07
ENSSSCG00000000685	TPI1	muscle	58.31	4.79	11.65	11.79	15.39	14.01	325.97	51.79	55.03
ENSSSCG00000000694	GAPDH	muscle	1134.02	67.68	70.8	56.08	173.65	140.31	4324.54	486.1	118.68
ENSSSCG00000001930	PKM	muscle	145.17	3.28	31.22	30.28	31.1	60.41	720.97	210.81	25.7
ENSSSCG00000003812		muscle	12.42	15.6	3.7	4.12	4.45	6.89	239.88	13.65	19.45
ENSSSCG00000004570	TPM3	muscle	1391.89	15.86	210.47	120.72	80.11	60.44	4947.28	325.34	38.75
ENSSSCG00000004728	SKM	muscle	0.46	0.21	0.61	1.84	0.11	0.48	58.69	0.64	25.74
ENSSSCG00000005316	TPM2	muscle	504.28	10.65	172.98	79.52	18.2	27.99	2987.3	136.8	22.97
ENSSSCG00000005627	AK1	muscle	16.18	0.02	2.04	1.31	3.99	1.73	139.67	4.67	23.81
ENSSSCG00000006141	CA3	muscle	0.58	1.91	0	0.09	0.09	25.56	599.18	1.85	44.1
ENSSSCG00000010304	MYOZ1	muscle	0.1	0.02	0	0.13	0	0.06	111.94	0.2	10.65
ENSSSCG00000012440	PGK1	muscle	11.71	5.22	5.18	8.66	8.53	10.95	128.58	26.26	15.19
ENSSSCG00000013366	LDHA	muscle	4.86	3.8	13.49	17.52	3.74	16.65	1301.16	19.89	32.26
ENSSSCG00000016720	PGAM2	muscle	20.3	0.12	0.2	0.07	0.07	0	130.35	0	27.78
ENSSSCG00000017904	ENO3	muscle	272.97	0.61	0.27	5.31	0.78	0.74	1498.84	0.58	12.25
ENSSSCG00000021129	PFKM	muscle	66.06	0.43	1.35	1.51	5.2	1.39	228.58	4.45	16.38
ENSSSCG00000000125	LGALS1	ovary	7.27	0.26	3.51	6.37	0.59	31.59	4.01	76.56	2.6
ENSSSCG00000000190	TUBA1B	ovary	13.4	2.32	12.61	21.66	5.17	19.05	5.57	199.37	41.92
ENSSSCG00000000193	TUBA1A	ovary	22.8	1.08	14.12	20.1	5.49	17.1	6.93	759.65	30.37
ENSSSCG00000000194	TUBA1C	ovary	1.05	0.42	0.82	0.91	1.69	1.2	1.01	122.54	8.59
ENSSSCG00000000433	B4GALNT1	ovary	0.42	0.14	1.8	0.28	0.08	0.39	0.08	11.77	2.19
ENSSSCG00000000512	TBC1D15	ovary	0.55	0.49	1.39	1.67	1.83	1.35	0.3	15.74	2.93
ENSSSCG00000000544	PTHLH	ovary	0.17	0	0.13	0.7	0	0.14	0.02	10.88	0
ENSSSCG00000000572	CMAS	ovary	0.9	0.55	0.77	1.88	0.85	0.99	0.28	10.26	1.34
ENSSSCG00000000606	MGP	ovary	56.18	8.07	10.11	70.76	18	63.04	7.76	299.57	3.95
ENSSSCG00000000802	NELL2	ovary	0	1.04	4.39	0.04	0.08	0.15	0.02	17.42	1.89
ENSSSCG00000000810	AMIGO2	ovary	0.04	0.15	0.97	0.28	0.26	0.74	0.25	13.02	1.75
ENSSSCG00000000873	ANO4	ovary	0	0	0	0.37	0.01	0.01	0	11.52	0.12
ENSSSCG00000001488	GCLC	ovary	0.17	6.47	1.24	3.72	3.46	0.73	0.39	46.03	2.42
ENSSSCG00000001660	PTK7	ovary	0.28	0.03	2.36	2.97	1.26	0.25	0.05	12.14	0.24
ENSSSCG00000001701	HSPCB	ovary	12.96	8.12	13.85	16.14	7.65	12.4	8.46	130.62	15.55
ENSSSCG00000001773	TMED3	ovary	0	0.05	0.04	0.37	0	1.67	0	12.81	1.67
ENSSSCG00000001774		ovary	0	0	0.12	0	0	2.59	0	26.23	4.84
ENSSSCG00000001866	RCN2	ovary	3.42	1.5	1.68	3.57	2.49	3.65	2.49	31.61	5.48
ENSSSCG00000001951	PSMA6	ovary	2.12	0.91	2.32	2.64	3.68	2.42	4.43	76.15	9.4
ENSSSCG00000002252	ARRDC4	ovary	0.16	0.26	0.55	1.72	0.26	0.68	0.19	21.58	1.43
ENSSSCG00000002366	NPC2	ovary	3.39	2.12	6.44	43.01	4.62	9.26	2.56	111.34	15.2
ENSSSCG00000002443	TC2N	ovary	0.08	0.08	0.14	3.2	1.79	0.09	0	22.84	1.55
ENSSSCG00000002626		ovary	0	18.91	0	0.53	3.62	0.44	0	210.86	7.48
ENSSSCG00000002627	GSTA4	ovary	0.02	0.35	0.19	0.19	0.27	1.01	0	61.11	5.3
ENSSSCG00000002792	HSF4	ovary	1.12	0.23	0.61	1.17	1.15	0.99	0.54	21.13	5
ENSSSCG00000002795	CDH11	ovary	1.18	0.21	4.65	5.31	4.64	3.44	0.42	34.91	2.33
ENSSSCG00000003165	RPS11	ovary	9.45	4.39	16.97	12.63	7.91	8.88	10.03	133.94	10.24
ENSSSCG00000003690		ovary	0	0.03	0	0.02	2.11	0.07	0.01	10.08	0.04
ENSSSCG00000003707	NPC1	ovary	0.52	1.1	0.75	2.38	0.57	0.67	0.24	22.68	2.84
ENSSSCG00000003753		ovary	0	0	0.07	0.13	14.64	0.03	0	280.07	47.82
ENSSSCG00000003764	PTGFR	ovary	1.22	0	0.04	3.52	3.24	3.76	0.34	316.12	1.46
ENSSSCG00000003848	APOER2	ovary	0.38	0.07	0.99	0.55	0.1	0.05	0	19.45	2.24
ENSSSCG00000003853	SCP2	ovary	4.26	34.66	0.94	2.69	32.38	8.99	1.75	209.73	19.82
ENSSSCG00000004049	ACAT2	ovary	0.33	7.13	0.85	6.42	2.81	4.59	0.48	72.8	19.67
ENSSSCG00000004081	SYNE1	ovary	1.87	0.68	5.26	21	3.27	1.76	0.96	57.51	8.39
ENSSSCG00000004219	CENPW	ovary	0	0	1.44	2.94	2.06	5.36	0.46	42.14	15.14
ENSSSCG00000004509	LIPG	ovary	0.06	4.73	0.12	1.81	0.33	0.38	0.4	114.52	21.21
ENSSSCG00000004521	MRO	ovary	0	0	0	0	0	0	0	32.65	9.03
ENSSSCG00000004533	RAB27B	ovary	0	0.03	0.36	2.25	0.75	0.89	0.06	53.55	2.16
ENSSSCG00000004597	AQP9	ovary	0	2.3	0	0.33	0	0	0	10.28	0
ENSSSCG00000004632	GLDN	ovary	0.03	0	0.01	0.25	0.68	0.25	0.04	11.64	3.43
ENSSSCG00000004633	TNFAIP8L3	ovary	0.23	0.32	1.76	2.27	0.14	7.52	0.65	21.73	1.15
ENSSSCG00000004789	THBS1	ovary	4.76	1.06	11.09	32.99	25.7	12.55	0.85	201.2	0.17
ENSSSCG00000004791	RASGRP1	ovary	0.08	0.34	5.3	1.9	1.6	0.19	0.05	16.61	0.55
ENSSSCG00000004961	ITGA11	ovary	1.28	0.05	0.34	0.31	0.94	1.46	0.31	11.02	0.06
ENSSSCG00000004962	CORO2B	ovary	0.71	0	0.39	1.36	0.63	1.56	0.33	10.99	2.03
ENSSSCG00000005030	NID2	ovary	5.45	0.41	3.04	1.31	4.89	7.51	0.38	41.42	3.03
ENSSSCG00000005096	HIF1A	ovary	4.71	1.67	6.6	9.74	8.92	7.76	2.01	79.34	11.32
ENSSSCG00000005216	RLN	ovary	0	0	0	0	0	0	0	211.38	8.73
ENSSSCG00000005453	TRX1	ovary	7.46	7.21	10.5	30.5	39.72	35.82	5.73	354.54	29.85
ENSSSCG00000005688	PTGES	ovary	0	0.03	0	1.27	1.64	0.36	0	34.66	2.29
ENSSSCG00000006031	TMEM74	ovary	0.01	0	0.14	0.01	0	0.04	0.08	10.79	0
ENSSSCG00000006064	SNX31	ovary	0	0	0	0	0.04	0.02	0	10.63	0.72
ENSSSCG00000006082	MATN2	ovary	1.34	0.06	0.24	1.77	1.46	3.72	0.36	31.32	6.1
ENSSSCG00000006083	LAPTM4B	ovary	7.62	8.21	3.04	10	7.33	4.67	1.23	96.08	21.79
ENSSSCG00000006171	CRISPLD1	ovary	0.08	0	0.01	0.75	0.03	0.32	0.21	28.69	0.76
ENSSSCG00000006227	GGH	ovary	0.35	4.97	1.18	3.15	11.62	1.9	0.15	56.16	10.09
ENSSSCG00000006334	RGS5	ovary	11.7	0.71	0.16	0.36	1.53	6.42	7.95	43.5	5.45
ENSSSCG00000006337	HSD17B7	ovary	0.21	2.03	0.45	0.87	0.16	0.72	0.04	15.71	1.39
ENSSSCG00000006488	GLMP	ovary	0.27	1.62	1.02	1.89	4.45	1.37	0.18	22.83	1.23
ENSSSCG00000006647	CTSK	ovary	1.06	0.93	2.49	3.9	2.79	8.34	0.29	38.91	1.97
ENSSSCG00000006719	HSD3B	ovary	0	0.05	0	0	0.06	0.42	0	863.43	0.64
ENSSSCG00000007032	PLAT	ovary	2.57	0.1	0.92	2.16	1.66	2.87	0.79	44.86	2.26
ENSSSCG00000007170	CPXM1	ovary	0.1	0	0.06	0.56	0.2	3.4	0.09	19.29	0.37
ENSSSCG00000007330		ovary	3.27	1.83	4.22	7.38	2.22	4.82	2.43	77.35	23.76
ENSSSCG00000007435	PLTP	ovary	0.06	3	1.87	1	4.98	0.98	0.06	80.56	33.33
ENSSSCG00000007456		ovary	1.33	0.28	0.67	3.15	2.95	0.99	0.2	27.29	0.84
ENSSSCG00000007457		ovary	1.47	0.14	0.27	1.77	4.87	0.68	0.22	14.06	0.12
ENSSSCG00000007669		ovary	0.92	0.22	3.43	3.19	1.48	0.65	0.26	15.21	1
ENSSSCG00000007864	GPRC5B	ovary	3.02	1.44	1.66	2.42	6.81	2.3	5.97	63.49	5.14
ENSSSCG00000008066		ovary	0.36	0.04	0.68	1.36	1.16	1.55	0.51	16.38	1.4
ENSSSCG00000008239	CAPG	ovary	0.66	0.14	2.41	4.99	0.47	1.22	0.29	34.31	5.47
ENSSSCG00000008289	MTHFD2	ovary	0.18	0.3	3.17	1.53	0.65	1.15	0.84	31.65	3.3
ENSSSCG00000008326	TGFA	ovary	0	0	0.29	0.72	0.07	0	0	23.24	0
ENSSSCG00000008336	ANXA4	ovary	0.69	0.66	1.23	5.27	1.72	5.08	0.13	39.08	2.45
ENSSSCG00000008425		ovary	0	0	0.2	0.6	0.07	0.78	2.55	20.23	2.03
ENSSSCG00000008468	PKDCC	ovary	2.25	0.3	1.97	0.78	2.14	1.89	2.6	19.07	1.13
ENSSSCG00000008510	LTBP1	ovary	2.89	1.16	1.94	3.68	3.32	2.52	0.87	79.87	1.11
ENSSSCG00000008514		ovary	0.09	0.11	0.18	2.56	1.53	1.3	4	15.67	2.12
ENSSSCG00000008542		ovary	0.32	0.18	0.47	1.77	1.88	0.23	0.44	10.25	1.48
ENSSSCG00000008626		ovary	0.14	0.03	0	0.16	0.4	0.22	0	10.45	0.07
ENSSSCG00000008627		ovary	0	0.01	0	0.06	0.48	0.18	0.04	22.71	0.13
ENSSSCG00000008737	C1QTNF7	ovary	0.79	0	0.52	3.11	1.82	3	0.32	23.81	0.07
ENSSSCG00000008753	GPR125	ovary	0.34	0.3	0.36	2.87	3.04	0.68	0.71	23.61	1.36
ENSSSCG00000008857	SC4MOL	ovary	0.3	9.99	0.36	3.03	0.82	1.36	0.44	110.37	20.16
ENSSSCG00000008873	FAM198B	ovary	4.16	0.81	0.45	2.57	1.37	2.43	0.25	27.64	0.59
ENSSSCG00000008878	PPID	ovary	0.97	0.73	0.78	1.4	1.73	0.91	0.79	15.58	4.36
ENSSSCG00000008963	AREG	ovary	0.07	0.03	0.2	0.11	0.11	0	0	77.93	1.82
ENSSSCG00000009062	OSAP	ovary	0.02	0.08	0	0	0.09	0.18	0.43	26.11	19.3
ENSSSCG00000009145	OSTC	ovary	1.38	1.35	2.29	1.59	1.2	0.6	0.44	19.88	4.18
ENSSSCG00000009202	MMRN1	ovary	0.17	0.11	0	2.58	0.55	1.97	0.43	29.29	4.25
ENSSSCG00000009219	IBSP	ovary	0	0	0	0.04	0	0	0	194.26	0.12
ENSSSCG00000009238	COQ2	ovary	0.71	0.4	2.75	1.32	1.02	0.35	0.68	11.45	1.13
ENSSSCG00000009331	MEDAG	ovary	1.39	0	0.04	0.9	0.12	3.88	0.45	15.27	3.9
ENSSSCG00000009489	GPC6	ovary	0	1.01	3.43	0.11	1.34	4.59	0	24.36	0.66
ENSSSCG00000009506	RAP2A	ovary	0.53	0.21	1.4	1.98	0.09	0.59	0.19	18.74	0.99
ENSSSCG00000009620	BMP1	ovary	1.11	1.32	1.74	2.31	1.69	3.24	0.18	27.25	3.2
ENSSSCG00000009642	STC1	ovary	0.32	0.2	0.1	0.67	0.91	1.15	0.21	38	1.04
ENSSSCG00000009645	ADAMDEC1	ovary	0	0.02	0.26	0.04	0.02	0.78	0	132.04	0.08
ENSSSCG00000009650	DOCK5	ovary	0.46	0.86	3.03	1.38	1.38	0.31	0.08	12.83	1.84
ENSSSCG00000009668	CLU	ovary	28.73	119.23	95.76	99.46	32.91	8.43	6.64	1411.04	455.95
ENSSSCG00000009722	SPOCK3	ovary	0.36	0.13	0	1.61	3.98	0.06	0	30.05	0.53
ENSSSCG00000009759	SCARB1	ovary	1.1	2.93	2.3	1.43	0.78	1.67	0.38	93.88	6.86
ENSSSCG00000009816	P2RX4	ovary	0.37	0.23	2.97	2.16	1.47	1.14	0.02	14.36	1.48
ENSSSCG00000009906	SRSF9	ovary	1.33	2.06	8.42	4.39	2.84	4.11	0	37.84	3.88
ENSSSCG00000010056	GGT1	ovary	0.19	1.29	1.01	1.3	33.3	0.12	0	80.07	2.7
ENSSSCG00000010058	SNRPD3	ovary	2.09	1.2	2.77	2.01	5.64	2.45	0.66	52.86	6.67
ENSSSCG00000010148		ovary	0.23	0.24	0.93	1.13	0.57	0.22	0.1	36.1	13.79
ENSSSCG00000010400	MSMB	ovary	0	0.25	4.97	1.02	2.87	0.98	0.02	1785.95	4.52
ENSSSCG00000010426	PCDH15	ovary	0	0	0.73	0.17	0.06	0.06	0.09	11.97	0.38
ENSSSCG00000010437	PAPSS2	ovary	0.35	0.8	0.63	2.92	0.09	0.47	0.06	116.04	45.52
ENSSSCG00000010476		ovary	0.61	0.2	0.77	7.62	1.07	3.87	0.43	27.83	1.44
ENSSSCG00000010497	ENTPD1	ovary	0.77	0.28	5.74	4.93	1.25	1.96	0.12	32.93	2.65
ENSSSCG00000010703	HTRA1	ovary	2.55	0.19	5	6.97	2.93	7.98	3.93	54.92	2.03
ENSSSCG00000010746	ADAM12	ovary	0	0.21	0.94	0.85	0.39	2.08	0	22.02	0.8
ENSSSCG00000010948	CTSL	ovary	0.31	4.06	0.18	2.3	0.98	3.65	0.09	40.79	3.07
ENSSSCG00000010965	CCL21	ovary	1.37	2.09	32.21	16.4	4.45	4.94	1.8	136.77	10.94
ENSSSCG00000011033	VIM	ovary	24.26	5.17	45.45	72.63	13.77	131.32	12.62	765.54	118.28
ENSSSCG00000011101	ITGB1	ovary	9.9	2.78	11.46	18.69	11.39	9.94	4.95	120.61	4.86
ENSSSCG00000011222		ovary	0.78	1.01	1.03	3.11	1.58	2.92	0.24	24.89	2.62
ENSSSCG00000011533		ovary	0.59	0.35	2.2	2.14	2.67	1.13	0.41	25.14	1.37
ENSSSCG00000011601	LSM3	ovary	3.33	2.39	2.02	1.64	5.61	1.18	2.1	33.43	5.29
ENSSSCG00000011642	RYK	ovary	2.05	0.88	1.2	3.04	2.74	2.63	2.27	31.01	4.47
ENSSSCG00000011664	RBP1	ovary	0	1.21	1.38	0.52	0.21	2.43	0	18.03	0.84
ENSSSCG00000011683	PCOLCE2	ovary	1.08	0.71	0.54	0.82	1.54	3.74	0.62	61.8	1.02
ENSSSCG00000011689	PLOD2	ovary	0.86	0.32	1.45	0.95	1.46	1.82	1.75	18.19	4.1
ENSSSCG00000011702	TM4SF1	ovary	1.74	1.73	1.66	2.45	2.39	4.64	3.27	35.58	4.6
ENSSSCG00000011727	PTX3	ovary	0.05	0.02	0.17	1.57	0.13	1.04	0.31	79.44	2.46
ENSSSCG00000011747	CLDN11	ovary	0.01	0	0	0.52	0	0.31	0	71.42	5.85
ENSSSCG00000011903		ovary	0.47	0.17	0.88	1.76	0.75	1.99	0.1	23.29	2.26
ENSSSCG00000012001		ovary	0.47	0.36	2.42	3.54	0.83	2.41	0.29	19.71	1.36
ENSSSCG00000012002		ovary	0.36	0.47	0.98	1.65	1.9	1.27	0.02	12.5	0.07
ENSSSCG00000012007	HSPA13	ovary	0.49	0.4	1.71	2.06	1.64	0.72	0.52	17.06	5.92
ENSSSCG00000012136	PIR	ovary	1.06	0.91	0.99	2.22	1.76	1.28	0.66	16.61	3.29
ENSSSCG00000012234	SRPX	ovary	0.95	0.24	1.37	2.28	0.36	2.58	0.18	17.36	1.14
ENSSSCG00000012277	TIMP1	ovary	0.75	0	0.44	2.47	0.59	2.56	0.03	1048.74	0.33
ENSSSCG00000012483		ovary	0.6	1.37	0.43	1.34	1.08	0.89	0.12	11.72	2.28
ENSSSCG00000012572		ovary	0.54	0.08	0.22	2.33	2.39	0.68	0.14	14.85	1.93
ENSSSCG00000012583	ACSL4	ovary	1.59	4.72	2.53	4.34	2.97	1.61	1.85	96.12	6.89
ENSSSCG00000012625	PGRMC1	ovary	4.08	54.17	2.19	9.83	24.53	4.5	0.21	171.73	22.3
ENSSSCG00000012649	SMARCA1	ovary	3.76	2.11	3.72	4.87	12.98	7.11	2.98	97.97	12.65
ENSSSCG00000012654		ovary	1.89	1.47	2.53	3.65	2.09	2.05	0.55	20.44	1.44
ENSSSCG00000012784	SSR4	ovary	0.29	1.1	4.34	2.4	3.2	1.04	1.96	57.19	2.3
ENSSSCG00000012833	PRKX	ovary	0.88	0.1	4.41	3.71	0.29	0.78	0.03	39.69	0.96
ENSSSCG00000013004	TM7SF2	ovary	0.07	12.78	0.1	1.07	0.13	0.08	0.02	19.37	1.23
ENSSSCG00000013339	ANO3	ovary	0.06	0	0.5	0.68	0.79	0.62	0.01	13.76	0.87
ENSSSCG00000013393	SPON1	ovary	7.42	0.82	1.11	3.46	5.64	5.85	0.23	42.68	2.6
ENSSSCG00000013401	DKK3	ovary	2.66	0.24	0.83	3.26	0.59	0.47	0.06	87.9	6
ENSSSCG00000013736	PRDX2	ovary	22.86	7.19	9.47	20.58	24.74	21.59	21.58	196.55	21.04
ENSSSCG00000013901	IFI30	ovary	1.77	0.31	4.63	5.8	2.07	3.51	0.64	32.85	0.77
ENSSSCG00000014012	GFPT2	ovary	0.46	0	0.27	0.62	0.02	3.51	0.7	58.77	2.51
ENSSSCG00000014072	ENC1	ovary	2.58	2.9	5.33	14.07	4.91	0.93	0.11	96.53	5.17
ENSSSCG00000014080	HMGCR	ovary	0.83	9.13	0.75	6.11	1.79	0.72	0.39	101.3	20.14
ENSSSCG00000014136	VCAN	ovary	4.78	0.14	0.6	6.49	0.89	7.15	1.1	56.08	2.31
ENSSSCG00000014139	ARSK	ovary	0.6	0.73	0.14	0.34	1.52	0.91	1.45	10.73	1.64
ENSSSCG00000014156	ARRDC3	ovary	1.4	3.85	4.32	5.65	8.73	4.3	2.21	63.32	2.34
ENSSSCG00000014227	TNFAIP8	ovary	0	0.06	4.07	2.58	2.91	0.79	0	30.66	1.01
ENSSSCG00000014830	COA4	ovary	6.1	2.29	2.69	3.5	8.52	6.23	6.85	110.85	10.98
ENSSSCG00000014859	SERPINH1	ovary	14.97	4.45	20.77	46.61	26.37	65.27	6.13	250.98	10.74
ENSSSCG00000014921	PRSS23	ovary	1.71	1.09	2.88	8.25	1.09	5.92	2.1	63.64	5.82
ENSSSCG00000015322	TFPI2	ovary	1.71	0.56	8.67	2.33	5.39	5.54	0.9	100.45	1.22
ENSSSCG00000015328	SGCE	ovary	0.67	0.51	0.29	0.87	0.66	1.88	0.42	19.43	5.35
ENSSSCG00000015370	TWIST1	ovary	0.61	0.07	0	0.24	0	7.31	0.07	12.83	0.17
ENSSSCG00000015390	PGP1A	ovary	0.56	0.88	0.99	1.19	0.19	0.27	0.04	429.7	0.57
ENSSSCG00000015398	SEMA3A	ovary	0	0	0.12	0.42	0	0.49	0	17.38	1.49
ENSSSCG00000015407	GNAI1	ovary	1.6	0.1	0.57	1.3	1.61	4.32	0.43	16.14	0.79
ENSSSCG00000015503	MRPS14	ovary	1	0.22	0.19	0.82	1.02	0.18	0.42	14.12	0.97
ENSSSCG00000015664	CD55	ovary	0	0.09	4.52	0.93	0.11	0.56	0.12	11.73	0.37
ENSSSCG00000015688	CXCR4	ovary	0.25	0	2.44	3.13	0.18	0.09	0.09	16.39	1.55
ENSSSCG00000015709	SLC35F5	ovary	1.72	1.54	1.15	2.88	4.93	1.46	2.13	47	6.26
ENSSSCG00000015710	ARP3	ovary	8.17	3.41	28.1	23.15	12.37	11.54	5.69	199.66	30.33
ENSSSCG00000015896	FAP	ovary	0.63	0.33	0.85	0.93	0.96	6.74	0.4	18.59	1.82
ENSSSCG00000016018	FRZB	ovary	3.74	0.13	0.82	0.48	5.38	0.48	5.06	35.38	0.18
ENSSSCG00000016034	COL3A1	ovary	17.98	4.4	13.35	33.1	8.02	426.81	9.22	733.24	1.33
ENSSSCG00000016078	HSPE1	ovary	4.85	2.83	2.35	1.67	5.05	5.01	5.9	106.82	13.9
ENSSSCG00000016233	PN-1	ovary	2.22	0.08	3.87	1.76	0.5	0.22	0.01	104.15	0.81
ENSSSCG00000016488	SSBP1	ovary	1.35	0.65	0.33	0.3	0.49	1.05	0.74	14.78	1.55
ENSSSCG00000016522	PTN	ovary	1.09	1.73	0.11	0.07	0.78	2.38	0.02	59.79	3.98
ENSSSCG00000016523		ovary	0	0.37	0.05	0.25	0.31	2.19	0	18.38	1.56
ENSSSCG00000016618	CPED1	ovary	3.3	4.27	2.33	6.01	1.98	5.25	2.7	37.33	3.08
ENSSSCG00000016691	JAZF1	ovary	0.97	0.24	0.5	0.79	0.6	2.33	0	17.48	4.37
ENSSSCG00000016848	EGFLAM	ovary	2.37	0.11	0.02	0.55	1.18	1.14	1.15	13.39	2.02
ENSSSCG00000016872	HMGCS1	ovary	1.75	14.18	1.7	9.31	3.34	2.98	1.48	188.86	62.7
ENSSSCG00000016892	FST	ovary	0	0.08	0.08	0.73	0	0.93	0.18	15.68	0
ENSSSCG00000016974	MAP1B	ovary	5.01	0.04	1.19	5.63	1.13	5.5	0.78	37.36	8.44
ENSSSCG00000017065		ovary	3.58	3.8	4.7	4.44	3.67	3.1	1.29	66.31	13.54
ENSSSCG00000017087	GM2A	ovary	1.35	1.92	21.12	10.04	1.1	3.91	0.74	61.58	2.89
ENSSSCG00000017095	SEMA5A	ovary	1.87	0.06	1.15	3.18	2.55	1.03	0.49	15.78	1.2
ENSSSCG00000017123		ovary	1.04	1.52	4.9	4.19	2.19	10.44	0	48.06	3.16
ENSSSCG00000017227	FDXR	ovary	0.12	0.58	0.21	0.21	0.32	0.18	0.03	25.44	12.67
ENSSSCG00000017359	RUNDC3A	ovary	0	0.12	0.38	0.34	0.02	0.3	0.02	12.11	4.92
ENSSSCG00000017605	MMD	ovary	2.24	0.51	0.96	1.79	0.1	6.89	0.43	31.07	10.56
ENSSSCG00000017768		ovary	2.94	1.87	8.3	29.81	4.23	8.2	3.71	245.91	8.57
ENSSSCG00000017913	PSMB6	ovary	7.17	1.94	1.7	1.77	4.54	4.25	7.12	54.69	13.55
ENSSSCG00000020736	ADD2	ovary	0	0.05	0.01	0.12	0.01	0	0	12.01	2.12
ENSSSCG00000020738	EBP	ovary	0.45	20.74	0.96	1.13	0.26	1.58	0.55	73.71	6.96
ENSSSCG00000020756	FAM101A	ovary	0.05	0.06	0.76	0.61	0.21	0.62	0	57.41	0.23
ENSSSCG00000020830	NACA	ovary	2.61	1.26	3.03	4.08	3.52	4.85	2.15	57.19	8.32
ENSSSCG00000021122	TPH2	ovary	0	0	0	0.02	0.04	0.04	0	12.88	0.73
ENSSSCG00000021208	SEPP1	ovary	22.3	335.85	94.91	75.1	364.84	54.87	14.93	1501.55	99.37
ENSSSCG00000021335		ovary	0	0	0	0.11	0.07	0	0	10.54	0.04
ENSSSCG00000021392	SV2C	ovary	0	0	0.56	0	0.99	0	0	13.48	2.39
ENSSSCG00000021406		ovary	0.05	0	0	0	0	0	0.05	226.19	25.34
ENSSSCG00000021411		ovary	3.17	10.75	2.94	4.38	10.04	1.91	3.16	83.48	12.51
ENSSSCG00000021417		ovary	0.2	0.03	0.18	0.74	1.04	1.11	5.53	40.28	3.7
ENSSSCG00000021455	SGCE	ovary	0.6	0	1.78	2.1	0.65	2.17	0	23.01	7.05
ENSSSCG00000021578		ovary	1.16	30.38	0.7	0.89	21.65	4	0.45	116.63	5.37
ENSSSCG00000021774	B3GALNT1	ovary	0.36	0.03	0.97	0.13	0.43	1.36	0.59	43.11	0.92
ENSSSCG00000021865	INHBA	ovary	0.5	6.03	0.28	0.72	0.23	0.08	0.02	37.44	1.77
ENSSSCG00000021973	GPX8	ovary	1.54	0.22	0.66	0.32	0.38	2.37	0.91	15.06	2.14
ENSSSCG00000021988	TUSC3	ovary	0.62	0.05	0.29	0.57	0.08	0.69	0	10.95	4.74
ENSSSCG00000022254		ovary	0	1.78	0	1.11	0.13	0	0	17.27	0.36
ENSSSCG00000022430	SLC30A5	ovary	1.39	1.9	1.92	2.03	3.49	4.65	1.52	88.66	17.32
ENSSSCG00000022447	F3	ovary	0.67	0.2	0.03	3.13	0.55	3.66	0.13	30.54	3.05
ENSSSCG00000022828	PNN	ovary	1.19	0.68	1.59	3.98	3.66	2.37	0.45	34.45	1.97
ENSSSCG00000022945	UCHL1	ovary	1.56	0.1	0.45	0.44	0.08	0.9	0.54	48.22	5.01
ENSSSCG00000023105	NET1	ovary	1.49	6.2	3.85	7.59	5.69	1.26	1.41	50.09	9.79
ENSSSCG00000023322	COL9A2	ovary	0	0	0	0	0	0	0	11.45	0.32
ENSSSCG00000023399		ovary	0.18	0	0	1.32	0	0.78	0	12.77	2.79
ENSSSCG00000023444		ovary	1.24	0	2.64	1.21	0.66	1.64	1.9	31.38	2.85
ENSSSCG00000023499		ovary	0.28	0.77	0.05	0.88	2.34	1.04	0	12.65	1.15
ENSSSCG00000023610	MARCKS	ovary	1.1	1.02	10.12	2.99	0.66	1.21	0.44	25.65	0.33
ENSSSCG00000023742		ovary	0	0	0.14	0.41	2.92	2.68	0	17.47	1.57
ENSSSCG00000023869	TYMS	ovary	0	0.07	1.17	2.2	0.5	0.05	0	10.5	1.32
ENSSSCG00000024089	C5orf30	ovary	0.04	0.05	1.59	1.47	0.97	0.64	0	15.45	2.87
ENSSSCG00000024119		ovary	2.44	0.06	1.94	1.98	1.65	1.74	0.15	14.47	0.9
ENSSSCG00000024486		ovary	1.52	0.95	1.01	4.08	2.37	3.72	3.47	28.89	1.53
ENSSSCG00000024583	COL22A1	ovary	3.95	0.04	0.33	3.35	4.49	2.93	0.4	63.16	3.92
ENSSSCG00000024669		ovary	0.84	1.71	0.1	1.38	1.19	2.19	0.06	12.25	1.07
ENSSSCG00000024821		ovary	2.69	0	0.04	2.57	0.4	7.89	1.68	76.11	3.76
ENSSSCG00000024975	NR5A2	ovary	0	1.49	0.01	0.26	0.01	0.18	0	37.98	2.44
ENSSSCG00000025203	KNOP1	ovary	1.45	0.6	1.67	1.5	1.46	0.82	0.33	18.45	1.42
ENSSSCG00000025273	CYP11A1	ovary	0	0	0.02	0.02	0.02	0	0	637.94	94.15
ENSSSCG00000025277	AKR1C4	ovary	0.48	18.34	0	9.19	18.27	35.79	1.13	680.44	75.8
ENSSSCG00000025300		ovary	0.35	0.12	0.07	0.27	0.85	0.58	3.56	11.35	3.01
ENSSSCG00000025527	FABP3	ovary	53.23	0.94	1.04	7.99	27.75	40.82	8.09	611.14	1.22
ENSSSCG00000025569		ovary	0	0	3.06	6.24	0.21	0	0	13.66	0.2
ENSSSCG00000025578	ALDH1A2	ovary	1.63	0.81	0.72	0.24	1.44	2.05	0.42	32.97	16.55
ENSSSCG00000025698	SERPINE1	ovary	2.25	0.72	4.94	7.27	1.64	1.36	0.68	196.62	0.37
ENSSSCG00000026109	STAR	ovary	1.26	0.01	0	0.05	0.02	4.17	0.28	2978.79	883.16
ENSSSCG00000026123	IGFBP2	ovary	1.01	12.19	0.35	0.77	5.4	0.67	0.05	29.22	0
ENSSSCG00000026215		ovary	0.4	0	2.69	0.98	1.59	1.54	0	13.53	0
ENSSSCG00000026281	SCAP	ovary	0.79	0.72	1.63	1.93	1.33	0.72	0.23	21.22	2.32
ENSSSCG00000026729		ovary	1.66	0.29	1.62	1.2	0.6	2.29	0.12	13.07	0.19
ENSSSCG00000027130	TNFRSF12A	ovary	1.57	0	0.99	1.74	0.43	1.25	0.38	20.41	2.24
ENSSSCG00000027146	GLA	ovary	0.24	0.6	1.39	2.17	0.34	0.61	0.11	12.93	4.1
ENSSSCG00000027441		ovary	0.04	0.04	0.92	0.4	0.04	2.65	0.33	12.5	1.18
ENSSSCG00000027573	RPL29	ovary	0.83	1.05	1.78	2.35	1.16	1.37	1.88	60.11	1.11
ENSSSCG00000027602	PLBD1	ovary	1.92	5.08	0.95	1.4	0.38	2.39	1.31	73.46	12.46
ENSSSCG00000027637	RPL32	ovary	2.71	2	7.66	6.77	4.41	4.06	2.98	61.34	8.73
ENSSSCG00000027644		ovary	0.72	0.75	0.61	0.4	1.47	0.27	0.42	17.23	4.52
ENSSSCG00000028092	GNG2	ovary	0.29	0.06	4.55	1.41	0.7	1.63	0.18	24.62	7.94
ENSSSCG00000028227	RPN2	ovary	5.17	5.51	7.62	8.71	7.45	7.14	2.98	106.91	40
ENSSSCG00000028319		ovary	0	0.24	0.41	0.52	0	1.72	0	15.08	2.99
ENSSSCG00000028331	IL1R2	ovary	0	0.13	0	0	0	0.08	0	18.01	1.04
ENSSSCG00000028339		ovary	0	0	0	0.05	9.73	0.32	0.81	24.37	0.11
ENSSSCG00000028458	METTL5	ovary	0.59	0.86	0.45	0.88	1.32	0.27	0.91	12.74	1.03
ENSSSCG00000028512	LDLR	ovary	0.92	5.74	3.54	6.92	0.42	0.94	0.37	59.19	19.59
ENSSSCG00000028517	SC5D	ovary	0.23	6.25	0.19	1.39	1.18	1.81	0.29	29.85	4.38
ENSSSCG00000028623	RARRES1	ovary	0.09	12.45	14.98	6.21	0.91	1.25	0.05	129.85	4.96
ENSSSCG00000028728		ovary	0.37	1.27	0.46	1.19	0.79	1.26	0.52	13.93	4.58
ENSSSCG00000028866	LAMA1	ovary	0	0	0.04	0.1	0.83	0.02	0	58.24	1.77
ENSSSCG00000028873		ovary	2.49	0.29	5.03	3.9	5.57	5.68	1.52	76.33	3.93
ENSSSCG00000029173	TMEM167A	ovary	0.39	1.07	0.77	0.89	0.52	5.84	0.86	62.35	11.44
ENSSSCG00000029294	HSBP1	ovary	5.67	2.43	5.23	9.02	7.48	6.31	1.88	74.97	11.11
ENSSSCG00000029450	HDAC1	ovary	0.24	0.72	1.31	1.65	1.47	0.8	0.06	13.02	1.09
ENSSSCG00000029783	MKX	ovary	0.03	0	0.03	0.29	0	1.53	0.04	34.5	0
ENSSSCG00000029857	EIF2S3	ovary	0.76	0.41	0.68	0.83	1.66	1.2	0.65	12.28	0.81
ENSSSCG00000029886	LYVE1	ovary	0.24	0.31	0.92	1.66	0	2.64	0.21	12.43	1.24
ENSSSCG00000030057		ovary	0	0	0.88	0.32	0.55	1.27	0.24	10.29	3.51
ENSSSCG00000030146		ovary	0.07	0.11	0.06	0.67	0.61	0.53	0	12.03	5.63
ENSSSCG00000030166		ovary	0.97	0	0	3.86	0.07	0.73	0	13.83	0.52
ENSSSCG00000030270	CNN2	ovary	0.49	0.61	5.51	5.01	1.02	0.49	0.35	21.6	0.46
ENSSSCG00000030491	ZNF830	ovary	0.6	0.56	1.87	2.2	2.33	1.25	1.39	22.21	1.95
ENSSSCG00000030900	LDLR	ovary	0.52	5.67	2.38	6.63	0.52	0.99	0.61	67.36	24.55
ENSSSCG00000031023	CD24	ovary	0.02	0.02	1.73	1.78	5.94	0.01	0	18.62	0.45
ENSSSCG00000000025	PARVG	spleen	1.32	2.96	43.75	15.86	1.56	1.44	0.21	1.7	1.33
ENSSSCG00000000867	SPIC	spleen	0	0	64.89	0.13	0.26	0.37	0.14	1.52	0.18
ENSSSCG00000001405	LTB	spleen	0.33	0.3	15.79	2.96	0.85	0.53	0.08	3.74	0.05
ENSSSCG00000001408	AIF1	spleen	0.19	1	33.82	9.87	3.97	0.76	0.21	2.8	0.42
ENSSSCG00000002048	TRAJ41	spleen	0	6.49	21.07	4.96	4.12	0	0	0	0
ENSSSCG00000002688		spleen	0.39	0.48	16.09	5.9	2.16	0.74	0.06	1.14	1.56
ENSSSCG00000002962	MAP4K1	spleen	0.18	0.25	10.16	2.62	0.42	0.29	0.01	0.38	0.08
ENSSSCG00000003226	CD33	spleen	0.19	0.72	10.65	3.37	0.1	0.22	0.05	0.08	0.5
ENSSSCG00000003524	C1QA	spleen	1.44	7.57	54.18	15.51	0.58	1.57	0.11	9	0.24
ENSSSCG00000003525	C1QC	spleen	4	8.07	249.08	64.9	3.17	5.5	1	25.12	2.99
ENSSSCG00000003526	C1QB	spleen	0.29	0.73	19.15	4.38	0.09	0.85	0.12	1.23	0.61
ENSSSCG00000003528		spleen	1.07	5.52	109.78	24.13	1.15	2.21	0.31	11.39	0.56
ENSSSCG00000003584	THEMIS2	spleen	0.22	0.2	12.41	3.39	0.33	0.43	0.07	0.52	0.04
ENSSSCG00000003608	LCK	spleen	0.52	0.49	10.35	3.98	0.34	0.37	0.38	0.57	0.28
ENSSSCG00000004412	MICAL1	spleen	0.92	0.45	15.54	3.03	0.76	0.9	0.22	2.1	0.34
ENSSSCG00000005593	OLFML2A	spleen	0.74	0.24	20.85	7	0.62	0.9	0.21	3.64	1.33
ENSSSCG00000006160	STMN2	spleen	0.07	0	10.19	0.04	0.05	0	0.01	2.43	0
ENSSSCG00000006341	SH2D1B	spleen	0	0	12.28	0.86	0.1	0	0	0	0
ENSSSCG00000006357	FCER1G	spleen	0.79	1.32	43.99	19.86	1.38	2.48	0.42	3.94	1.3
ENSSSCG00000006375	LY9	spleen	0.29	1.78	17.7	2.04	0.61	0.32	0.15	0.6	0.61
ENSSSCG00000006788	ADORA3	spleen	0.25	0.18	12.42	2.93	0.06	0.01	0.08	0.33	0.49
ENSSSCG00000006862	VCAM1	spleen	1.46	0.85	77.82	4.53	2.07	4.14	1.25	15.15	11.66
ENSSSCG00000007240		spleen	0.03	0.68	17.79	5.1	0.03	0.31	0	0.75	0.21
ENSSSCG00000008205		spleen	0	0	116.6	3.14	0	0	0.18	0	0
ENSSSCG00000008294	ACTG2	spleen	0.75	0.21	38.93	11.54	0.09	2.45	0.02	14.48	0.54
ENSSSCG00000008344	ARHGAP25	spleen	1.11	0.49	19.29	7.47	0.62	1.39	0.27	1.85	0.82
ENSSSCG00000008939	IGJ	spleen	0.34	0.39	110.88	56	3.9	0.24	0.51	1.49	1.07
ENSSSCG00000010383	WDFY4	spleen	0.57	0.5	15.67	5.19	0.91	0.72	0.76	1.09	1.34
ENSSSCG00000010561	TLX1	spleen	0.35	0	19.23	0	0	0.03	0.04	0	0.2
ENSSSCG00000010907		spleen	0.74	0.78	52.25	21.68	1.25	1.97	0.89	2.49	0.4
ENSSSCG00000012254	GPR82	spleen	0	0	32.05	0.64	0	0	0.02	0	0
ENSSSCG00000012909	PTPRCAP	spleen	0.8	7.5	51.27	12.64	3.95	0.59	0.24	0.29	0.04
ENSSSCG00000012970	CTSW	spleen	0.55	2.2	27.74	10.54	1.82	2.64	0.83	1.58	0.43
ENSSSCG00000013041	FERMT3	spleen	0.12	0.47	20.31	8.17	0.69	0.21	0.05	0.48	0.06
ENSSSCG00000013144	MPEG1	spleen	1.75	0.97	54.72	14.27	5.1	0.71	0.8	10.15	0.58
ENSSSCG00000013553	VAV1	spleen	0.5	1.07	31.35	7.49	0.41	0.58	0.09	1.75	0.4
ENSSSCG00000013614	CNN1	spleen	1.47	0.25	43.24	11.53	1.46	2.28	1.89	8.94	1.4
ENSSSCG00000013788		spleen	0.09	0.54	37.98	1.53	0.11	0.06	0.01	0.46	0.14
ENSSSCG00000014316	TGFBI	spleen	5.02	3.46	105.25	17.09	1.84	9.53	2.13	8.83	0.78
ENSSSCG00000015085	IL10RA	spleen	0.47	0.42	11.69	4.84	0.4	0.87	0.26	1.12	0.18
ENSSSCG00000015092	CD3E	spleen	0.03	0.33	18.42	5.49	1.04	0.58	0.39	0.49	0
ENSSSCG00000015093	CD3D	spleen	0.49	0.38	11.22	4.43	1.45	0.36	0.14	0.24	0.1
ENSSSCG00000015294	CR1	spleen	0.04	0.58	19.65	0.3	0.15	0.73	0.03	7.49	0.08
ENSSSCG00000015663		spleen	4.71	8.58	121.13	20.56	0	31.15	3.2	19.37	3.61
ENSSSCG00000016298	INPP5D	spleen	0.56	0.49	10.57	3.23	0.65	0.41	0.05	0.62	0.02
ENSSSCG00000016452	GIMAP8	spleen	0.52	0.45	11.87	5.08	0.6	0.25	0.06	1.19	0.2
ENSSSCG00000017006	LCP2	spleen	0.63	1.13	24.55	11.72	1.41	1.29	1	1.34	0.27
ENSSSCG00000017494	IKZF3	spleen	0.15	0.39	11.19	4.44	0.56	0.13	0	0.06	2.68
ENSSSCG00000021255	ADA	spleen	1.16	0.16	15.06	2.95	0.68	0.19	0.48	0.72	0.84
ENSSSCG00000021886		spleen	0.36	0.78	10.76	3.49	1.38	0.93	0.08	1.22	0.38
ENSSSCG00000022512	TRDC	spleen	0	0.12	11.14	0.82	0	0.2	0.12	0.61	0
ENSSSCG00000022701		spleen	0	0	30.38	0	0	0	0	0.04	0
ENSSSCG00000024091	ITGAD	spleen	0.02	0	39.6	0.28	0	0	0.15	0.13	0
ENSSSCG00000024677	CECR1	spleen	0.1	0.24	12.65	2.65	0	0	0	1.91	0
ENSSSCG00000025133	ITGB2	spleen	0.66	0.71	16.92	8.57	0.28	0.48	0.12	2.61	0.08
ENSSSCG00000025399		spleen	1.12	0.55	15.25	3.9	0.58	1.52	0.15	2.13	0.13
ENSSSCG00000025537	PTPN6	spleen	1.2	2.68	46.98	16.4	3.21	1.55	0.36	5.04	1.32
ENSSSCG00000026210	FCRL5	spleen	0	0.16	14.96	0.46	0.11	0.09	0.07	0.03	0
ENSSSCG00000026759	HMOX1	spleen	0.55	5.06	82.33	10.32	2.91	0.32	0.16	2.6	0.83
ENSSSCG00000026832	CSF1	spleen	0.5	0.62	13.42	4.6	0.26	1.66	0.46	1.42	0.97
ENSSSCG00000027665	SIRPB1	spleen	0.57	0.49	11.44	1.59	0.23	0.45	0	0.46	0.26
ENSSSCG00000028674		spleen	0.83	0.01	22.15	0.76	0.03	2.11	0.04	1.5	0.35
ENSSSCG00000029057		spleen	0	0.57	13.26	9.65	0.32	0	0	0	0
ENSSSCG00000029414	FCN1	spleen	0.07	0.16	17.25	11.85	0.07	0.35	0.08	0	0
ENSSSCG00000029691	CORO1A	spleen	0	0.23	10.08	4.45	0.32	0.28	0.06	0.51	0.08
ENSSSCG00000029974		spleen	0.2	2.63	10.87	2.73	0.07	0	0.08	1.25	0.06
ENSSSCG00000030882	LST1	spleen	0	0.41	12.23	1.42	3.99	0	0.08	0.35	0
ENSSSCG00000000004	PKDREJ	testis	0.07	0.02	0.02	0.01	0.02	0.01	0.01	0.11	40.29
ENSSSCG00000000018		testis	1.11	0.63	2.53	1.72	2.09	3.63	0.01	3.8	19.43
ENSSSCG00000000019		testis	1.14	0.44	1.27	1.8	2.16	1.86	1.72	4.32	23.05
ENSSSCG00000000028	EFCAB6	testis	0.13	0.16	0.08	2.57	1.49	0.1	0.01	0.37	35.14
ENSSSCG00000000060	DESI1	testis	1.93	1.51	3.67	3.35	3.76	0.78	0.23	5.96	43.82
ENSSSCG00000000081	ENTHD1	testis	0	0	0	0	0	0	0	0	15.15
ENSSSCG00000000132	TEX33	testis	0.1	1.64	0	0.27	0.07	2.77	0.45	0.11	284.03
ENSSSCG00000000168	RFX4	testis	0.05	0.02	0	0	0.01	0.13	0.01	0.45	66.02
ENSSSCG00000000174		testis	0.07	0	0	0	0	0	0	0.23	56.78
ENSSSCG00000000179	CCDC65	testis	0	0.09	0.17	4.32	1.28	0.54	0.06	0.57	72.36
ENSSSCG00000000370	DGKA	testis	0.48	0.18	2.75	1.9	0.94	1.61	0.2	1.88	15.12
ENSSSCG00000000478	GRIP1	testis	0.24	0	0.72	0.87	0.77	0.08	0	3.15	20.7
ENSSSCG00000000543		testis	2.49	1.5	0.92	7.32	5.4	1.67	6.57	30.07	97.97
ENSSSCG00000000548	REP15	testis	0	0	0.16	0.08	0.04	0.3	0	0.46	22.99
ENSSSCG00000000550	SMCO2	testis	0.24	0	0	0	0.03	0	0	0.22	145.13
ENSSSCG00000000567		testis	0.47	5.08	0.92	2.3	1.65	3.2	0.1	4.07	31.78
ENSSSCG00000000589	CAPZA3	testis	0	0	0	0	0	0	0	0.05	45.86
ENSSSCG00000000590	PLCZ	testis	0.08	0	0	0	0.01	0.15	0	0.02	47.63
ENSSSCG00000000609	C12orf60	testis	0	0	0.08	0	0	0.07	0	0.31	29.21
ENSSSCG00000000679	LRRC23	testis	0.03	0.66	0	4.15	0.51	0.23	0	0.09	15.59
ENSSSCG00000000700	ACRBP	testis	0	0.12	0.77	0.62	0.57	0.09	0.3	0.62	159.52
ENSSSCG00000000720	AKAP3	testis	1.09	0.73	0.8	1.65	1.42	1.03	0.31	1.6	139.84
ENSSSCG00000000721	DYRK4	testis	0	0	0.03	0.03	0	0.06	0	0	18.95
ENSSSCG00000000739	FOXM1	testis	0.08	0.07	0.69	0.61	0.18	0.12	0.02	0.84	16.07
ENSSSCG00000000773		testis	23.04	4.14	0.04	0.09	0.02	1.17	10.91	1.04	61.62
ENSSSCG00000000820	H1FNT	testis	0	0	0	0.04	0	0	0.04	0.19	194.5
ENSSSCG00000000838	SLC41A2	testis	0.29	10.4	1.31	3.17	2.14	6.21	0.05	4.53	39.56
ENSSSCG00000000863	SYCP3	testis	0	0	0	0	0	0	0	0.29	13.91
ENSSSCG00000000894	CCDC38	testis	0.18	0.67	0	0.49	0.56	0.06	0.02	0.65	71.41
ENSSSCG00000000919	CCER1	testis	0.14	0	0	0.04	0.23	0.17	0.03	0	43.37
ENSSSCG00000000924	C12orf50	testis	0	0.13	0.09	0.04	1.32	0.03	0.04	1.05	74.42
ENSSSCG00000000934	LRRIQ1	testis	0.13	0	0	3.51	0.88	0.13	0.11	0.42	43.63
ENSSSCG00000000938	LIN7A	testis	0.52	0.22	1.42	0.53	2.22	1.07	0.04	1.25	10.42
ENSSSCG00000000963	SYCE3	testis	0	0	0	0	0	0	0	0.3	80.23
ENSSSCG00000000976	MOV10L1	testis	0.03	0	0	0.09	0	0.01	0	0.04	24.74
ENSSSCG00000000999		testis	1.47	2.03	1.32	2.39	1.98	1.27	0.58	2.97	34.36
ENSSSCG00000001042	MAK	testis	0.03	0.05	0.19	2.19	0.06	0.07	0.02	0.52	45.67
ENSSSCG00000001048		testis	0	6.7	0	0.29	0	0	0	0.74	23.01
ENSSSCG00000001083	HDGFL1	testis	1.17	0	0	0	0	0	0	0.2	37.05
ENSSSCG00000001096	C6orf229	testis	0	0	0	0	0	0	0.04	0	11.23
ENSSSCG00000001102	HIST1H2AA	testis	0.42	0	0	0	1.04	0	0	1.98	751.79
ENSSSCG00000001202		testis	0.46	0.34	1.21	0.91	0.95	1.42	0.61	4.03	12.78
ENSSSCG00000001205	NKAPL	testis	0.07	0	0.09	0.35	0.2	0.42	0.1	2.03	12.88
ENSSSCG00000001232	CH242-196B23.2	testis	0	0	0.02	0.02	0.07	0.23	0	0.42	23.73
ENSSSCG00000001391	CCHCR1	testis	0.3	0.25	0.95	1.08	0.4	0.46	0.01	0.86	26.58
ENSSSCG00000001410	BAT3	testis	6.01	2.96	5.25	5.35	5.23	1.87	2.93	5.85	81.96
ENSSSCG00000001431	FKBPL	testis	0.75	0.23	0.14	0.11	0.31	0.02	0.3	1.27	21.77
ENSSSCG00000001486	LRRC1	testis	0.27	0.02	0.23	2.13	0.97	0.29	0.1	3.2	16.39
ENSSSCG00000001517		testis	0.64	0.49	0	0.28	0.64	0.57	0.88	1.1	15.2
ENSSSCG00000001535	TCP11	testis	0.33	0	0	0	0.25	0.02	0	0.51	71.19
ENSSSCG00000001554	SRPK1	testis	3.94	2.51	4.76	5.6	6.75	3.17	4.76	13.86	64.96
ENSSSCG00000001555	SLC26A8	testis	0	0.02	0	0.07	0.02	0.1	0	0	23.61
ENSSSCG00000001633		testis	0	0	0	0	0	0	0	0	15.85
ENSSSCG00000001655	MEA1	testis	33.14	27.62	19.87	20.84	30.16	20.93	13.04	66.94	566.78
ENSSSCG00000001698	CAPN11	testis	0.08	0.05	0	0.06	0.01	0.41	0	0.04	15.93
ENSSSCG00000001736	CRISP2	testis	0.02	0	0	0	0	0.04	0	0.75	156.74
ENSSSCG00000001795	SH3GL3	testis	0.02	0	0.05	0	0.3	0.08	0	1.37	27.5
ENSSSCG00000001837	FANCI	testis	0.24	0.47	0.8	1.06	0.73	0.49	0.12	2.89	10.04
ENSSSCG00000001908	CCDC33	testis	0	0	0.29	2.66	0	0.06	0.01	1.06	11.49
ENSSSCG00000001919	REC114	testis	0.75	0	0	1.26	0.32	0.41	0.36	4.65	14.47
ENSSSCG00000001926	TMEM202	testis	0	0	0	0.11	0	0.08	0	0.1	19.3
ENSSSCG00000001974	G2E3	testis	0.71	0.34	1.4	1.85	1.41	0.59	0.43	3.11	17.15
ENSSSCG00000002000		testis	3.08	1.74	4.91	3.56	2.28	0.82	1.02	3.29	30.8
ENSSSCG00000002013	DHRS4	testis	22.33	23.39	1.14	3.26	3.55	10.99	3.36	272.68	1031.22
ENSSSCG00000002014	JPH4	testis	0.01	0.03	0.19	0.24	0.04	0.12	0.01	0.19	10.18
ENSSSCG00000002063	TRADV14	testis	0	0	0	0	0	0.4	0	0	18.39
ENSSSCG00000002129	RPGRIP1	testis	0	0.11	0.49	1.15	0.36	0	0	0.38	66
ENSSSCG00000002251		testis	0	0	0	0	0.06	0	0.02	0.65	15.76
ENSSSCG00000002270		testis	0	0	0	0	0	0.01	0	0.08	30.39
ENSSSCG00000002274	HSPA2	testis	0.92	0.1	7.99	1.51	1.19	2.9	0.55	12.77	108.14
ENSSSCG00000002275	PPP1R36	testis	0.39	0.02	0.33	0.34	0.87	1.23	0.06	7.14	42.7
ENSSSCG00000002284		testis	0	0	0	0	0	0	0.05	0.31	170.7
ENSSSCG00000002286	FAM71D	testis	0.98	0	0	0.24	0.13	0.13	0.15	0.33	74.48
ENSSSCG00000002296	RDH11	testis	0.96	9.2	0.6	2.76	7.03	1.82	0.54	94.1	151.97
ENSSSCG00000002297	RDH12	testis	0.05	0	0.06	0.01	0	0.07	0.16	7.31	108.49
ENSSSCG00000002321		testis	0	0	0	0	0.01	0.1	0	0.28	30.24
ENSSSCG00000002322	ADAM21	testis	0	0.07	0	0	0	0	0	0.03	11.21
ENSSSCG00000002347	DNAL1	testis	1.95	1.28	0.54	2.31	3.22	1.89	0.61	5.12	41.98
ENSSSCG00000002356	CCDC176	testis	0.1	0.02	0	3.64	0.9	0.08	0.05	0.03	105.11
ENSSSCG00000002380	ZC2HC1C	testis	0.15	0.21	0	1.81	0.18	0	0.11	0.15	66.81
ENSSSCG00000002390	ANGEL1	testis	0.76	0.82	1.51	2.33	2.61	0.25	1.05	2.1	16.31
ENSSSCG00000002410		testis	2.15	3.07	3.01	4.99	2.93	3.19	0.78	10.74	46.27
ENSSSCG00000002424	SPATA7	testis	0.5	0.29	0.35	1.88	1.16	1.22	0.42	4.8	67.41
ENSSSCG00000002430	EFCAB11	testis	0.04	0.09	0.12	1.15	1.17	0.23	0.3	2.29	13
ENSSSCG00000002442	CATSPERB	testis	0	0.04	0	0.45	0	0.03	0	2.74	13.94
ENSSSCG00000002459	C14orf142	testis	5.94	3.9	2.81	2.33	5.63	3.07	0.36	5.75	61.41
ENSSSCG00000002494	CLMN	testis	0.16	2.68	0.91	0.66	9.46	0.77	0.05	1.06	26.57
ENSSSCG00000002504	AK7	testis	0.03	0.26	0.04	7.02	0.21	0.08	0.01	0	22.78
ENSSSCG00000002536		testis	0.44	0.05	0.82	0	0	0	0	0	52.37
ENSSSCG00000002620	EFHC1	testis	0.44	0	0.4	5.2	0.1	0.58	0.01	1.45	19.21
ENSSSCG00000002675		testis	0.05	0	0.03	2	0.04	0	0	0.13	107.92
ENSSSCG00000002700	SYCE1L	testis	0.21	0	1.49	0.32	0.21	0.2	0	0.42	17.98
ENSSSCG00000002708		testis	0.1	0.06	1.02	2.06	1.08	0.33	0.05	1.67	10.74
ENSSSCG00000002747	PMFBP1	testis	0	0	0	0.76	0.01	0.02	0	1.02	63.05
ENSSSCG00000002754	NQO1	testis	5.12	0.33	1.67	4.27	1.33	5.94	3.46	12.58	195.11
ENSSSCG00000002767	TSNAXIP1	testis	0.19	0.03	0.04	4.76	0.3	0.12	0	0.5	40.55
ENSSSCG00000002779	LRRC36	testis	1.22	0	0	0.82	0.31	1.36	0.4	0.04	21.71
ENSSSCG00000002781	KCTD19	testis	0.04	0	0	0.95	0.02	0.3	0.17	0.08	41.4
ENSSSCG00000002817	DRC7	testis	0	0	0.18	4.9	0.02	0.02	0	0	11.27
ENSSSCG00000002819	ARL2BP	testis	2.55	5.11	1.9	4.37	3.23	5.43	1.19	6.13	42.73
ENSSSCG00000002821	CCL22	testis	0	0	0	0.28	0	0	0	0.02	10.01
ENSSSCG00000002839	C16orf78	testis	0	0	0	0	0	0.68	0	0.06	14.51
ENSSSCG00000002862	WDR88	testis	0.68	0	0	0	0	0.09	0	0	10.43
ENSSSCG00000002888	GAPDHS	testis	0	0	0	0	0	0	0	0.13	27.04
ENSSSCG00000002903		testis	0	0	0	0.48	0.08	2.05	0	0.27	18.67
ENSSSCG00000002923	WDR62	testis	0.28	0.31	0.63	1.01	0.45	0.28	0.1	1.12	10.47
ENSSSCG00000002986	SELV	testis	0	0.08	0	0.18	0	0.2	0.23	0.08	27.62
ENSSSCG00000003044	LYPD4	testis	0	0	0	0.2	0	0	0	1.49	11.38
ENSSSCG00000003052	TEX101	testis	0.19	0	0	0	0	0	0	0.16	59.8
ENSSSCG00000003066	IRGC	testis	0.04	0	0	0.02	0	0.07	0	0	64.51
ENSSSCG00000003142	IZUMO1	testis	0.29	1.24	0.71	0.22	0.26	0.74	0.6	0.29	16.82
ENSSSCG00000003149	TULP2	testis	0	0.23	0	0.05	0.04	0	0	0.12	46.62
ENSSSCG00000003172	CCDC155	testis	0.1	0.08	0.02	0.08	0.07	0.06	0	0.08	13.49
ENSSSCG00000003191	TSKS	testis	0	0.02	0	0	0	0.18	0	0.19	34.78
ENSSSCG00000003192	IL4I1	testis	0	0	0	0.15	0.03	0	0.02	0	17.87
ENSSSCG00000003205		testis	0.72	0.84	1.73	1.89	1.92	1.1	0.7	5.24	23.86
ENSSSCG00000003219	FAM71E1	testis	1.14	0.95	0.72	0.62	0.35	1.05	0.1	0.48	81.1
ENSSSCG00000003230	CLDND2	testis	0	0	0.06	0	0.39	0.32	0	0.09	17.44
ENSSSCG00000003243		testis	0.86	0.29	0.66	1.83	1.54	0.64	1.02	2.95	36.77
ENSSSCG00000003262	TFPT	testis	4.56	2.46	1.74	3.8	3.02	3.92	1.6	8.96	38.62
ENSSSCG00000003336	TTLL10	testis	0	0	0	11.57	0.21	0	0	0	23.02
ENSSSCG00000003356	MMEL1	testis	0	0	0	0	0.01	0	0.05	0	11
ENSSSCG00000003357	ACTRT2	testis	0	0	0	0	0	0	0	0.12	88.64
ENSSSCG00000003366	CHD5	testis	0.02	0	3.45	0.03	0.93	1.91	0.02	0.04	44.99
ENSSSCG00000003392	SLC25A33	testis	0.46	0.08	1.71	1.44	0.84	1.05	0.81	3.86	15.65
ENSSSCG00000003403	APITD1	testis	0.07	1.01	0.26	1.59	0.89	0.16	0	5.09	13.13
ENSSSCG00000003419		testis	0.28	0.69	1.97	1.49	5.18	2.78	0.48	2.03	32.42
ENSSSCG00000003442	C1orf158	testis	0	0	0	0.32	0	0	0.1	0	21.67
ENSSSCG00000003455		testis	1.12	0.07	1.38	7.49	7.48	0.2	0.09	1.05	45.68
ENSSSCG00000003456		testis	0.26	0.05	2.55	6.17	5.81	0.04	0.03	2.13	27.81
ENSSSCG00000003508	KIF17	testis	0	0	0	0.68	0	0	0	0.11	48.79
ENSSSCG00000003519		testis	0	0	0	0	0	0	0	0.05	26.69
ENSSSCG00000003541	STPG1	testis	0	0	0	0.24	1.04	0	0	0.2	11.63
ENSSSCG00000003619	AZIN2	testis	0.36	0	0.59	1.1	1.17	0.27	0.19	0.73	16.15
ENSSSCG00000003623	C1orf94	testis	0	0	0	0	0	0.09	0	0	13.56
ENSSSCG00000003632		testis	0	0	0	0.21	0	0	0	0	19.32
ENSSSCG00000003633	TEKT2	testis	0	0	0	1.62	0	0.15	0	0.06	62.28
ENSSSCG00000003701	SNRPD1	testis	3.8	1.16	3.27	3.65	2.86	3.83	2.29	24.9	90.48
ENSSSCG00000003711	CABYR	testis	0	3.22	0.14	3.91	0.24	0.39	0.37	1.89	262.03
ENSSSCG00000003717	PSMA8	testis	0	0	0	0	0	0	0	0.31	31.7
ENSSSCG00000003757	SSX2IP	testis	0.37	2.39	1.61	1.42	6.02	7.28	2.28	8.68	67.38
ENSSSCG00000003781	ERICH3	testis	0	0.02	0	2.83	0.07	0.1	0	1.75	14.68
ENSSSCG00000003784	LRRIQ3	testis	0.39	0.45	0.61	0.88	0.74	0.39	0.2	2.52	10.24
ENSSSCG00000003803	C1orf141	testis	0	0	0	0	0	0.1	0	0.07	23.65
ENSSSCG00000003810	UBE2U	testis	0	0	0	2.29	0	0	0	0.39	15.11
ENSSSCG00000003845		testis	0.09	0.02	0	0.01	0.18	0.02	0	0.03	16.8
ENSSSCG00000003881	SPATA6	testis	0.56	0.1	1.34	5.87	1.72	1.44	0.42	2.22	83.37
ENSSSCG00000003931	KIF2C	testis	0	0.11	0.46	0.68	0.08	0.16	0.05	1.98	14.66
ENSSSCG00000003954		testis	0	0	0	6.76	0	0	0	0	32.29
ENSSSCG00000003965	CCDC30	testis	0.64	3.5	0.56	6.29	15.31	0.36	0.03	3.93	238.04
ENSSSCG00000003986		testis	0.48	0.24	0.9	1	0.44	0.58	0.67	3.53	19.82
ENSSSCG00000004023	FGFR1OP	testis	0.34	0.24	1.1	1.32	0.99	0.53	0.32	0.67	12.63
ENSSSCG00000004027	PDE10A	testis	0.99	0.18	1.32	1.67	1.23	0.66	0.08	2.89	16.42
ENSSSCG00000004028	C6orf118	testis	0	0	0	3.58	0.1	0	0	0	26.51
ENSSSCG00000004032	PARK2	testis	1.1	1.06	0.74	1.28	3.03	0.42	1.48	3.58	20.84
ENSSSCG00000004055	RSPH3	testis	0.64	0.32	0.31	2.2	0.87	0.46	0.25	0.63	28.59
ENSSSCG00000004128	ZC2HC1B	testis	0	0	0	0.41	0	0	0	0.28	32.87
ENSSSCG00000004236		testis	0.59	0	0.03	0.08	0	1.1	0.03	0.28	12.75
ENSSSCG00000004245	FAM184A	testis	0.02	0	0.34	0.65	0.18	0.1	0.08	0.71	30.84
ENSSSCG00000004249	CEP85L	testis	0.5	0.23	1.91	2.76	1.61	1.61	4.49	3.21	21.23
ENSSSCG00000004301	C6orf163	testis	0.39	0	0	0.03	0.5	0.4	0.37	0.84	25.29
ENSSSCG00000004302		testis	0	0	0	0.48	0.03	0.01	0.38	0.17	36.06
ENSSSCG00000004308	SPACA1	testis	0.17	0.03	0.08	0.5	0	0.22	0	0.1	92.75
ENSSSCG00000004313	SRSF12	testis	0	0	0.1	0.23	0.07	0.26	0	3.43	11.85
ENSSSCG00000004349		testis	6.5	0.9	1.01	1.68	2.76	1.89	2.58	8.5	38.19
ENSSSCG00000004380		testis	0	0.56	2.59	0.52	0.16	2.3	0.06	0.18	18.63
ENSSSCG00000004388	ARMC2	testis	1.58	0.11	3.85	4.66	0.24	0.06	0.03	1.54	39.1
ENSSSCG00000004408	SMPD2	testis	0.46	0.61	1.56	1.73	1.9	0.38	0.46	1.39	11.06
ENSSSCG00000004413	PPIL6	testis	0	0.12	0.03	3.96	1.18	0.05	0	0.18	17.51
ENSSSCG00000004424	FAM229B	testis	0	0	0	0.32	0.08	0	0	0.54	111.61
ENSSSCG00000004466	TTK	testis	0.12	0.02	0.17	0.41	0.31	0.29	0	3.23	19.48
ENSSSCG00000004472	IRAK1BP1	testis	0.36	0.09	0.13	0.46	0.98	0.36	0	3.42	18.57
ENSSSCG00000004525	MEX3C	testis	2.48	1.25	5.24	9.32	3.4	3.66	2.08	15.97	65.93
ENSSSCG00000004530		testis	0	0	0	0	0	0.79	0	8.95	34.04
ENSSSCG00000004588	CCNB2	testis	0.21	1.12	0.3	2.84	0.35	2.13	0.05	4.96	51.51
ENSSSCG00000004601	MNS1	testis	0.6	0.04	0.59	0.44	0.33	0.27	0.51	1.02	12.19
ENSSSCG00000004602	TEX9	testis	4.64	0.18	3.3	4.99	6.4	2.28	13.85	9.18	59.69
ENSSSCG00000004608	DYX1C1	testis	0.23	0.27	0.11	3.79	1.5	0	0.16	2.89	39.89
ENSSSCG00000004638	USP50	testis	0	0	0	0.02	0.02	0	0.03	0.42	43.19
ENSSSCG00000004657	CEP152	testis	0.19	0.76	0.6	1.4	0.42	0.79	0.42	2.35	35.3
ENSSSCG00000004670	C15orf48	testis	0	0.1	0.14	1.08	0.43	0	0	0.53	14.32
ENSSSCG00000004681	TRIM69	testis	0	0	0	0	0	0	0	0.03	33.78
ENSSSCG00000004701	CATSPER2	testis	0.42	1.21	1.16	1.45	2.23	1.18	0.12	1.56	11.81
ENSSSCG00000004769	CASC5	testis	0.33	0	0.42	0.76	0.03	0.09	0	5.21	10.83
ENSSSCG00000004775	KNSTRN	testis	2.33	0.83	4.43	3.48	2.83	2.25	1.5	12.68	161.18
ENSSSCG00000004782		testis	0.71	0.43	1.72	2.2	0.43	0.44	0.2	10.09	21.36
ENSSSCG00000004794	TMCO5A	testis	0.13	0	0	0.19	0.03	0.34	0	0.21	146.97
ENSSSCG00000004813	TTC23	testis	0.9	0.89	0.28	0.65	0.72	1.22	1.41	5.03	18.81
ENSSSCG00000004819	CERS3	testis	0	0	0	0	0	0.11	0	0.08	12.56
ENSSSCG00000004901	PIGN	testis	1.13	1.37	0.86	2.52	2.64	1.33	1.48	5.09	21.01
ENSSSCG00000004968	PAQR5	testis	0	0	0	0.47	7.46	0	0	0.81	13.27
ENSSSCG00000004969	KIF23	testis	0.02	0.08	0.71	1.66	0.35	0.27	0.09	4.27	18.19
ENSSSCG00000004992	FSCB	testis	0	0.01	0	0.04	0	0.1	0.07	0.1	36.42
ENSSSCG00000005047	CDKN3	testis	0.28	0.32	0.1	1.01	0.03	0	0	2.02	19.57
ENSSSCG00000005050		testis	1.97	0	0.53	0.62	0.03	0.53	0.7	0.69	15.48
ENSSSCG00000005056	DLGAP5	testis	0.2	0.01	0.76	1.06	0.09	0.51	0.16	7.78	22.57
ENSSSCG00000005071	C14orf37	testis	0.32	0	0.35	3.53	0.44	0.66	0.01	15.83	33.68
ENSSSCG00000005075	TOMM20L	testis	0.12	0.14	0.72	0.29	0.54	0.06	0	3.32	28.57
ENSSSCG00000005076		testis	1.24	0.43	0.6	0.96	1.14	0.69	0.24	2.61	10.54
ENSSSCG00000005085	C14orf39	testis	0	0	0	0.06	0	0.17	4.27	0.1	10.88
ENSSSCG00000005097	SNAPC1	testis	4.11	0.9	1.53	5.85	5.08	4.14	2.04	9.56	101.22
ENSSSCG00000005121		testis	0	0	0	0	0	0	0	0	17.37
ENSSSCG00000005124	IFT74	testis	0.94	0.14	0.17	1.5	1.47	0.89	0.51	4.36	23.47
ENSSSCG00000005129	IZUMO3	testis	0	0	0	0	0	0	0	0.13	27.32
ENSSSCG00000005134	CDKN2A	testis	0	0.19	0.41	0.24	0	0	0.09	0.14	20.44
ENSSSCG00000005182		testis	0.21	0	0	0.07	0	0	0	0.76	31.68
ENSSSCG00000005183	PSIP1	testis	6.15	0.7	6.16	10.64	7.87	5.57	4.43	31.04	113.64
ENSSSCG00000005214	INSL6	testis	0	0	0	0	0	0	0	0.22	53.05
ENSSSCG00000005221	SPATA6L	testis	3.25	0.15	0.13	2.53	0.84	0.62	0.36	0.54	56.2
ENSSSCG00000005251	C9orf135	testis	0.06	0	0	2.84	1.21	0	0	2.61	84.6
ENSSSCG00000005292	SPATA31D1	testis	0.23	0.06	0.01	0.09	0.01	0.12	0	0.21	23.14
ENSSSCG00000005298	C9orf131	testis	0.01	0	0	0.01	0	0.01	0.03	0.09	83.88
ENSSSCG00000005314	ARHGEF39	testis	0	0.06	0.46	1.1	0.1	0.32	0.03	2.9	12.16
ENSSSCG00000005315	CA9	testis	0.02	0.02	0.22	0.54	0.48	0.02	0.14	0.83	18.74
ENSSSCG00000005324	FAM221B	testis	0.14	0	0.05	0.33	0.12	0.16	0	0.64	31.39
ENSSSCG00000005340	CCIN	testis	0	0	0	0	0	0	0	0.16	44.67
ENSSSCG00000005364	TDRD7	testis	1.31	1.33	3.39	6.74	2.44	3.02	2.65	5.12	48.04
ENSSSCG00000005371	HEMGN	testis	0.14	0.07	0.07	0.4	0.76	0.59	0.06	0.84	63.6
ENSSSCG00000005401	CYLC2	testis	0.21	0	0	0.09	0	0	0.05	0.04	132.69
ENSSSCG00000005438	ACTL7B	testis	0	0	0	0	0	0	0	0.22	67.8
ENSSSCG00000005439	ACTL7A	testis	0	0.02	0	0.02	0	0	0	0.73	124.88
ENSSSCG00000005442		testis	1.86	0	0.28	0.12	0.56	0.73	0.48	0.59	13.2
ENSSSCG00000005454	TXNDC8	testis	0	0	0	0	0	0	0.67	0	113
ENSSSCG00000005529	MORN5	testis	0.05	0	0	6.78	0.05	0	0	0.09	22.21
ENSSSCG00000005589	NR6A1	testis	0	0.46	0.42	0.15	1.33	0.8	0.23	3.1	29.99
ENSSSCG00000005644	SWI5	testis	1.09	0.77	2.23	1.19	1.05	2.5	0.58	3.58	25.52
ENSSSCG00000005651	ODF2	testis	0.53	0.45	1.76	2.65	1.34	0.66	0.27	5.62	57.9
ENSSSCG00000005667	NUP188	testis	1.2	0.97	3.68	3.8	2.58	1.48	0.84	4.21	26.43
ENSSSCG00000005674	C9orf50	testis	0.1	0	0	0.09	0.19	0	0.21	0.16	58.64
ENSSSCG00000005758	GLT6D1	testis	0	0	0	0	0	0	0	0	13.6
ENSSSCG00000005830	CCDC183	testis	0	0	0.05	0.02	0.2	0.16	0	0.03	29.74
ENSSSCG00000005848	FAM166A	testis	0	0	0	0	0	0	0	0.77	25.87
ENSSSCG00000005849	TUBB4B	testis	10.66	1.64	3.57	10.91	6.19	3.3	6.58	16.32	88.7
ENSSSCG00000005901	PPP1R16A	testis	0.37	0.92	0.28	0.98	1.81	0.84	0.01	0.13	22.42
ENSSSCG00000005941	KHDRBS3	testis	2.84	0.27	0.66	0.57	0.04	0.54	0.15	0.36	38.4
ENSSSCG00000005952	LRRC6	testis	0.1	0.02	0	6.65	0.2	0.32	0.13	0.28	47.51
ENSSSCG00000005961		testis	0	0	0	0.34	0	0	0	0.19	21.17
ENSSSCG00000005979	ANXA13	testis	0	0.11	0.04	0.49	2.06	0	0.15	0.03	24
ENSSSCG00000005983	ATAD2	testis	0.4	0.23	2.17	5.34	1.08	1.08	0.48	6.53	39.49
ENSSSCG00000006056	ODFP	testis	0	0	0	0.03	0	0	0	0.2	83.25
ENSSSCG00000006067	SPAG1	testis	0.05	0.06	0.35	1.68	1.59	0.64	0.03	3.78	22.58
ENSSSCG00000006069	RGS22	testis	0.11	0	0.01	2.17	0.09	0.91	0.16	5.4	31.16
ENSSSCG00000006109	FAM92A1	testis	10.43	1.15	1.68	3.2	8.97	6.39	1.69	27.94	203.34
ENSSSCG00000006204	PPP1R42	testis	0	0	0	0.33	0	0	0	0.04	15.37
ENSSSCG00000006217	DNAJC5B	testis	0	0	0	0	0	0.05	0	0.26	67.3
ENSSSCG00000006219	MTFR1	testis	0.34	2.62	0.7	0.99	2.9	0.48	0.57	6.68	25.14
ENSSSCG00000006294	NME7	testis	0.74	0.31	0.32	2.64	1.57	0.34	0.29	4.4	13.99
ENSSSCG00000006302	GPR161	testis	0	0.02	0.57	0.35	0.1	0.23	0.28	1.6	63.23
ENSSSCG00000006305	ADCY10	testis	0.09	0.17	0.07	0.1	0.19	0.14	0.01	0.04	10.35
ENSSSCG00000006315		testis	0	0	0	0	0	0	0	0.08	17.67
ENSSSCG00000006316		testis	0	0	0	0	0	0.14	0	0.66	21.75
ENSSSCG00000006343	C1orf111	testis	0	0	0	0	0	0	0	0	18.74
ENSSSCG00000006394	CFAP45	testis	0.57	0.02	0.02	23.93	0.28	0.21	0.02	0.58	150.8
ENSSSCG00000006471	ISG20L2	testis	1.32	0.79	1.83	2.24	1.61	1.67	0.84	5.27	35.25
ENSSSCG00000006486	TSACC	testis	0	0.17	0	0	0	0	0	0.49	37.41
ENSSSCG00000006555	C1orf189	testis	0	0	0	0.71	0.14	0	0	0.15	12.28
ENSSSCG00000006563	NUP210L	testis	0	0.25	0	0	0	0	0	0.36	14.34
ENSSSCG00000006594	SMCP	testis	0.79	0	0	0	0	0	0.04	0.46	340.93
ENSSSCG00000006639	C1orf56	testis	0	0.13	0	0.03	0	0.03	0.09	1.93	71.19
ENSSSCG00000006649	HORMAD1	testis	0.11	0.23	0.18	0.5	0.37	0.58	0.05	0.68	75.19
ENSSSCG00000006678	FCGR1A	testis	0.25	0	0	1.55	0	0	0.41	0.35	17.01
ENSSSCG00000006679		testis	0	0	0	0.03	0.03	0	0	0.22	96.1
ENSSSCG00000006688	ANKRD35	testis	0.52	0.44	0.18	3.38	0.22	0.77	0.2	1.66	584.66
ENSSSCG00000006691	POLR3C	testis	2.19	0.84	2.61	2.26	1.51	1.97	1.02	6.67	26.02
ENSSSCG00000006714		testis	0.08	0.06	0.01	0.11	0.3	0.23	0	0.8	13.08
ENSSSCG00000006726	SPAG17	testis	0	0	0.31	3.85	0.04	1.65	0	0.06	17.43
ENSSSCG00000006750	SYCP1	testis	0.11	0.02	0	0	0.14	0.04	0.24	0.34	48.85
ENSSSCG00000006783	DDX20	testis	1.76	1.27	1.76	3.7	1.53	2.14	1.71	5.95	88.65
ENSSSCG00000006787	ADORA3	testis	0	0.1	0.23	0.14	0	0	0.16	0	69.47
ENSSSCG00000006799	LRIF1	testis	1.71	0.29	0.98	0.78	1.33	0.52	1.15	3.58	27.69
ENSSSCG00000006821	GSTM3	testis	0	0.04	0.71	0	0	0.27	0.31	1.82	310.04
ENSSSCG00000006831	SORT1	testis	4.32	0.05	1.13	11.29	10.73	2.08	2.82	8.07	60.93
ENSSSCG00000006837	C1orf194	testis	0	0.05	0	1.25	0	0.44	0	0	17.65
ENSSSCG00000006842		testis	0	0.03	0.01	0.12	0.02	0.08	0.01	0.17	12.3
ENSSSCG00000006861	EXTL2	testis	0.4	0.32	0.13	0.08	0.78	0.54	0.2	5.32	12.81
ENSSSCG00000006897		testis	1.59	0.17	0.62	1.31	1.81	1.95	0.78	4.23	22.85
ENSSSCG00000007001		testis	0.22	0	0	0.06	0	0.03	0.05	0.43	60.85
ENSSSCG00000007006		testis	0	2.78	0	15.11	1.36	1.31	2.07	0	194.39
ENSSSCG00000007008	ADAM18	testis	0	0	0	0	0	0.06	0	0	13.2
ENSSSCG00000007009	ADAM3A	testis	0	0	0.03	0.18	0.05	0.05	0	0.09	49.1
ENSSSCG00000007037		testis	0.05	0	0	0	0	0	0	0.16	57.77
ENSSSCG00000007038		testis	0.05	0.01	0.01	0.03	0.08	0.11	0.02	0.38	14.08
ENSSSCG00000007063	ANKEF1	testis	0.12	0.03	0	2.33	0.06	0.28	0	0	65.74
ENSSSCG00000007076	NDUFAF5	testis	3.92	0.39	1.52	1.87	2.59	0.98	1.33	3.36	23.15
ENSSSCG00000007078	SEL1L2	testis	0	0	0	0	0.07	0.05	0	0.02	13.61
ENSSSCG00000007087	BANF2	testis	0	0	0	0	0	0	0	0	48.99
ENSSSCG00000007099	SCP2D1	testis	0	0	0	0	0.06	0	0.13	0.1	54.28
ENSSSCG00000007103		testis	0	0	0	2.16	0.24	0	0	0	14.17
ENSSSCG00000007121	CSTL1	testis	0	0.08	0	0	0	0	0	0	11.73
ENSSSCG00000007123		testis	0	0	0	0	0	0	0	0.08	84.97
ENSSSCG00000007124	CST8	testis	0	0	0	0	0	0	0	0.11	18.48
ENSSSCG00000007125		testis	0	0	0	0	0	0	0	0	64.07
ENSSSCG00000007221	DEFB119	testis	0	0	0	0	0.06	0	0	0	15.16
ENSSSCG00000007226	DEFB123	testis	0	0	0	0	0	0	0	2.62	10.38
ENSSSCG00000007232	DUSP15	testis	0.15	0.19	0	0.3	0.08	0.08	0.02	0.28	19.46
ENSSSCG00000007313	CNBD2	testis	0.81	0.11	0	0	0.2	0	0.02	0.79	28.18
ENSSSCG00000007367	GTSF1L	testis	0	0	0	0	0.06	0	0	0.19	26.65
ENSSSCG00000007392		testis	0	0	0	0	0	0	0	0.16	31.21
ENSSSCG00000007402		testis	0	0	0	0	0	0	0	0.11	13.86
ENSSSCG00000007453	EYA2	testis	0	0	0	0.79	0.03	0.03	0	0.63	18.96
ENSSSCG00000007493	AURKA	testis	0.14	0.07	0.59	0.43	0.71	0.26	0.22	4.46	11.31
ENSSSCG00000007498	C17H20ORF106	testis	0	0	0.33	0.27	0	0.06	0	0.05	51.02
ENSSSCG00000007529	SYCP2	testis	0.69	0	0.37	0.98	0.11	0.5	0.66	0.51	52.98
ENSSSCG00000007568	IQCE	testis	2.18	1.56	2.33	6.21	7.47	1.45	0.55	2.31	61.88
ENSSSCG00000007589		testis	0	0	0.03	1.05	0.28	0.17	0.07	0.26	14.76
ENSSSCG00000007650	STAG3	testis	0.01	0.01	0.03	0.06	0.13	0.05	0.02	0.23	38.24
ENSSSCG00000007657		testis	0	0	0	0	0	0.26	0	0	10.43
ENSSSCG00000007659	ZCWPW1	testis	0.33	0.23	0.28	0.51	0.33	0.63	0.08	1.41	13.22
ENSSSCG00000007702	FKBP6	testis	0	0	0	0.02	0	0	0	1.67	18.48
ENSSSCG00000007751	41883	testis	0	0	0	0	0	0.29	0	0	16.86
ENSSSCG00000007778	C16orf93	testis	0.27	0.12	0.3	1.55	0.69	0.62	0.3	0.45	13.02
ENSSSCG00000007788	PHKG2	testis	0.39	0.71	1.03	1.74	1.35	1.05	0.11	4.95	49.69
ENSSSCG00000007847		testis	0.01	0	0	0.3	0	0.01	0	0.07	13.26
ENSSSCG00000007848		testis	0.04	0	0	0.03	0.02	0	0	0.29	31.68
ENSSSCG00000007855		testis	0.46	0.4	0.68	1.48	0.35	0.51	0.18	3.76	52.81
ENSSSCG00000007860	PDILT	testis	0	0	0	0.02	0.88	0	0	0.06	46.1
ENSSSCG00000007866	TMC7	testis	6.35	0.22	0.06	1.16	0.09	0.31	0.66	0.67	19.66
ENSSSCG00000007904		testis	0	0	0.02	0.02	0	0	0	0.38	15.31
ENSSSCG00000007933	41153	testis	0.1	0	0	0.15	0.23	0	0	0.04	70.78
ENSSSCG00000007935	C16orf71	testis	0.31	0.33	0	0.61	0.76	0.47	0	0.38	28.18
ENSSSCG00000007940	C16orf96	testis	0.48	0.19	0.32	0.31	0.91	0	0.31	0.47	11.18
ENSSSCG00000008035	GFER	testis	0.73	0.27	0.8	1.27	1.19	0.54	0.45	1.94	29.01
ENSSSCG00000008070	CENPP	testis	0.8	0.25	4.17	3.4	2.01	2.18	0.8	7.96	75.22
ENSSSCG00000008111	NPHP1	testis	4.63	0.79	0.53	3.73	5.19	2.67	2.04	7.51	127.28
ENSSSCG00000008125		testis	0.32	0.04	1.39	2	0.11	0.36	0.16	4.22	16.04
ENSSSCG00000008186	TSGA10	testis	0.61	0.15	0.55	3.25	0.93	0.93	1.36	4.08	70.95
ENSSSCG00000008332	C2orf42	testis	1.05	0.23	0.46	0.66	0.54	0.47	1.23	2.86	11.17
ENSSSCG00000008335		testis	0.75	0.6	0.96	1.55	1.05	0.45	0.08	3.02	16.78
ENSSSCG00000008378	FAM161A	testis	5.75	0.34	1.06	2.47	3.31	1.54	1.07	4.63	132.87
ENSSSCG00000008384	C2orf74	testis	0	0	0	0	0	0.03	0	0.38	13.92
ENSSSCG00000008400	CFAP36	testis	5.09	0.79	2.6	5.4	7.63	3.07	5.19	22.95	162.22
ENSSSCG00000008410	C2orf73	testis	0	0	0	0.49	0.1	0	0	0.06	83.18
ENSSSCG00000008432	C2orf61	testis	0.18	0.03	0.15	0.11	0.12	0	1.75	0.24	20.79
ENSSSCG00000008441	ATP6V1E2	testis	0.57	0.14	0.28	0.2	0	0.08	0.04	0.88	86.97
ENSSSCG00000008480	MORN2	testis	0.56	0.09	0.64	2.12	3.27	1.35	1.42	7.43	50.41
ENSSSCG00000008538	RINGO	testis	0	0	0.04	0.04	0	0.04	0	0.55	16.82
ENSSSCG00000008539		testis	0.05	0.18	0.1	0.49	0	0	0	1.26	26.49
ENSSSCG00000008544	C2orf16	testis	0	0.16	0	0.07	0	0	0.03	0.03	16.69
ENSSSCG00000008547	CCDC121	testis	1.1	0.74	0.23	0.71	0.89	0.95	1.73	3.1	42.98
ENSSSCG00000008558	AGBL5	testis	0.32	0.9	0.75	0.57	0.98	0.26	0.12	4.61	40.36
ENSSSCG00000008568	DRC1	testis	1.71	0	0.01	5.31	0.15	0.39	0	0.4	17.66
ENSSSCG00000008582	FAM228A	testis	0.37	0.79	0.09	1.79	1.67	0.09	0.34	0.51	20.94
ENSSSCG00000008584		testis	2.37	0.99	0.67	0.99	9.28	1.77	2.33	4.2	74.21
ENSSSCG00000008585	PFN4	testis	0	0	0	0.14	1.85	0	0	0	19.56
ENSSSCG00000008607		testis	0.01	0	0	0	0	0.01	0	0.44	62.83
ENSSSCG00000008636		testis	0.25	0.15	2.16	1.82	0.86	0.65	0.48	3.21	12.9
ENSSSCG00000008651	DCDC2C	testis	0	0	0	0	0	0	0	0	37.89
ENSSSCG00000008677	TACC3	testis	0.03	0.5	1.46	1.2	0.16	0.23	0	1.48	10.25
ENSSSCG00000008684	POLN	testis	0.15	0.12	1.31	1.25	1.24	0.22	0.19	1.73	11.65
ENSSSCG00000008694	GRK4	testis	1.31	0.85	0.88	2.29	1.73	2.47	4	4.57	91.91
ENSSSCG00000008717	AFAP1	testis	2.26	0.16	7.66	6.76	1.73	2.68	0.36	9.11	51.84
ENSSSCG00000008729	LYAR	testis	1.51	0.62	3.73	3.39	1.17	2.36	1.31	8.41	148.92
ENSSSCG00000008745	PROM1	testis	0.47	0.27	0.21	3.7	2.09	2.79	0.42	1.06	18.84
ENSSSCG00000008834		testis	0	0	0	6.52	0.28	0.03	0	0.05	52.35
ENSSSCG00000008899	ARL9	testis	0.18	0	0.38	1.68	0	0.52	0	2.41	26.85
ENSSSCG00000008908	PDCL2	testis	0	0	0	0.24	0.03	0	0	0.27	105.91
ENSSSCG00000008970		testis	0.06	0.24	0.01	2.77	3.38	0.43	0.15	0.2	17.45
ENSSSCG00000008976	ART3	testis	3.72	0	0.28	0.05	0.07	0.27	5.06	0.19	20.35
ENSSSCG00000008983	CCDC158	testis	0	0.1	0.02	0.36	6.99	0.19	0.07	0.7	47.59
ENSSSCG00000008994	RBM46	testis	0.09	0	0.03	0	0	0.03	0.02	0	36.06
ENSSSCG00000009033	TTC29	testis	1.34	0	0	2.37	0.12	0.81	0	2.63	24.9
ENSSSCG00000009070		testis	1.23	0.28	1.63	3.19	2.88	2.92	2.32	10.97	32.34
ENSSSCG00000009076	PLK4	testis	0.31	0.01	0.48	0.77	0.19	0.17	0.07	3.56	23
ENSSSCG00000009077	HSPA4L	testis	1.48	0.36	0.49	5.9	5.06	1.19	0.92	21.6	249.59
ENSSSCG00000009089	ADAD1	testis	0	1.21	0	0.1	0.12	0	0	0.29	40.64
ENSSSCG00000009100		testis	0	0	0.11	1.3	0	0	0	6.17	10.24
ENSSSCG00000009105		testis	0	0	0	0	0	0	0	0	10.63
ENSSSCG00000009148	LEF1	testis	0.22	0.03	3.01	3.07	0.29	0.03	0	2.46	11.85
ENSSSCG00000009257	GK2	testis	0	0	0	0.01	0	0	0.02	0.05	83.52
ENSSSCG00000009332	TEX26	testis	0.8	0	0	2.45	0	1.12	0	5.28	62.38
ENSSSCG00000009383	CCDC70	testis	0	0.14	0	0	0	0.04	0	0.13	212.85
ENSSSCG00000009389	TRIM13	testis	1.13	0.26	0.56	3.28	1.51	0.8	0.83	7.58	21.23
ENSSSCG00000009417	SPERT	testis	0	0	0	0	0	0	0	0.03	37.16
ENSSSCG00000009438	KBTBD6	testis	0	0.7	0.58	1.19	2.33	0.61	0.3	3.9	35.23
ENSSSCG00000009448		testis	0.04	0.02	0.88	1.96	0.63	0.19	0	2.57	15.59
ENSSSCG00000009508	CISD1	testis	21.96	4.51	1.87	2.84	11.71	4.25	29.78	31.6	168.15
ENSSSCG00000009531		testis	2.46	1.23	0.58	1.06	0.08	0.22	0.13	3.89	14.16
ENSSSCG00000009566		testis	0	0	0	0.11	0	0.44	0.19	2	152.62
ENSSSCG00000009572	RNF17	testis	0	0.01	0	0.01	0.01	0.08	0.01	0.39	13.57
ENSSSCG00000009595		testis	0.11	0	0.01	0.06	0.06	0.11	0.11	0.18	25.79
ENSSSCG00000009596		testis	0	0	0	0.04	0	0	0	0.01	13.14
ENSSSCG00000009631	PEBP4	testis	4.31	0.12	0.04	0	7.02	4.35	53.34	0	126.17
ENSSSCG00000009653	CDCA2	testis	0.29	0.19	0.61	0.74	0.11	0.63	0.06	2.71	30.45
ENSSSCG00000009670	ESCO2	testis	0	0.1	0.07	0.23	0.12	0.14	0	2.47	11.21
ENSSSCG00000009685		testis	0	0	0	0	0	0	0	0.33	25.47
ENSSSCG00000009687	PRSS55	testis	0	0.07	0.03	0.03	0.34	0.17	0.06	0.05	23.01
ENSSSCG00000009697	ADAM29	testis	0	0	0	0	0	0.07	0.01	0	12.56
ENSSSCG00000009749	PIWIL1	testis	0	0	0	0	0.02	0.1	0	0.73	15.13
ENSSSCG00000009764		testis	0.51	0.2	0.35	1.29	0.33	0.09	0.4	2.26	16.76
ENSSSCG00000009774	C12orf65	testis	6.07	3.21	2.59	6.12	6.17	1.5	2.02	9.56	144.12
ENSSSCG00000009779	MPHOSPH9	testis	0.52	0.31	0.64	1.62	1.08	1.45	0.25	4.77	14.9
ENSSSCG00000009787	CCDC62	testis	1.71	0.39	0.94	2.14	1.71	2.68	1.51	8.02	73.23
ENSSSCG00000009799		testis	6.9	10.77	4.45	4.47	8.84	5.15	6.02	13.73	75.99
ENSSSCG00000009802	WDR66	testis	0	0	0	0.67	0.06	0.04	0	0.26	12.76
ENSSSCG00000009809	MORN3	testis	0	0	0	2.95	0.11	0.32	0	0	22.98
ENSSSCG00000009822	FAM216A	testis	0.34	0	0.31	0.53	0.33	0.15	0.32	2.17	14.04
ENSSSCG00000009829	CCDC63	testis	0.18	0	0.29	0.18	0.6	0	0	0.49	50.98
ENSSSCG00000009842	CCDC60	testis	0	0	0	0.18	0.22	0.04	0	0.12	16.9
ENSSSCG00000009877	IQCD	testis	0.69	0.14	0	5.37	1.81	0.87	0.13	1.42	56.7
ENSSSCG00000009892		testis	0	0	0	0	0.02	0.13	0	0.02	25.88
ENSSSCG00000009995	HORMAD2	testis	0	0	0	0	0.17	0.19	0	0.11	50.99
ENSSSCG00000010003		testis	0.03	0.09	0.19	1.14	1.17	0.12	0.03	0.61	28.87
ENSSSCG00000010013		testis	0	0.06	0.19	1.05	1.46	0	0.05	0.81	16.82
ENSSSCG00000010015	OSBP2	testis	0.01	0	0	0.2	0.01	0	0	0.22	16.94
ENSSSCG00000010084		testis	0.03	0.1	0.14	0.16	0.59	0.27	0.12	0.23	67.72
ENSSSCG00000010086	CCDC116	testis	0	0	0	0	0.02	0	0	0.14	14.59
ENSSSCG00000010089		testis	0	0.02	0	0	0.02	0	0	0.06	13.29
ENSSSCG00000010099		testis	0	0	0	0.21	0.01	0.11	0	0.04	35.09
ENSSSCG00000010103		testis	0	0	0	0	0	0.02	0	0.03	13.45
ENSSSCG00000010112	TSSK1B	testis	0	0	0	0	0	0	0	0	27.88
ENSSSCG00000010113	TSSK2	testis	0	0	0	0	0	0	0	0	67.87
ENSSSCG00000010137	RANBP1	testis	5.77	3.68	4.58	7.47	5.1	4.01	3.32	26.98	108.86
ENSSSCG00000010139		testis	0	0	0	0	0	0	0	0	34.87
ENSSSCG00000010179	ARV1	testis	0.46	0.28	1.12	0.81	1.8	1.89	0.65	6.37	18.59
ENSSSCG00000010205	PHYHIPL	testis	0	0.31	0	0.03	1.47	0.03	0	0.38	11.43
ENSSSCG00000010273	TBATA	testis	0.32	0	0	0.2	0	0.07	0.2	0.04	89.29
ENSSSCG00000010298	CFAP70	testis	0.12	0.02	0.24	2.58	0.37	0.09	0.26	0.83	24.83
ENSSSCG00000010338	DYDC1	testis	0.15	0	0	0.29	0.1	0.19	0	0.83	90.97
ENSSSCG00000010371	ANTXRL	testis	0.12	0	0	0.41	0.12	0.32	0	0.31	20.32
ENSSSCG00000010377		testis	0	0	0	0.1	0	0.02	0	0.08	12.79
ENSSSCG00000010384	LRRC18	testis	0.04	0	0	0.32	0	0	0	0.36	39.39
ENSSSCG00000010387	FAM170B	testis	0	0	0.03	0.03	0.16	0	0	0	25.83
ENSSSCG00000010393	C10orf53	testis	0	0	0	0	0	0	0	0	39.3
ENSSSCG00000010402	ZFAND4	testis	0.46	0.22	0.08	0.51	0.91	0.17	0.02	0.57	13.19
ENSSSCG00000010457	KIF20B	testis	0.43	0.46	1.7	1.94	2.45	0.82	0.12	7.1	34.23
ENSSSCG00000010477	CEP55	testis	0	0	0.58	1.14	0.05	0.27	0.24	4.37	23.9
ENSSSCG00000010498		testis	0	0	0.25	0.74	0	0	0	2.04	15.12
ENSSSCG00000010499		testis	0	0	0.12	0.23	0	0	0	5.65	23.47
ENSSSCG00000010501		testis	0.05	0	0.11	0.18	0.11	0	0	2.98	13.69
ENSSSCG00000010591	CYP17A1	testis	0.03	0	0	0.01	0	0	0.26	35.18	548.43
ENSSSCG00000010614	CFAP58	testis	0.06	0	0.13	5.43	0.06	0.12	0.1	0.34	60.91
ENSSSCG00000010648	CCDC186	testis	12.46	1.77	5.87	14.11	37.22	11.4	7.18	43.17	209.58
ENSSSCG00000010656	CCDC172	testis	0	0	0	0	0.04	0.17	0	0.42	11.28
ENSSSCG00000010740	TEX36	testis	0	0	0	0.05	0	0	0	0	30.41
ENSSSCG00000010745	FANK1	testis	0	0	0.37	8.26	0.98	0.13	0.03	2.26	42.95
ENSSSCG00000010747	C10orf90	testis	0	0	0	0.36	0	0	0	0.55	15.81
ENSSSCG00000010779	SYCE1	testis	0	0	0.04	0	0	0	0	0.07	91.18
ENSSSCG00000010866	SCCPDH	testis	1.94	0.91	2.61	3.49	4.55	2.48	2.33	17.31	46.49
ENSSSCG00000010871		testis	4	0.35	2.88	3.52	3.58	4.82	2.42	5.44	36.2
ENSSSCG00000010873	C1orf100	testis	0	0	0	0	0	0	0	0	16.55
ENSSSCG00000010888	CCDC185	testis	0	0	0	0.03	0.01	0.01	0.08	0.65	54.37
ENSSSCG00000010934	HABP4	testis	11.02	4.4	3.33	4.81	24.09	5.34	3.67	22.84	136.43
ENSSSCG00000010937	HSD17B3	testis	0	0	0	0	0	0	0	0	13.71
ENSSSCG00000010954	C9orf153	testis	0.76	0	0.36	0.99	0.65	0.14	0.72	0.72	11.93
ENSSSCG00000010980	C9orf24	testis	0.34	0	0.09	1.23	0.09	0.29	0.03	0.51	13.95
ENSSSCG00000010986	DCAF12	testis	1.64	0.9	1.99	2.16	1.19	1.4	1.29	2.84	26.87
ENSSSCG00000011017		testis	0	0	0	0	0	0	0	0.09	22.46
ENSSSCG00000011050	MEIG1	testis	0	0	0.14	0.23	0.83	0.09	0.05	1.62	80.14
ENSSSCG00000011069		testis	0	0	0	3.47	0.06	0.04	0	1.21	11.57
ENSSSCG00000011080	SPAG6	testis	0.01	0	0	5.64	0	0.01	0.05	0.75	117.58
ENSSSCG00000011098		testis	0	0.02	0.02	0	0.02	0	0.02	0.29	13.39
ENSSSCG00000011106	CREB	testis	0.66	1.83	1.34	2.97	1.11	0.8	0.3	4.78	34.9
ENSSSCG00000011217	NEK10	testis	0	0.03	0.01	8.23	0.07	0.43	0	0.11	12.4
ENSSSCG00000011230	OSBPL10	testis	0.11	0.21	0.39	0.66	3.46	0.29	0.08	1	10.97
ENSSSCG00000011261	WDR48	testis	3.9	1.66	2.98	6.45	5.91	4.26	2.12	22.81	71.36
ENSSSCG00000011263	TTC21A	testis	0.19	0.14	0.3	6.08	0.96	0.25	0.03	3.64	23.38
ENSSSCG00000011279	LYZL4	testis	0	0	0	0	0	0	0	0	10.06
ENSSSCG00000011291	CCDC13	testis	0	0.01	0.24	6.16	0.41	0.04	0	1.01	10.03
ENSSSCG00000011309	KIF15	testis	0.26	0.03	0.5	1.34	0.21	0.42	0.06	5.74	80.32
ENSSSCG00000011314	LZTFL1	testis	1.24	0.85	0.38	2.08	3.27	2.3	0.93	11.88	122.52
ENSSSCG00000011380	C3orf84	testis	0	0	0.13	0.44	0.49	0	0	0.22	12.25
ENSSSCG00000011408	ZMYND10	testis	0.2	0.1	0.09	3.61	0.11	0.17	0	0.44	26.4
ENSSSCG00000011417	VPRBP	testis	4.09	2.64	5	6.51	6.55	3.58	3.11	7.7	50.46
ENSSSCG00000011426	POC1A	testis	0.06	0.11	0.76	0.69	0.06	1.02	0.08	1.95	11.4
ENSSSCG00000011437	ALAS1	testis	6.82	9.19	1.46	7.94	3.87	1.67	5.24	11.4	63.8
ENSSSCG00000011439	PHF7	testis	0.17	0.13	0.11	0.08	0.02	0.29	0.22	1.7	329.01
ENSSSCG00000011447	SPCS1	testis	1.82	1.97	1.26	1.52	5.46	0.8	0.97	3.21	22.09
ENSSSCG00000011563	FANCD2	testis	0.19	0.13	0.49	1.22	0.11	0.29	0.03	1.39	13.83
ENSSSCG00000011567		testis	1.32	2.17	2.8	5.15	2.41	1.54	1.68	6.7	33.81
ENSSSCG00000011608		testis	0	0.72	0.14	0.11	0.25	0.15	1.01	0.34	15.8
ENSSSCG00000011617	DNAJB8	testis	0	0	0	0	0	0	0	0.07	53.29
ENSSSCG00000011626	C3orf22	testis	0	0	0	0.18	0	0.06	0	0.1	53.18
ENSSSCG00000011645	CEP63	testis	11.03	2.35	8.4	10	13.51	8.48	11.14	22.18	198.23
ENSSSCG00000011668	TRIM42	testis	0	0	0	0	0	0	0	0.08	12.41
ENSSSCG00000011673		testis	9.15	89.27	4.36	30.94	31.48	15.95	2.73	123.28	857.69
ENSSSCG00000011725		testis	1.12	0.39	1.52	1.06	3.25	1.92	1.93	10.6	32.67
ENSSSCG00000011731	SMC4	testis	1.28	0.25	2.57	6.25	3.64	2.57	0.9	17.39	44.34
ENSSSCG00000011768	CCDC39	testis	0.09	0.03	0.11	2.98	0.92	0.29	0.68	3.45	23.6
ENSSSCG00000011804	RFC4	testis	0.3	0.37	1.42	1.18	0.57	0.98	0.74	5.95	22.79
ENSSSCG00000011820	HRASLS	testis	14.65	0	0	0	0.04	0	7.24	0	43.76
ENSSSCG00000011830		testis	2.33	5.84	0.99	4.41	1.91	1.91	6.17	3.54	35.18
ENSSSCG00000011855	IQCG	testis	0.02	0.02	0	4.86	0.04	0.04	0	0.42	59.43
ENSSSCG00000011892		testis	0.38	0.12	0.44	4.72	0.75	0.36	0.02	1.5	14.71
ENSSSCG00000011905	C3orf30	testis	0	0	0	0.04	0	0.06	0	0.03	33.06
ENSSSCG00000011941	IFT57	testis	5.58	0.92	9.68	7.86	9.14	3.62	1.25	41.73	104.27
ENSSSCG00000011967	TMEM30C	testis	0	0	0.04	0	0	0	0.08	0.71	69.05
ENSSSCG00000011995		testis	0	0	0	0.1	0	0	0	0	15.12
ENSSSCG00000012047	C21orf140	testis	0	0	0	0	0	0	0	0.06	15.62
ENSSSCG00000012152	SCML1	testis	0	0.51	0.81	1.51	1.93	0.22	0	2.44	10.67
ENSSSCG00000012216	CH242-57E23.1	testis	0	0	0	0	0.05	0	0.05	0.75	11.92
ENSSSCG00000012231	HYPM	testis	0	0	0	0.24	0	0	0	0	15.69
ENSSSCG00000012306	AKAP4	testis	0.02	0	0	0.27	0.07	0	0.08	0.13	130.31
ENSSSCG00000012314		testis	0.59	0.82	1.35	2.25	1.09	0.63	0.75	2.23	16.32
ENSSSCG00000012326	RIBC1	testis	0	0.02	0.3	2.91	0.04	0.05	0.08	0.51	61.27
ENSSSCG00000012346	PAGE2B	testis	0	0	0	0	0.35	0.05	0.06	0.08	56.52
ENSSSCG00000012455	CYLC1	testis	0	0	0	0	0.01	0.05	0	0	42.51
ENSSSCG00000012469		testis	0	0	0	0	0	0	0	0	25.28
ENSSSCG00000012481	TSPAN6	testis	0.22	1.7	0.06	1.62	1.32	0.66	0.02	3.99	13.71
ENSSSCG00000012536	PLP1	testis	0	0.56	0	0.02	0.03	0.22	0	0.03	10.33
ENSSSCG00000012562	NCBP2L	testis	0	0	0	0	0	0	0	0	13.26
ENSSSCG00000012567		testis	0	0	0	0.06	1.09	0	0	0.09	25.58
ENSSSCG00000012648	ACTRT1	testis	0	0	0	0	0.04	0	0	0.1	13.53
ENSSSCG00000012700	MAP7D3	testis	5.58	0.06	0.28	0.35	0.28	1.4	0.61	2.92	16.38
ENSSSCG00000012717	CH242-176I15.3	testis	0.1	0	0	0.27	0.17	0	0	0.33	10.76
ENSSSCG00000012723	TNP4	testis	0	0	0	0.05	0	0	0.22	0.08	436.73
ENSSSCG00000012725		testis	0	0	0	0	0	0.05	0	0	13.42
ENSSSCG00000012729	FMR1NB	testis	0	0	0	0	0	0	0	0.22	11.57
ENSSSCG00000012745		testis	1.02	0.1	0.56	0.76	0.95	1.23	0	4.32	48.1
ENSSSCG00000012882	MTL5	testis	0	0	0	0	0	0.08	0	0	10.35
ENSSSCG00000013027	TEX40	testis	0	0	0	0.05	0	0.11	0	0.09	95.71
ENSSSCG00000013030	PRDX5	testis	0.17	5.48	0.5	5.25	6.45	1.88	0.37	5.85	36.09
ENSSSCG00000013065	ASRGL1	testis	1.44	0.85	1.83	2.12	12.3	1.75	0.34	4.48	45.14
ENSSSCG00000013074	RAB3IL1	testis	0.31	0.31	3.03	1.03	1.54	1.43	0.12	1.33	19.96
ENSSSCG00000013081	PPP1R32	testis	0	0.03	0	0.99	0.21	0	0.05	0.14	22.52
ENSSSCG00000013225		testis	0.48	0.05	0	1.49	1.79	0.54	0	1.2	19.74
ENSSSCG00000013268	C11orf94	testis	0	0	0.27	0.45	0	0	0	0.31	29.55
ENSSSCG00000013301	ELF5	testis	0	0	0	0.12	0.77	0.17	0	0.25	14.28
ENSSSCG00000013336	CCDC34	testis	1.09	0.09	0.61	1.79	1.38	1.06	0.27	6.61	37.38
ENSSSCG00000013341	LUZP2	testis	0	0.06	0.14	0.01	0	0.03	0	0.09	14.73
ENSSSCG00000013363	LDHC	testis	0.28	0.07	0	0.06	0	0	0	0.1	48.13
ENSSSCG00000013367	GTF2H1	testis	1.35	0.96	2.05	3.27	3.71	3.51	1.9	9.95	33.41
ENSSSCG00000013440		testis	0	0.68	0.03	0.08	0.74	0.01	0.02	0.29	67.98
ENSSSCG00000013445	CSNK1G2	testis	5.39	2.98	4.82	6.92	6.55	3.69	5.97	12.62	79.72
ENSSSCG00000013455	IZUMO4	testis	0.16	0.97	0.23	0.92	0.94	0.98	0.04	4	118.06
ENSSSCG00000013482	C19orf71	testis	0	0.21	0.26	1.21	1.15	0	0	0.37	66.21
ENSSSCG00000013509	CHAF1A	testis	0.33	0.55	1.45	1.52	0.55	0.76	0.29	3.59	15.58
ENSSSCG00000013510	UBXN6	testis	1.68	1.61	1.28	2.87	3.38	1.94	1.66	5.58	42.6
ENSSSCG00000013519	ZNRF4	testis	0	0	0	0	0	0	0	0	40.41
ENSSSCG00000013536	ACSBG2	testis	0.01	0	0	0.01	0.07	0.14	0.06	0.2	128.89
ENSSSCG00000013605	ACTL9	testis	0	0	0	0	0	0	0	0	14.01
ENSSSCG00000013616	ZNF653	testis	0.6	0.56	0.87	1.62	0.63	0.54	0.11	2.94	15.49
ENSSSCG00000013621	CCDC159	testis	0.38	1.1	0.42	0.23	0.47	0.55	0.02	1.81	10.99
ENSSSCG00000013626	CCDC151	testis	1.28	0	0	6.75	2.69	0	0	1.01	22.66
ENSSSCG00000013643	CDKN2D	testis	0.11	0.13	0.07	0.48	0.07	0.16	0.83	3.04	13.29
ENSSSCG00000013740	SYCE2	testis	0.05	0.06	0.2	0.02	0.76	0	0	0.62	24.33
ENSSSCG00000013755	CCDC130	testis	0.91	0.18	1.28	1.35	1.1	0.8	0.51	3.57	18.55
ENSSSCG00000013834	CCDC105	testis	0	0	0	0	0	0	0	0	18.15
ENSSSCG00000013858	CALR3	testis	0.84	0.07	0	0.56	0.3	0.64	0.06	2.06	106.33
ENSSSCG00000013887	INSL3	testis	0.07	0	0	0.04	0	0	1.48	99.1	1228.67
ENSSSCG00000013916	COMP	testis	0	0.13	0	0.01	0.07	1.43	0.06	0.04	46.13
ENSSSCG00000013933	PBX4	testis	0	0.11	0.05	0.2	0.28	0.77	0.22	1.01	10.78
ENSSSCG00000013934	CILP2	testis	0.12	0	0.19	0.11	0.03	0.03	0	0.4	13.19
ENSSSCG00000013937	TSSK6	testis	0	0	0	0	0.07	0	0	0	88.95
ENSSSCG00000013978	ZNF672	testis	0.43	0.46	0.95	1.16	1.23	0.78	0.4	1.09	13.64
ENSSSCG00000014000	TRIM17	testis	0	0	0	0	0	0	0	0.1	14.15
ENSSSCG00000014002	THEG	testis	0	0	0	0.02	0	0.07	0	0	37.86
ENSSSCG00000014122	SPZ1	testis	0.07	0	0	0	0.05	0.39	0.08	0	72.1
ENSSSCG00000014196	TMEM232	testis	0	0.04	0	2.26	0.09	0.05	0.04	0.72	16.81
ENSSSCG00000014214	TRIM36	testis	0.03	0	0.21	0.57	0.13	0.05	0.01	1.09	89.99
ENSSSCG00000014228	FAM170A	testis	0	1.25	0.13	0.16	0.13	0.89	0	0.35	20.88
ENSSSCG00000014230		testis	0	0	0	0.04	0	0	0	0	13.97
ENSSSCG00000014231	FTMT	testis	0	0	0	0	0	0	0	0	11.48
ENSSSCG00000014233	ZNF474	testis	0	0	0	2.47	0.05	0	0	0.2	44.46
ENSSSCG00000014272	ACSL6	testis	0.37	0.02	0.86	0.01	0.06	0.13	0.4	16.44	43.06
ENSSSCG00000014302	CDKL3	testis	0.02	0.02	0.12	0.41	0.75	0.28	0.15	0.67	34.07
ENSSSCG00000014335	REEP2	testis	0.5	0.82	0.63	2.33	0.33	0.41	0	5.47	18.44
ENSSSCG00000014348	SPATA24	testis	3.31	0.96	0.31	0.91	1.46	1.33	3.53	3.64	38.25
ENSSSCG00000014408	PLAC8L1	testis	0	0	0	0.54	0.24	0.06	0.27	0.2	11.35
ENSSSCG00000014450	TCOF1	testis	0.6	1.73	1.69	0.83	0.93	0.57	0.03	0.4	13.46
ENSSSCG00000014690	UBQLNL	testis	0.02	0	0	0.01	0	0	0	0.15	53.18
ENSSSCG00000014691	UBQLN3	testis	0	0	0	0	0	0	0	0	28.75
ENSSSCG00000014803		testis	0	0	0.22	1.53	0.65	0.06	0.03	1.3	63.23
ENSSSCG00000014877		testis	0.02	0	0	0	0.11	0.06	0	0.16	13.62
ENSSSCG00000014908	CCDC89	testis	0.82	0	0.27	2.82	3.77	0.35	0.68	1.44	44.82
ENSSSCG00000014912	CCDC83	testis	0	0	0	0	0	0.15	0	0.22	62.75
ENSSSCG00000014917	CCDC81	testis	2.47	2.3	1.34	6.09	3.11	1.4	1.73	2.49	36.3
ENSSSCG00000014918		testis	0.28	0.05	0.05	0.32	0.41	0	0.21	0.15	11.55
ENSSSCG00000014943		testis	0	0	0	0.55	0.38	0.22	0.01	1.87	20.72
ENSSSCG00000014969		testis	2.25	1.42	1.51	2.03	2.53	1.73	1.7	7.1	27.29
ENSSSCG00000014979	KIAA1377	testis	0.92	0	0.14	2.5	0.5	0.28	0.09	2.63	13.2
ENSSSCG00000014995	DDI1	testis	0	0	0.02	0	0	0	0	0.31	15.75
ENSSSCG00000015015	ARHGAP20	testis	0.14	0.09	0.69	1.9	0.02	1.54	0.05	1.87	12.22
ENSSSCG00000015021	C11orf88	testis	0	0	0	11.22	0	0	0	0.11	30.08
ENSSSCG00000015024	C11orf1	testis	2.11	1.67	1.2	3.09	3.9	2.79	0.99	9.33	44.68
ENSSSCG00000015031	PIH1D2	testis	0.03	0.06	0.29	1.57	1.54	0.41	0	1.07	17.4
ENSSSCG00000015053	HTR3B	testis	0	0	0.04	0.08	0	0	0	0.07	13.29
ENSSSCG00000015080	CEP164	testis	1.45	2.03	2.49	3.2	1.94	2.04	1.06	6.47	60.62
ENSSSCG00000015126	TRIM29	testis	0	0	0	0.23	0.11	0	0	0	17.58
ENSSSCG00000015138	C11orf63	testis	0	0.04	0	1.17	0.01	0	0	0.54	12.34
ENSSSCG00000015197	SPA17	testis	0.04	0.13	0	2.09	0.99	0.1	0	1.25	60.79
ENSSSCG00000015206	CCDC15	testis	1.31	0.62	1.39	2.41	3.89	1.68	0.53	4.89	29.74
ENSSSCG00000015216	ACRV1	testis	0	0	0	0	0.05	0	0	0.08	18
ENSSSCG00000015257	GLB1L3	testis	0.08	0	0	0	0	0	0	0.6	18.64
ENSSSCG00000015291	LEMD1	testis	0	0	0	0	0	0	0	0.08	41.27
ENSSSCG00000015293	CD46	testis	0.24	0.11	0.1	0	0.36	1.33	0.21	4.79	28.75
ENSSSCG00000015303		testis	0	0	0	1.44	0.71	0.09	0	0.39	10.87
ENSSSCG00000015316		testis	0.85	0.04	0.53	0.23	2.4	0.15	0.3	0.58	18.12
ENSSSCG00000015346		testis	2.22	0.11	0.05	0.68	0.32	1.01	0.15	9.21	30.02
ENSSSCG00000015412	CCDC146	testis	0	0	0	2.26	0.07	0.11	0.03	0.36	29.42
ENSSSCG00000015448	NME8	testis	0	0	0.06	0.06	0	0.11	0	0.1	25.96
ENSSSCG00000015489	SLC9C2	testis	0	0.04	0	0.22	0.42	0	0.02	0	11.21
ENSSSCG00000015491	ANKRD45	testis	0	0.04	0.1	3.65	12.59	0	0	1.08	30.73
ENSSSCG00000015523		testis	0	0.52	1.92	1.25	0.69	0.58	0.08	8.29	17.1
ENSSSCG00000015527	TDRD5	testis	0	0	0	0.48	0	0.02	0	0.33	11.95
ENSSSCG00000015528	AXDND1	testis	0.34	0	0	0.96	0.18	0.07	0	0.9	55.66
ENSSSCG00000015581	CENPF	testis	0.19	0.43	1.07	3.52	0.67	1.04	0.09	15.6	28.55
ENSSSCG00000015589	VASH2	testis	0.75	0.04	0.95	0.65	0.45	3.23	0.34	1.37	23.65
ENSSSCG00000015591	SPATA45	testis	0	0	0	0	0	0	0	0	13.66
ENSSSCG00000015596	FAM71A	testis	0	0	0	0.02	0	0	0.02	0.36	116.4
ENSSSCG00000015604	NEK2	testis	0.25	0.22	0.59	1.16	0.07	0.06	0	3.48	90.06
ENSSSCG00000015627	ZPBP	testis	0.05	0	0.18	0.04	0.18	0.02	0	0.19	12.59
ENSSSCG00000015628	C7orf72	testis	0	0	0	0.06	0	0.48	0	0	15.52
ENSSSCG00000015649	DYRK3	testis	1.83	0	0.21	2.32	0.28	0.35	0.14	2	23.67
ENSSSCG00000015659	YOD1	testis	0.32	0.33	0.71	1.57	0.65	0.65	0.11	2.09	25.06
ENSSSCG00000015785		testis	0.98	0.13	0.95	1.06	1.3	1.25	1.17	5.51	27.77
ENSSSCG00000015794	C4orf47	testis	1.2	0.34	0.88	4.47	3.43	0.71	1.56	3.86	29.6
ENSSSCG00000015795	CCDC110	testis	0.14	0	0.03	0.35	0	0.01	0.07	0.35	60.13
ENSSSCG00000015805		testis	0	0	0	0	0	0	0	0	12.35
ENSSSCG00000015806		testis	0	0	0.01	0	0.04	0.06	0	0.02	44.67
ENSSSCG00000015807	ADAM32	testis	0.05	0	0.08	0.15	0.03	0.1	0.03	0.17	20.6
ENSSSCG00000015841	TEX15	testis	0.01	0	0.02	0.04	0	0.03	0.04	0.19	35.89
ENSSSCG00000015876		testis	0	0	0	6.66	26.2	1.15	0	3.32	64.31
ENSSSCG00000015907	GALNT3	testis	0	0.04	1.42	1.13	0.48	0.1	0.03	0.2	18.43
ENSSSCG00000015935	CCDC173	testis	1.03	0.12	0.46	6.91	2.69	1.2	0.31	1.87	103.23
ENSSSCG00000015942	ERICH2	testis	0	4.79	0	11.58	6.56	0.5	0	4.02	164.74
ENSSSCG00000016024		testis	0.01	0	0	0.01	0	0.01	0.06	0.12	99.15
ENSSSCG00000016030	ZSWIM2	testis	0	0	0	0.2	0	0.4	0	0.05	10.38
ENSSSCG00000016048	C2orf88	testis	29.15	1.58	0.19	0.47	0	0.92	0	8.49	54.99
ENSSSCG00000016055		testis	0.26	0	0.07	0.04	0.61	0.03	0	0.42	19.22
ENSSSCG00000016059	STAT4	testis	0.23	0	1.15	1.14	0.07	0.09	0.04	0.36	39.41
ENSSSCG00000016060		testis	0.91	0	0.74	0.1	0.05	0	0	0.27	111.29
ENSSSCG00000016069		testis	1.13	0.28	0.86	2.04	0.88	2.02	1.09	5.87	137.77
ENSSSCG00000016071		testis	0.4	0.19	0.71	0.71	0.61	0.64	0.11	5.21	106.51
ENSSSCG00000016082	BOLL	testis	0	0	0	0	0.06	0	0.28	0	22.67
ENSSSCG00000016092	SGOL2	testis	1.37	0.11	0.62	0.65	1.14	0.33	0.7	5.43	44.71
ENSSSCG00000016105	ALS2CR12	testis	0	0	0	7.05	0	0.01	0	0.02	11.65
ENSSSCG00000016107		testis	0	0	0.03	0	0.03	0.02	0	0.09	37.25
ENSSSCG00000016115	ICA1L	testis	0	0	0	0.14	0.06	0.44	1.29	0.45	52.83
ENSSSCG00000016133	MDH1B	testis	0	0	0	1.39	0	0	0	0.13	15.38
ENSSSCG00000016166	SPAG16	testis	0	0	0	4.78	0.24	0.03	0	0.9	21.88
ENSSSCG00000016179	TNP1	testis	0.46	0	0	0	0	0	0.22	2.53	1278.02
ENSSSCG00000016255	DAW1	testis	0	0	0	4.21	0	0.13	0	0.22	45.89
ENSSSCG00000016265		testis	1.9	0.91	2.85	2.44	0.57	4.61	0.57	2.2	32.5
ENSSSCG00000016269	SPATA3	testis	0	0	0.04	0	0	0	0	0.29	145.39
ENSSSCG00000016278	C2orf57	testis	0	0	0	0	0	0	0	0	78.08
ENSSSCG00000016295	NGEF	testis	0	1.37	0.32	0.68	1.94	0	0	0.09	10.41
ENSSSCG00000016321	IQCA1	testis	0.48	0	0	7.09	0.06	0	0.03	0	11.83
ENSSSCG00000016332		testis	0.01	0	0.01	0.02	0	0.08	0.04	0.6	17.49
ENSSSCG00000016392		testis	0	0	0	0	0	0	0	0.08	19.18
ENSSSCG00000016405		testis	0.85	0.17	1.28	1.66	0.55	0.6	0.12	0.74	14.24
ENSSSCG00000016414	RNF32	testis	0	0.14	0	0.26	1.17	0.08	0	0.48	63.42
ENSSSCG00000016431	GALNTL5	testis	0	0	0.11	0.11	0.2	0.16	0.06	0.4	30.11
ENSSSCG00000016441	ABCF2	testis	3.28	1.15	5.05	2.8	4.46	1.81	13.65	8.23	95.51
ENSSSCG00000016471	C7orf34	testis	0	0	0	0	0	0	0	4.02	338
ENSSSCG00000016484		testis	0	0	0	0	0	0	0	0	19.99
ENSSSCG00000016485	PRSS58	testis	0.04	0	0	0	0	0	0	0.06	14.4
ENSSSCG00000016498	MKRN1	testis	2.73	1.65	3.4	4.73	2.62	2.89	4.76	4.46	75.99
ENSSSCG00000016529	AGBL3	testis	0.77	0.15	0.71	1.28	1.99	0.85	0.56	6.05	22.25
ENSSSCG00000016551	TSGA13	testis	0	0	0	0.24	0	0	0.46	0	13.82
ENSSSCG00000016562		testis	0	0.04	0	0	0	0	0	0	13.44
ENSSSCG00000016579	CCDC136	testis	1.48	0.03	0.32	0.28	0.39	0.13	0.74	2.02	170.2
ENSSSCG00000016582	FAM71F1	testis	0.16	0	0.03	0.05	0	0.03	0.15	0.18	24.39
ENSSSCG00000016583	FAM71F2	testis	0.21	0.12	0	0.5	0.03	0.17	0.06	0.51	38.41
ENSSSCG00000016592	FSCN3	testis	0	0	0	0	0	0	0	0.05	20.29
ENSSSCG00000016601	SPAM-1	testis	0	0.23	0	0	0.03	0.04	0	0.02	11.66
ENSSSCG00000016608	IQUB	testis	0.29	0.03	0.02	3.95	2.89	0.29	0.02	6.75	26.77
ENSSSCG00000016623	ANKRD7	testis	0	0	0	0	0	0	0.44	0	26.93
ENSSSCG00000016627		testis	0	0.03	0	0	0	0	0	0.24	23.49
ENSSSCG00000016636	TES	testis	0.19	0.8	4.55	4.61	3	1.29	0.66	7.23	48.21
ENSSSCG00000016663	DPY19L2	testis	0.02	0	0	0.04	0.11	0	0.05	0.1	66.07
ENSSSCG00000016717	MPP6	testis	0.96	0.22	0.27	0.77	0.23	0.5	1.85	4.69	22.58
ENSSSCG00000016719	STK31	testis	0	0	0	0.04	0.64	0.04	0	0.2	11.11
ENSSSCG00000016825	TTC23L	testis	0.64	0.93	0	1.92	2.13	0	0.2	0.68	25.56
ENSSSCG00000016831	SPEF2	testis	0.01	0.02	0.23	3.37	1.32	0.83	0.07	2.1	12.27
ENSSSCG00000016860		testis	0.19	0.06	0	0.03	0	0.26	0	0.32	140.38
ENSSSCG00000016913		testis	0	0	0	0	0	0.19	0	1.74	88.9
ENSSSCG00000016969		testis	4.06	0.55	0.21	0.62	1.15	1.11	0.58	3.68	36.64
ENSSSCG00000016977		testis	0	0	0	0	0	0.07	0	0	46.99
ENSSSCG00000017007	C5orf58	testis	0	0	0	0	0	0	0	0.19	20.89
ENSSSCG00000017032	PTTG1	testis	0.15	0.04	0.3	1.71	0.11	1.06	0.17	15.63	62.33
ENSSSCG00000017057	FAM71B	testis	0	0.06	0.05	0.08	0.27	0	0.02	0.03	70.87
ENSSSCG00000017103	SRD5A1	testis	0	0.04	0.33	0.2	3.08	0.38	0.06	1.26	28.05
ENSSSCG00000017158		testis	0.24	0	0	2.85	0.11	0.02	0	0.09	12.01
ENSSSCG00000017197		testis	1.93	2.48	1.22	4.92	2.87	1.11	0.09	1.74	48.92
ENSSSCG00000017246	C17orf80	testis	1.31	0.62	2.04	1.54	1.33	0.53	0.95	3.87	18.53
ENSSSCG00000017247	FAM104A	testis	2.48	3.03	1.14	0.89	0.28	1.98	0.48	0.2	37.61
ENSSSCG00000017266		testis	1.79	0.16	1	17.96	2.81	5.24	1.16	12.92	117.64
ENSSSCG00000017285		testis	0	0	0.03	0.07	0	0.06	0	0	37.86
ENSSSCG00000017290	STRADA	testis	0.99	0.09	1.14	1.59	1.85	0.57	0.22	6.66	17.28
ENSSSCG00000017299	40238	testis	0	0	0	0.16	0	0.06	0.01	0.23	15.53
ENSSSCG00000017304	EFCAB3	testis	0	0	0	0	1.15	0	0	0.04	18.51
ENSSSCG00000017317	WNT3	testis	0	0	0	0	0.02	0	0	0.27	10.71
ENSSSCG00000017321	LYZL6	testis	0	0	0	0	0	0	0	0	17.86
ENSSSCG00000017351	C17orf104	testis	0	0	0	0.02	0.02	0.01	0	0.12	28.45
ENSSSCG00000017373	C17orf105	testis	4.04	0	0	0.4	0.31	0	0.11	1.2	91.01
ENSSSCG00000017396	PSMC3IP	testis	1.15	0.69	0.84	1.41	0.63	0.57	0	3.67	17.28
ENSSSCG00000017413	HSPB9	testis	0	0	0	0	0	0	0	0.29	71.69
ENSSSCG00000017415	TTC25	testis	1.12	0.26	0.51	5.74	4.46	14.62	0.25	10	54.56
ENSSSCG00000017439	KRT32	testis	0	0	0	0.03	0.03	0	0	0.03	10.42
ENSSSCG00000017473	TOP2A	testis	0.62	0.41	2.76	5.22	1.02	1.71	0.26	21.99	58.55
ENSSSCG00000017486		testis	0	0	0	0	0	0	0	0.21	51.3
ENSSSCG00000017493	ZPBP2	testis	0	0	0	0	0	0.04	0	0	13.29
ENSSSCG00000017563	MYCBPAP	testis	0.11	0	0.12	2.11	0.18	0.06	0.03	0.94	33.92
ENSSSCG00000017565		testis	1.73	0.11	0.33	0.76	0.23	0.23	0.27	2.89	26.24
ENSSSCG00000017576		testis	0.54	0.37	2.36	2.14	1.26	1.4	0.16	4.86	19.23
ENSSSCG00000017599	KIF2B	testis	0	0	0	0	0.04	0	0	0.04	21.19
ENSSSCG00000017613	COIL	testis	3.3	1.55	3.94	3.43	3.99	1.49	3.48	9.25	46.25
ENSSSCG00000017620	CCDC182	testis	0	0	0	0	0	0	0	0	11.67
ENSSSCG00000017641	HSF5	testis	0.01	0.12	0	0.15	0.2	0.05	0.03	0.12	21.73
ENSSSCG00000017644	C17orf47	testis	0	0	0.01	0.01	0.04	0.06	0	0	12.66
ENSSSCG00000017645	TEX14	testis	0.18	0.08	0.21	0.48	0.22	0.14	0.03	0.89	27.36
ENSSSCG00000017679	C17orf64	testis	0	0	0	0	0	0	0	0	10.09
ENSSSCG00000017712		testis	0.41	0.22	1.44	1.54	1.29	1.01	0.33	5.76	16.02
ENSSSCG00000017726	SPACA3	testis	0	0	0	0	0	0	0	0.75	22.92
ENSSSCG00000017747	RAB11FIP4	testis	0.05	0.48	0.6	1.89	7.81	0.26	0.03	0.03	20.4
ENSSSCG00000017758	SPAG5	testis	0.05	0.08	0.79	0.75	0.34	0.38	0.19	1.85	39.33
ENSSSCG00000017770		testis	0.15	0.03	0	0.07	0.02	0	0	0.69	110.99
ENSSSCG00000017787	GIT1	testis	1.79	0.55	2.98	5.39	2.93	2.69	0.98	6.51	66.49
ENSSSCG00000017794	EFCAB5	testis	0.38	0.05	0.34	0.34	1.24	0.68	0.11	0.9	29.2
ENSSSCG00000017808		testis	0	0	0	0.2	0	1.1	0	0.52	217.47
ENSSSCG00000017810	CT120	testis	0.17	0.05	0.2	1.03	0.19	0.31	0	1.07	15.38
ENSSSCG00000017814	C17orf97	testis	0.12	0	0.04	5.55	0	0	0	0.19	26.87
ENSSSCG00000017829	SGSM2	testis	0.85	0.59	1.47	0.96	1.25	0.52	0.16	1.48	13.83
ENSSSCG00000017884	TEKT1	testis	0	0	0	2.65	0	0.06	0	0.04	24.13
ENSSSCG00000017886	FBXO39	testis	0.88	0.46	0.78	1.14	0.04	0.26	0	1	12.36
ENSSSCG00000017988		testis	0	0	0	0.02	0	0.02	0	0	15.08
ENSSSCG00000017994	CFAP52	testis	0	0	0	2.13	0	0	0	0.11	13.36
ENSSSCG00000018026		testis	0.28	0.02	0.27	0.69	3.25	0.02	0.14	1.85	46.08
ENSSSCG00000018034	CENPV	testis	1.99	4.99	7.2	2.81	1.96	1.83	1.26	9.18	106.2
ENSSSCG00000020675	ATF7IP2	testis	0.17	0.02	1	0.39	0.44	0.2	0	2.9	22.7
ENSSSCG00000020704	LIN9	testis	0.53	0.14	0.24	1.11	0.85	0.66	0.94	1.22	14.23
ENSSSCG00000020706		testis	2.64	11.74	4.82	3.12	24.2	0.51	2.49	11.62	97.93
ENSSSCG00000020823	BSCL2	testis	1.76	0.57	1.9	2.43	1.05	2.73	0.75	5.79	40.58
ENSSSCG00000020833		testis	0.64	0	0	0	0	0	0	0	18.22
ENSSSCG00000020862		testis	0	0	0	0	0	0	0	0	23.97
ENSSSCG00000020919	MLF1	testis	10.52	0.01	0.89	2.97	0.43	0.48	16.37	1.23	46.3
ENSSSCG00000020931		testis	1.13	0.42	1.37	2.16	1.26	1.13	0.64	3.91	16.14
ENSSSCG00000020953	ATP1A4	testis	0.01	0	0	0	0.05	0.13	0.42	0.04	57.61
ENSSSCG00000020960		testis	0	0	0	5.68	0.54	0	0	0	68.78
ENSSSCG00000020966		testis	0.21	0.55	0	0.5	0.13	0.04	0	1.07	13.9
ENSSSCG00000020990		testis	0.01	0.25	0.01	2.18	0.25	0.06	0.02	0.1	10.84
ENSSSCG00000020999	LARP1B	testis	0.68	0.26	0	0.44	0	0.22	3.25	3.58	43.69
ENSSSCG00000021058		testis	0	0	0.21	1.18	0	0.2	0	1.07	12.39
ENSSSCG00000021093	C10orf67	testis	0	0.02	0	0.67	1.92	0.11	0.06	0.1	24.84
ENSSSCG00000021173	BSPRY	testis	0	0.04	0	1.27	0.56	0.06	0	0	23.28
ENSSSCG00000021189		testis	0	0	0.32	1.72	0.4	0	0	3.32	26.07
ENSSSCG00000021215		testis	0.84	0.33	0.69	1.5	0.56	0.8	0.77	5.36	17.41
ENSSSCG00000021218	TDRD6	testis	0	0	0.02	0.03	0.04	0.08	0.01	0.55	22.74
ENSSSCG00000021242		testis	0	0.02	0	2.32	1.52	0.07	0.03	0.4	11.22
ENSSSCG00000021247	HMGB4	testis	0.15	0	0	0	0	0	0	1.41	423.72
ENSSSCG00000021263		testis	0.39	0.23	1.16	1.66	2.01	0	0	1.52	30.74
ENSSSCG00000021265	ACR	testis	0	0	0	0	0	0	0	0	83.56
ENSSSCG00000021271	CFAP44	testis	0.42	0	0.94	12.82	0.75	0.02	0	0.76	26.96
ENSSSCG00000021276	C7orf62	testis	0.04	0	0	0	0	0	0	0.3	49.59
ENSSSCG00000021307	USP44	testis	0	0	0.04	0.12	0	0.01	0	0.19	13.47
ENSSSCG00000021311		testis	0.11	0.08	0	25.25	0.45	0.24	0	1.44	59.04
ENSSSCG00000021324		testis	1.36	0.15	0.48	0.89	0.67	0.72	2.21	2.36	12.75
ENSSSCG00000021337	PRM1	testis	1.45	0	0	0	0	0	0.4	4.52	3202.97
ENSSSCG00000021342	QRICH2	testis	0.01	0	0	0.07	0.04	0.01	0	0	10.97
ENSSSCG00000021426		testis	0	0.07	0.64	0.36	0.03	0.56	0.27	0.41	32.72
ENSSSCG00000021464	SOAT1	testis	0.11	0.2	0.4	0.85	0.64	0.71	0.22	11.08	22.34
ENSSSCG00000021473		testis	0.02	0.02	0	0.01	0	0	0.16	0.16	31.45
ENSSSCG00000021482	HRASLS5	testis	0	0.64	0	0.11	0	0.19	0	0.26	97.25
ENSSSCG00000021530		testis	0	0.24	0.41	0.7	0.71	0.39	0	6.64	12.15
ENSSSCG00000021571	KIF27	testis	0.53	0.07	0.52	8.33	1.54	1.41	0.7	5.01	94.76
ENSSSCG00000021579	ALMS1	testis	1.88	0.52	1.04	3.71	2.89	1.83	0.68	6.22	68.83
ENSSSCG00000021604		testis	0	0	0	0	0	0	0	0	54.08
ENSSSCG00000021617	FNDC8	testis	0	0	0	0	0.03	0	0	0.81	38.72
ENSSSCG00000021645	MROH2B	testis	0.05	0.01	0.01	0	0.02	0.05	0	0	41.46
ENSSSCG00000021670		testis	1.19	0.66	1.47	1.97	1.27	1.45	0.56	6.47	29.84
ENSSSCG00000021676	HEATR4	testis	0	0.02	0	0	0.07	0.2	0	0.15	20.61
ENSSSCG00000021680		testis	0.89	0	0	0.16	0	1.46	0.18	5.95	36.62
ENSSSCG00000021695	C11orf74	testis	6.97	1.29	0.08	3.23	5.97	2.51	1.12	9.31	136.02
ENSSSCG00000021698	RRP1B	testis	0.68	0.72	1.36	1.97	1.02	0.44	0.19	1.9	19.71
ENSSSCG00000021699		testis	0	0.76	0.64	1.14	0.65	0.37	0	0.22	16.79
ENSSSCG00000021756	FOPNL	testis	5.57	0.82	4.58	5.37	3.47	3.57	6.24	9.39	76.1
ENSSSCG00000021808	TEX38	testis	0	0	0	0	0	0	0	0	35.25
ENSSSCG00000021847		testis	0	20.2	0	1.4	0	0	0	0	47.75
ENSSSCG00000021848		testis	0.31	0.09	0.89	0.38	0.33	0.32	0.39	0.81	10.35
ENSSSCG00000021870		testis	0.24	0	0.58	0.12	0	0	0.26	0.2	23.27
ENSSSCG00000021911		testis	3.63	0	0.06	0.36	0.42	0.09	0	0.16	11.37
ENSSSCG00000021917	HIPK4	testis	0.46	0.03	0.07	0.48	0.42	0.01	0.1	0.07	25.98
ENSSSCG00000021950	TPPP2	testis	0.13	0	0.04	0.58	0	0	0.05	0.78	232
ENSSSCG00000021979		testis	0.57	0	0.28	0.56	0.09	0.18	0.11	0.16	15.32
ENSSSCG00000022008		testis	0	0	0	0	0	0	0	0	10.4
ENSSSCG00000022021	DDX4	testis	0.16	0	0	0.1	0	0.08	0.03	1.15	72.97
ENSSSCG00000022035	SPINK7	testis	1.72	0	0.32	0.21	0	0	0	0	11.85
ENSSSCG00000022044	FAM205A	testis	0.2	0	0	0.04	0.02	0	0.04	0.14	20.28
ENSSSCG00000022045	PTCHD3	testis	0.15	0	0.12	0.01	0	0	0.03	0.23	15.36
ENSSSCG00000022055	GLIPR1L1	testis	0	0	0	0	0	0	0	0	19.19
ENSSSCG00000022114	MS4A14	testis	0.03	0	0	0	0	0.02	0.02	0	153.14
ENSSSCG00000022164	HSF2BP	testis	3.81	3.18	1.86	4.29	2.37	2.54	3.93	8.19	38.2
ENSSSCG00000022196	CCT6B	testis	0.34	0	0.34	1.39	0.17	0.23	0.49	0.74	158.15
ENSSSCG00000022223		testis	0.2	0.07	0.03	2.66	1.07	0.08	0	1.06	207.65
ENSSSCG00000022272		testis	1.22	0.1	0.18	0.63	1.29	2.67	1.07	3.14	14.82
ENSSSCG00000022305	WDR78	testis	0	0	0.03	2.98	0.16	0	0	0.25	10.74
ENSSSCG00000022306	ROPN1L	testis	1.23	0	0	5.66	0.39	0.95	0.63	0.8	108.54
ENSSSCG00000022333	C16orf87	testis	1.97	0.86	0.77	0.72	1.82	1.58	1.24	3.23	15.32
ENSSSCG00000022488		testis	0	0	0	0.1	0	0.1	0	0.17	34.07
ENSSSCG00000022496		testis	0.12	0	0.29	0.52	3	1.41	0.03	1.13	19.37
ENSSSCG00000022508	RAP80	testis	4.15	2.01	5.8	7.68	5.97	5.32	2.63	13	75.1
ENSSSCG00000022523		testis	2.65	0.82	0.8	0.63	3.75	1.34	1.19	1.79	26.52
ENSSSCG00000022537	HIST1H2AG	testis	1.41	0.08	0.7	1.38	0	0.88	0	1.06	10.75
ENSSSCG00000022557	SUN3	testis	0	0	0	0	0	0.06	0	0	12.93
ENSSSCG00000022606	FSIP1	testis	0.79	0	0	3.75	2.58	0	0	2.07	17.56
ENSSSCG00000022635	BEX4	testis	0	0.36	0.61	2.91	15.3	2.85	1.01	11.31	47.63
ENSSSCG00000022706	ERICH6	testis	0	0	0	0.06	0.08	0.04	0.03	0.07	10.99
ENSSSCG00000022763		testis	1.6	0.46	1.21	0.64	0.08	2.35	2.19	0.28	28.35
ENSSSCG00000022801	S100PBP	testis	3.44	0.82	4.71	4.87	5.62	3.87	1.59	13.55	78.02
ENSSSCG00000022805	ALS2CR11	testis	0	0	0	0	0	0.12	0	0.04	17.34
ENSSSCG00000022869	BCAP29	testis	11.95	4.67	6.99	10.84	6.59	6.52	12.28	29.11	290.01
ENSSSCG00000022887	CLPB	testis	0.35	0.15	0.56	0.13	0.56	0	0.29	0.29	10.03
ENSSSCG00000022919	KIF5C	testis	0.09	0.01	1.06	0.05	0.1	0.08	0.01	1.45	27.84
ENSSSCG00000022937		testis	0.02	0	0.13	0.49	0.23	0.4	0.04	1.2	27.81
ENSSSCG00000022979	DNALI1	testis	0.39	0	0.04	6.01	0.91	0	0.04	0.29	58.03
ENSSSCG00000023106		testis	0	0	0	0	0	0	0	0	14.44
ENSSSCG00000023203		testis	0.16	0	0.05	0.16	0	0.1	0	1.25	74.41
ENSSSCG00000023273	SH3YL1	testis	1.06	0.7	0.13	4.01	3.24	0.46	0.09	0.99	14.9
ENSSSCG00000023393	ZBBX	testis	0	0	0	1.38	0.06	0.01	0	0.17	24.15
ENSSSCG00000023421		testis	1.53	0.09	0.48	1.05	1.65	1.14	0.06	1.37	26.32
ENSSSCG00000023467		testis	0	0	0	0.4	0	0	0	13.6	49.27
ENSSSCG00000023497	CAMK4	testis	0	0.01	0.34	0.28	0.07	0.01	0	0.11	11.67
ENSSSCG00000023654		testis	0	0	0	0	0	0	0	0.42	89.57
ENSSSCG00000023723		testis	0.16	0.28	0.23	0.67	1.54	0.95	0.26	1.83	12.81
ENSSSCG00000023812		testis	0	0	0	4.05	0	0	0	0.93	12.07
ENSSSCG00000023824	IQCF2	testis	0	0.07	0.11	0.05	0	0	0	0	34.72
ENSSSCG00000023876	NR6A1	testis	0.88	0.92	2.16	0.47	1.82	0.58	0.43	2.98	34.94
ENSSSCG00000023900	HIST1H2BA	testis	0	0	0	0	0	0	0.4	8.77	297.46
ENSSSCG00000023904	CFAP57	testis	0.03	0	0	3.47	0.32	0.05	0	0.05	13.81
ENSSSCG00000023918	SLC9C1	testis	0	0	0	0	0	0	0	0.19	18.62
ENSSSCG00000023929		testis	0.37	0.84	0.99	1.67	0.9	0.78	0.89	3.69	37.95
ENSSSCG00000023957	CFAP126	testis	0	0.07	0.59	2.43	0.39	0.68	0.31	2.87	16.47
ENSSSCG00000023968	TSSK3	testis	0	0.04	0	0	0	0	0	0.23	10.92
ENSSSCG00000024053		testis	0.4	0.15	0.14	0.37	0.85	0.28	0.15	0.54	10.45
ENSSSCG00000024064	RNF6	testis	0.96	0.43	0.7	2.24	1.92	0.27	0.76	3.66	28.63
ENSSSCG00000024082		testis	0.09	0.44	0.28	0.46	0.09	1.36	0	0.79	86.07
ENSSSCG00000024121	RNF151	testis	0	0	0	0.23	0	0	0	0	14.87
ENSSSCG00000024135		testis	0.1	0	0	0.61	1.24	1.39	0	1.73	27.76
ENSSSCG00000024185	DNAI1	testis	0	0	0	3.19	0	0	0	0	10.62
ENSSSCG00000024268	PRSS46	testis	0	0	0	0	0	0.04	0	0	13
ENSSSCG00000024307	PRM2	testis	0	0	0	0.06	0	0	0	0	113.15
ENSSSCG00000024324	TMEM175	testis	0.29	0.74	1.17	1.71	2.35	0.97	0.46	1.46	11.44
ENSSSCG00000024379	PCSK4	testis	0.12	0.03	0	0.01	0.11	0.01	0	0.04	42.42
ENSSSCG00000024443	ORC6	testis	0	0	0.66	1.99	0.98	0.64	0.21	2.17	10.31
ENSSSCG00000024496	NSUN7	testis	0	0	0	2.01	0.07	0	0	0.33	24.37
ENSSSCG00000024507		testis	0	0.01	0	0.04	0.08	0	0.04	0.13	22.05
ENSSSCG00000024551		testis	0	0	0	0	0.08	0	0	0	23.3
ENSSSCG00000024563	CEP83	testis	0.85	0.07	0.89	3.82	2.82	2.28	1.12	11.36	29.83
ENSSSCG00000024576	BAG5	testis	3.74	1.97	5.18	10.93	7.66	1.59	1.73	6.9	160.88
ENSSSCG00000024584	C17orf74	testis	0	0	0	0	0	0	0	0.15	38.48
ENSSSCG00000024585	ACTRT3	testis	0	0	0	0	0.1	0.02	0	0.29	38.1
ENSSSCG00000024638	VARS	testis	1.59	2.45	4.99	2.72	2.04	2.07	0.77	3.54	53.61
ENSSSCG00000024679	UPF3A	testis	0.11	0.66	0.46	0.79	9.01	1.11	0	2.38	74.32
ENSSSCG00000024714	LRRC34	testis	0.3	0.05	0	2.3	2.7	0.1	0	0.71	13.31
ENSSSCG00000024787	BPIFA3	testis	0	0	0	0.03	0	0	0	0	45.16
ENSSSCG00000024918	HIST1H3G	testis	1.83	0.79	7.75	5	0.54	4.12	0	5.95	38.34
ENSSSCG00000024930		testis	0.31	0	0.01	0.11	0	0	0	0.01	10.69
ENSSSCG00000025153		testis	0	0	0	0	0.91	0	0	0.3	12.45
ENSSSCG00000025185		testis	0	0	0.15	0.3	0.38	0	0	1.67	18.68
ENSSSCG00000025201		testis	0	0.05	3.08	5.46	0.78	0.54	0.68	10.4	26.7
ENSSSCG00000025206	RNF19B	testis	1.92	0.62	4.68	4.91	1.26	2.85	2.6	2.52	80.5
ENSSSCG00000025229		testis	0	0.24	2.07	4.08	0.31	0.35	0.23	2	18.6
ENSSSCG00000025289		testis	0	0	0	0	0	0	0	0.07	24.07
ENSSSCG00000025322		testis	0.73	0.29	0.96	1.42	1.64	0.68	0.55	4.3	22.88
ENSSSCG00000025367	IQCF5	testis	0	0	0	0	0	0.2	0	0	24.44
ENSSSCG00000025441	SPACA4	testis	0	0	0	0	0	0	0	0	15.44
ENSSSCG00000025453		testis	0	0	0	1.64	1.22	0.46	0	1.25	11.75
ENSSSCG00000025470	TSSK4	testis	0	0	1.32	0.16	0.08	0	0.6	0.59	10.21
ENSSSCG00000025529	FAM3D	testis	0	0	0	1.05	0.03	0	0	0.45	13.2
ENSSSCG00000025538	KIAA1257	testis	0.02	0	0.05	14.12	0.26	0.02	0	0.43	21.59
ENSSSCG00000025594		testis	0.64	0.47	0.71	1.87	0.87	0.15	1.15	2.79	29.13
ENSSSCG00000025600		testis	0.47	1.39	0.96	0.56	1.24	0.52	0.19	1.32	18.62
ENSSSCG00000025612	SPATA19	testis	0	0	0	0	0	0	0	0.06	58.83
ENSSSCG00000025655	CCDC180	testis	0	0.36	0	2.59	0.34	0.03	0	0.32	23.4
ENSSSCG00000025695		testis	1.94	0.63	1.15	2.56	0	0.66	0.94	5.65	26.42
ENSSSCG00000025737		testis	0	0	0	0	0	0	0	0	24.61
ENSSSCG00000025839	SUGP2	testis	1.76	1.16	3.14	3.46	3.1	1.96	0.95	7.48	34.69
ENSSSCG00000025861		testis	0	0	0.12	0	0	0.11	0	0	61.61
ENSSSCG00000025882		testis	0	0	0	0	0	0.12	0	0	11.86
ENSSSCG00000025891		testis	0	0	0	0	0	0	0	0	19.74
ENSSSCG00000025967	SMKR1	testis	0.87	0.11	1.81	1.27	0.29	1.01	1.7	1.68	82.44
ENSSSCG00000025991		testis	0.48	2.83	0.51	2.91	0.43	0.41	0.33	0.43	13.63
ENSSSCG00000026016		testis	4.17	0.06	0	1.09	0.3	0.63	0.45	0.17	37.62
ENSSSCG00000026040		testis	0	0	0.11	0.97	7.75	2.94	0	3.66	21.5
ENSSSCG00000026059		testis	0.07	0.08	0.17	3.53	2.41	0.07	0	1.5	19.13
ENSSSCG00000026087	GKAP1	testis	6.48	0.9	0.66	1.12	2.91	1.45	8.44	6.62	94.99
ENSSSCG00000026090		testis	0	0	0	0	0	0	0.03	0.23	71.99
ENSSSCG00000026110	SRPK2	testis	2.77	0.7	1.5	4.8	2.54	3.21	1.1	8.79	45.86
ENSSSCG00000026175	FAM81B	testis	0.16	0	0	2.73	0.08	0.02	0	0.07	48.68
ENSSSCG00000026200	PROK2	testis	0	0	0	0.09	0	0.18	0	0.16	12.78
ENSSSCG00000026238		testis	0	0	0	0	0	0	0	0	16.55
ENSSSCG00000026257	STMN1	testis	2.75	0.79	4.46	16.08	0.67	3.82	1.39	71.57	154.31
ENSSSCG00000026320	SPINK2	testis	0.67	0	0.12	0.47	0	0.17	0	0.61	230.66
ENSSSCG00000026333	GTSF1	testis	0	0	0	0	0.03	0	0	0.47	24.43
ENSSSCG00000026360	CLGN	testis	0.12	0	0.09	0.08	0.01	0	0.2	0.86	158.52
ENSSSCG00000026375		testis	0.44	0.73	0.31	1.72	0.66	0.19	0	1.59	11
ENSSSCG00000026387	REEP6	testis	0.26	1.75	0	0	1.02	0	0	3.94	11.76
ENSSSCG00000026403	RFX2	testis	0.29	0.21	0.07	1.24	0.02	1.44	0.1	0.15	16.37
ENSSSCG00000026421	PKD2L2	testis	0.31	0	0	0.15	0	0.45	0.06	1.9	183.18
ENSSSCG00000026430	DDX3X	testis	1.99	2.01	4.72	5.59	0.01	3.21	3.3	0.03	31.42
ENSSSCG00000026440		testis	1.28	0.14	0.78	1.07	0.06	1.63	0	4.35	78.1
ENSSSCG00000026491		testis	0	0.1	0	6.93	11.84	0.96	0	1.67	91.73
ENSSSCG00000026627		testis	0	0	0	0.35	0	0	0	0	15.35
ENSSSCG00000026651		testis	0.14	0	0	0.08	0.34	1.12	0	1.24	48.35
ENSSSCG00000026658	GSG2	testis	0.04	0.11	0.16	0.67	0.11	0.24	0	1.1	30.92
ENSSSCG00000026665		testis	0.47	0.58	0.87	1.4	0.85	0.68	0.57	3.55	11.97
ENSSSCG00000026686		testis	0.14	0	0.11	0.26	0.06	0.05	0.69	0.05	42.01
ENSSSCG00000026731	CEP85	testis	9.68	0.89	1.37	1.4	1.59	0.67	5.64	3.7	32.05
ENSSSCG00000026739		testis	0	0	0.06	0.12	0	0.02	0.18	0.1	42.71
ENSSSCG00000026746	CEP70	testis	1.48	0.27	2.69	3.85	5.22	1.97	0.58	25.53	73.42
ENSSSCG00000026817	ZNF646	testis	0.67	0.36	1.9	1.41	1.08	0.28	0.15	1.13	36.27
ENSSSCG00000026957	RNASE6	testis	0.06	0.07	2.87	0.31	0.25	0.54	0	0.94	26.39
ENSSSCG00000026983	SHCBP1L	testis	0	0	0	0	0	0.05	0	0	44.54
ENSSSCG00000027018	TEX43	testis	0	0	0	0	0.02	0.22	0	0	14.52
ENSSSCG00000027091	OAZ3	testis	0	0	0.58	0.45	0.17	0.08	0	0.28	152.66
ENSSSCG00000027096		testis	0	0	0	0.07	0.07	0	0	0.84	640.62
ENSSSCG00000027144	LMNTD1	testis	0.87	0.05	0.1	7.09	1.08	0.9	0.16	0.67	35.52
ENSSSCG00000027192	IQCF3	testis	0	2.04	0.12	0.12	0.48	0.4	0	0.3	34.9
ENSSSCG00000027222		testis	0.47	0.12	0.56	1.61	0.26	0.3	0.06	0.09	36.25
ENSSSCG00000027300	TNP2	testis	1.4	0	0.53	0.17	0.5	0.2	0.08	1.37	1000.51
ENSSSCG00000027327	PP2D1	testis	0	0	0	0	0.01	0	0	0.02	25.36
ENSSSCG00000027355	SPEM1	testis	0	0	0	0	0	0	0	0	35.85
ENSSSCG00000027356		testis	0	0	0	0	0	0	0	0.14	41.08
ENSSSCG00000027438		testis	5.86	6.77	2.21	9.23	2.16	4.87	2.17	9.89	89.67
ENSSSCG00000027440		testis	0	0	0	0	0	0	0	0.34	22.97
ENSSSCG00000027587		testis	0.29	0.03	0	2.51	0.34	0.05	0.19	0.48	32.1
ENSSSCG00000027678	CCDC175	testis	0	0	0	6.8	0.17	0.03	0	0.2	37.95
ENSSSCG00000027712		testis	10.03	2.51	0	0.11	0	0.51	4.06	0.04	39.81
ENSSSCG00000027763	NDUFAF2	testis	1.07	0.33	0.49	0.49	0.92	1.57	0.16	1.9	17.39
ENSSSCG00000027770	TDRKH	testis	0.97	0	0.02	0.04	1.07	0.06	0.02	0.77	53.19
ENSSSCG00000027771		testis	0	0	0	0	0	0	0	0	30.39
ENSSSCG00000027989	FAM187B	testis	0	0	0	0	0	0	0	0.17	14.74
ENSSSCG00000027991	SCNN1D	testis	0	0.15	0.23	0.1	0.21	0.04	0	0	13.85
ENSSSCG00000028031		testis	0.06	0.32	0	0.21	0.36	0.17	0	1.16	11.43
ENSSSCG00000028060	SLC4A8	testis	0.1	0.02	1.3	0.43	2.56	0.13	0	0.45	12.24
ENSSSCG00000028085	CCDC96	testis	0.92	0.06	0.03	1.23	0.12	0.05	0	0.08	11.92
ENSSSCG00000028096		testis	0.81	0.33	1.4	1.22	0.96	2.85	0.58	2.58	40.07
ENSSSCG00000028122	LCA5L	testis	0.01	0	0.03	0.8	0.1	0.04	0	0.23	59.04
ENSSSCG00000028425		testis	0	0	0	0	0	0	0	0	12.41
ENSSSCG00000028432		testis	1.27	0.25	2.72	2.57	8.57	2.22	0.23	0.79	30.65
ENSSSCG00000028451		testis	0	0	3.6	20.64	0	5.17	0	0	39.42
ENSSSCG00000028455	TTLL4	testis	0.32	0.68	0.21	1.59	0.1	0.3	0.64	2.89	12.34
ENSSSCG00000028469		testis	0	0	0	0	0	0	0	0.25	10.34
ENSSSCG00000028519		testis	0	0	0	7.56	0.74	0	0.09	0	70.05
ENSSSCG00000028551		testis	3.77	2.5	7.85	6.66	3.81	1.36	2.55	6.61	44.51
ENSSSCG00000028587	PRSS54	testis	0	0	0	0	0.07	0	0.42	0	24.64
ENSSSCG00000028613	CETN1	testis	0.75	0	0	0	0.05	0	0.12	1.16	454.46
ENSSSCG00000028632		testis	0	0	0	0	0	0.06	0	0.05	12.81
ENSSSCG00000028683		testis	0	0	0	3.1	0.7	0.11	0	1.17	17.9
ENSSSCG00000028691	SULT1C3	testis	0.37	4.99	0	0.05	0.02	0	0.36	59.03	927.89
ENSSSCG00000028706	MORN1	testis	0	0.05	0	2.05	0.75	0.19	0	0.07	10.83
ENSSSCG00000028717	ROPN1	testis	0	0	0	1.17	0	0	0.19	1	55.49
ENSSSCG00000028774		testis	0	0.06	0	2.02	0.29	0.18	0	0.72	12.53
ENSSSCG00000028776	HILS1	testis	0	0	0	0.02	0	0	0	0.03	49.11
ENSSSCG00000028783		testis	0.07	0	2.46	1.18	1.2	2.18	0.59	4.69	35.4
ENSSSCG00000028784	C7H6orf12	testis	0.16	0.44	0.42	0.17	0.4	0.02	0	0.04	66.14
ENSSSCG00000028804	CCDC181	testis	0.36	0.01	0.25	3.31	1.65	0.04	0.03	1.02	20.42
ENSSSCG00000028840	EZH2	testis	1.17	0.51	2.84	4.86	1.44	1.69	0.27	4.61	66.31
ENSSSCG00000028855		testis	2.5	1.32	2.82	4.07	5.91	2.89	3.76	12.57	56.12
ENSSSCG00000028892	SH3D21	testis	0.7	0.84	0.25	1.25	2.85	0.02	0.04	1.29	28.29
ENSSSCG00000028962		testis	0.52	0.5	1.69	2.04	1.3	1.09	0.13	5.88	22.87
ENSSSCG00000028976	PPP2R2B	testis	0.1	0.04	0	0.11	0.05	0.05	0	0.06	15.49
ENSSSCG00000029005	KPNA2	testis	0.33	0.62	3.48	4.6	2.07	1.85	0.36	15.07	112.57
ENSSSCG00000029052	TXNDC2	testis	0.07	0.04	0.05	0.03	0	0.06	0.06	0	19.39
ENSSSCG00000029097	RCC1	testis	0.43	0.62	0.57	1.22	0.87	0.64	1.19	2.59	17.07
ENSSSCG00000029129	RWDD2A	testis	0.21	0.18	0.46	0.63	0.85	0.38	0.11	2.16	11.48
ENSSSCG00000029131	KCNU1	testis	0.09	0.02	0.01	0.01	0.18	0.03	0	0.38	10.73
ENSSSCG00000029182	MAEL	testis	0	0	0	0	0	0	0.03	0.36	12.58
ENSSSCG00000029207		testis	13	2	1.65	10.17	6.41	2.42	6.32	15.12	88.88
ENSSSCG00000029213		testis	2.86	0.59	2.16	1.64	2	0.64	0	3.35	30.63
ENSSSCG00000029289		testis	0	0	0	0	0	0	0	0.34	213.98
ENSSSCG00000029303	MRGBP	testis	0.59	1.46	2.15	1.8	1.56	0.56	2.11	10.93	105.77
ENSSSCG00000029381		testis	0.1	0	1.28	1.42	0.45	1.17	0	4.57	12.54
ENSSSCG00000029393	CENPJ	testis	0.45	0.21	0.33	1.22	0.27	0.66	1.09	4.21	22.36
ENSSSCG00000029443	TKTL1	testis	0	0	0	0	0	0.03	0.02	1.47	48.96
ENSSSCG00000029447		testis	0	0.51	0	0.18	0.56	0.12	0	0	62.11
ENSSSCG00000029474	AVEN	testis	1.92	1.79	1.12	0.51	1.64	1.37	2.6	14.94	54.53
ENSSSCG00000029522		testis	0	0	0	0	0	0	0.33	0	344.87
ENSSSCG00000029576	ZNF239	testis	1.34	0.13	1.37	1.64	1.37	0.71	0.04	4.76	16.25
ENSSSCG00000029612		testis	0	0	0	0	0	0	0	0	20.32
ENSSSCG00000029709	SPATA22	testis	0	0.09	0	0	0	0	0	0	21.67
ENSSSCG00000029778	SPATA17	testis	1.14	0.33	0	4.34	3.38	0.27	0	0.53	39.14
ENSSSCG00000029793		testis	0.37	0	0.18	0.77	1.09	0.17	0.2	0.3	15.52
ENSSSCG00000029824	TFAM	testis	2.95	1.41	1.99	4.84	6.51	1.79	11.25	18.27	75.38
ENSSSCG00000029827	IQCF1	testis	0	0	0	0	1.41	0.47	0.05	0.22	173.96
ENSSSCG00000029882		testis	2.04	0.24	0.39	0.85	0.58	1.15	0.42	2.63	10.39
ENSSSCG00000030097		testis	0	0	0	0	0	0	0	0.25	10.62
ENSSSCG00000030168	CYP19A1	testis	0.04	0.02	0	0	0	0	0	11.17	382.73
ENSSSCG00000030206	STK33	testis	0	0	0	1.73	0.2	0	0	0.44	24.94
ENSSSCG00000030223		testis	0	0.52	0.04	0.05	0.02	0.51	0.08	0.84	21.59
ENSSSCG00000030228	PIWIL2	testis	0.26	0	0	0.06	0.04	0.06	0	0.06	11.55
ENSSSCG00000030335		testis	0	0	0	0.05	0	0	0	0.03	19.67
ENSSSCG00000030357		testis	0.13	0	0	0	0	0.33	0.05	0.07	66.2
ENSSSCG00000030379	YPEL1	testis	0	0.18	0.15	2.05	0.77	1.78	0	11.24	181.65
ENSSSCG00000030397	PPM1D	testis	0.56	1.53	0.61	1.88	0.45	1.15	0.15	2.98	11.72
ENSSSCG00000030410		testis	0.43	0.14	0.77	2.43	1.85	0.86	0.82	2.2	13.32
ENSSSCG00000030457	PRND	testis	0	0	3.63	0	0	0.2	0	3.61	73.8
ENSSSCG00000030469	BUB1	testis	0.04	0	0.24	0.52	0.19	0.14	0.16	3	16.36
ENSSSCG00000030501	C12orf54	testis	0.29	0	0	0	0	0	0	0	66.92
ENSSSCG00000030671	DAZL	testis	0	2.07	0	0	0.03	0	0	0.04	17.26
ENSSSCG00000030908	FAM122C	testis	0.17	0.04	0.03	0.75	1.53	0.74	0.18	1.56	36.19
ENSSSCG00000031011	CCDC160	testis	0.17	0	0	0.87	0.82	0.2	1.32	2.4	12.92
ENSSSCG00000000046	CYP2D6	liver	0.0337112	256.818	0.0999751	9.38449	108.531	0.321229	0	0.251684	3.59945
ENSSSCG00000000253	KRT18	liver	0.0197127	17.4876	0.194869	8.46165	1.44325	0.544734	0.0869103	0.0327051	0
ENSSSCG00000000397	APOF	liver	0	40.1145	0	1.49585	0.0262152	0.0757445	0	0	0
ENSSSCG00000000398	APON	liver	0.445062	10.1556	0.269656	0.558972	0.710221	0.0820826	0	0.643121	0.20082
ENSSSCG00000000577	GYS2	liver	0.111551	33.9958	0	0.895776	0.0183945	3.69377	0	0	0
ENSSSCG00000000856		liver	0.542633	70.2722	0	2.3181	6.02489	0.14363	0.099683	0.100031	0.674687
ENSSSCG00000000875	NR1H4	liver	0	13.0642	0	0.883772	3.5933	0.123598	0	4.58067	0.190074
ENSSSCG00000000893	AMDHD1	liver	0	57.1954	0.283263	1.10169	0.864683	0.0682612	0.0315834	2.28194	1.149
ENSSSCG00000001422	C2	liver	0.12958	27.5788	4.38727	7.70426	0.160255	2.90166	0.0595103	2.90229	0.604177
ENSSSCG00000001427	C4A	liver	0.622004	120.962	16.5306	14.2201	4.34849	5.98577	0.186977	32.5622	19.8648
ENSSSCG00000001652	GNMT	liver	0.465009	29.2614	0	0.987531	0.878319	0.0201409	0	2.48981	0.630734
ENSSSCG00000001823	UROC1	liver	0	20.992	0	0.79733	0	0	0.010378	0.046864	0.0263407
ENSSSCG00000002475	SERPINA6	liver	0	15.2972	0	0.883899	0	0.0339338	0	0.0886243	0
ENSSSCG00000002476	SERPINA1	liver	0	98.225	0	5.7528	0.0204459	0	0	0.0685712	0.443228
ENSSSCG00000002481	SERPINA5	liver	0	49.4197	0	1.29225	0	0.0348186	0	0.262701	14.6292
ENSSSCG00000002483	SERPINA3-3	liver	0	366.947	0.173902	15.9586	0.139239	0.100577	0	0	0.131237
ENSSSCG00000002484		liver	0	34.3047	0	2.32725	0	0	0	0	0.0929004
ENSSSCG00000002486		liver	0	73.2193	0	2.67522	0.372804	0	0	0.0735473	0.103346
ENSSSCG00000002487	SERPINA3-2	liver	0.218427	139.869	0	6.55538	0.414207	0.138757	0	0.0603984	0.254609
ENSSSCG00000002736	TAT	liver	0	38.9248	0	0.969073	0.521487	0	0	0	0
ENSSSCG00000002749	HP	liver	0.0555897	478.465	0	25.7015	0.164998	0.211883	0.0612718	3.93507	0.155515
ENSSSCG00000002825	CES1	liver	0.824923	135.515	0.0166423	14.2399	27.7829	13.764	0	0	2.59035
ENSSSCG00000002826		liver	0.349505	107.038	0.0181843	8.89871	19.9833	15.5476	0	0	1.78398
ENSSSCG00000002886	HAMP	liver	0	71.1402	0	0.878028	0	0.214891	1.67783	0.0935378	0
ENSSSCG00000003086	APOC2	liver	0	140.279	0	7.64213	0.283503	0	0	0	4.70287
ENSSSCG00000003087	APOC4	liver	0	15.3091	0	0.234236	0.0595233	0	0	0	0
ENSSSCG00000003088	APOE	liver	4.01033	5041.06	22.3652	127.661	2.12112	345.126	0	17.91	125.598
ENSSSCG00000003819	ANGPTL3	liver	0	22.2322	0	1.35357	0.174159	0.0503204	0	0	0
ENSSSCG00000003834	C8B	liver	0	44.6154	0	1.55015	0.191636	0.0102537	0	0.124971	0.0200691
ENSSSCG00000003835	C8A	liver	0	35.425	0	1.12508	0	0.0768433	0.0444428	0.0222989	0
ENSSSCG00000003893		liver	0	51.6751	0.0362726	5.37513	19.5493	0.0349641	0	0.0304384	0
ENSSSCG00000004001	A1BG	liver	0	66.1603	0	2.24863	0.0287504	0	0	0.0482113	0
ENSSSCG00000004038	PLG	liver	0	115.657	0	7.73774	0.103737	0.0181655	0	0.18977	0
ENSSSCG00000004180	VNN3	liver	0	13.4597	0	0.42309	0	0.126559	0	0	0
ENSSSCG00000004191	MOXD1	liver	0	12.7533	0.44084	0.232	0.174964	0.153857	0	0.14032	0.0143398
ENSSSCG00000004195	ARG1	liver	0.553131	31.6694	1.06625	2.98808	0	0.0658839	0	0.642386	0.0386854
ENSSSCG00000004200	SMLR1	liver	0	33.5825	0	1.89854	7.71923	0	0	0	2.61466
ENSSSCG00000004596	LIPC	liver	0.873137	74.6272	0.023976	2.66765	0.0719889	0.462222	0.0534658	0.603588	0.135703
ENSSSCG00000005398	BAAT	liver	0.076994	68.1058	0	3.86703	12.2949	0	0	0	0
ENSSSCG00000005485	AMBP	liver	0	211.746	0	10.2732	0.499239	0.540926	0	0.139528	0.54897
ENSSSCG00000005488		liver	0	147.315	0	4.03689	0	0	0	0	0.0339257
ENSSSCG00000005785		liver	3.93176	11.5872	0	3.33442	0.654756	0.0370943	0	0.775028	0.363014
ENSSSCG00000005840	C8G	liver	0	17.8603	0	1.06618	0.982134	0.0652348	0	0.113582	0.159601
ENSSSCG00000006040	DPYS	liver	0.0148715	42.9985	0	0.998792	10.8145	0.184221	0	0.0986927	0.332831
ENSSSCG00000006238	CYP7A1	liver	0	21.6439	0	6.78172	0.0184562	0.870994	0	0.0154745	0
ENSSSCG00000006289	F5	liver	0.476236	21.634	0.87931	1.7699	7.718	3.90042	0.00867627	1.43005	0.0477131
ENSSSCG00000006355	APOA2	liver	0	194.049	0	12.8993	0.0580163	0	0	0	0
ENSSSCG00000006403	CRP	liver	0	24.5504	0	0.828342	0.0150354	0.0579231	0	0	0.0283425
ENSSSCG00000006990	FGL1	liver	0	22.7527	0	1.74943	0.00786831	0.0833587	0.0175313	0	0.126073
ENSSSCG00000007642	AZGP1	liver	0.0245972	28.2235	0	0.981614	5.13491	1.26567	0	0.081618	0.550497
ENSSSCG00000007671	TFR2	liver	0	21.1369	0	0.557157	0.21782	0	0	0.0547891	0.215566
ENSSSCG00000008214	FABP1	liver	0	127.954	0	9.57538	0.102995	0.049598	0	0.259068	0.145614
ENSSSCG00000008296	NAT8	liver	0	36.7609	0	2.46292	6.23944	0	0	0	0
ENSSSCG00000008522	XDH	liver	4.19945	10.3113	0.157248	0.505783	0	0.010105	0	0	0.00494453
ENSSSCG00000008595	APOB	liver	0	192.467	0	8.80723	0.181353	0.0158785	0	0.0276464	0.0699259
ENSSSCG00000008868	TDO2	liver	0	98.5169	0	3.98174	0.156872	0.0302171	0	0.605035	0.103499
ENSSSCG00000008948	ALB	liver	1.12261	5495.09	0	343.266	2.5827	0.73463	0.029816	0.1122	0.151353
ENSSSCG00000008950	AFM	liver	0	15.8691	0	0.561958	0	0.0392957	0	0.0228062	0
ENSSSCG00000008997	FGB	liver	0	113.018	0.0142071	4.26657	2.28928	0	0	0.11922	0.0536075
ENSSSCG00000008999		liver	0	97.7884	0	4.62243	0.244081	0	0.271916	0	0
ENSSSCG00000009179	MTTP	liver	0.00681748	20.8734	0.0134788	0.610496	1.53114	0.0324814	0	0.0678648	1.27148
ENSSSCG00000009184	ADH4	liver	0.0898056	24.7393	0	1.18007	0.022213	0	0	0.0372489	0.0418727
ENSSSCG00000009225	HSD17B13	liver	0.107964	35.5387	0.17788	0.852378	0.332323	0.640129	0.0264444	0.457758	0.637633
ENSSSCG00000009413	CPB2	liver	0	62.6718	0	3.18925	16.4667	0.195136	0	0.0617738	0.069442
ENSSSCG00000009558	F10	liver	0	70.7152	0	1.61474	1.34291	0	0	0.0250212	1.82827
ENSSSCG00000009667	GULO	liver	0	18.5395	0	0.516249	0	0.0136593	0	0.0951298	0.0401019
ENSSSCG00000009805	HPD	liver	0	216.387	0.0181964	9.80044	25.114	0.12278	0	0	13.5775
ENSSSCG00000010063	DDT	liver	4.81644	70.3542	2.61209	2.76728	12.1118	2.74096	0.0368663	8.49033	14.3788
ENSSSCG00000010093	SERPIND1	liver	0	101.183	0	4.17806	0.537412	0.0504963	0	0	0
ENSSSCG00000010337	MAT1A	liver	0.0427745	103.993	0	5.41251	0.0423203	0	0	0	0.311126
ENSSSCG00000010431	A1CF	liver	0	28.4043	0	1.66946	8.92416	0	0	0	0
ENSSSCG00000010479	RBP4	liver	0.0378676	92.9565	0	6.06325	0.355923	5.88162	0	0.376955	0.158905
ENSSSCG00000010487		liver	0	50.709	0	4.1639	8.10281	0	0	0.037954	0
ENSSSCG00000010488		liver	0	113.339	0	6.95009	36.7834	0.0270535	0	0.0235517	0.953107
ENSSSCG00000010545	CPN1	liver	0.0334274	17.4609	0.181745	0.244025	0.165362	0	0	0	0.0155858
ENSSSCG00000010549		liver	0	75.4778	0	2.9821	24.2159	0	0	0	0.0158721
ENSSSCG00000010639		liver	0	25.7705	0	0.688818	14.3533	0.0177456	0	0	0.0434158
ENSSSCG00000010780	CYP2E1	liver	0.0914304	12.8069	0	0.0889942	0	0.0580819	0	0	0.667874
ENSSSCG00000010893	CFH	liver	5.04589	92.4884	4.43801	18.2779	4.61906	3.1635	0.644528	2.86355	24.3273
ENSSSCG00000011128	ITIH2	liver	0	118.627	0	5.74589	0.0340554	0.0491988	0	0.0285537	0.369128
ENSSSCG00000011147	AKR1C1	liver	0	109.707	0	5.56435	0.996839	0.480034	0.0241418	19.9501	1.75654
ENSSSCG00000011397	SLC38A3	liver	0.872896	28.516	0	1.54276	4.79541	0.0656661	4.45613	0	0.0749729
ENSSSCG00000011450	ITIH1	liver	0.0682441	233.197	0.0771	7.66742	0.135039	0.055739	0	0.0646989	0.0272738
ENSSSCG00000011451	ITIH3	liver	0.471765	97.9979	1.70999	4.63978	0.0486205	1.71387	0.0758314	11.7894	0.641565
ENSSSCG00000011453	ITIH4	liver	0.331476	73.6442	0.364088	4.60066	0.0364396	0.631717	0.473611	9.71575	1.33946
ENSSSCG00000011640	TF	liver	0.094944	668.097	0.727388	39.7958	17.0259	0.576751	0	0.11814	0.398417
ENSSSCG00000011700	CP	liver	0	178.782	0.425023	8.20366	6.2181	0.0421741	0	0.15735	0.0471687
ENSSSCG00000011799	AHSG	liver	0	345.171	0	12.1502	0.435003	0.218586	0	0	0
ENSSSCG00000011800	FETUB	liver	0	20.387	0	0.312886	0	0	0	0.071109	0
ENSSSCG00000011801	HRG	liver	0.237817	376.127	0	18.8801	5.57348	0.0566531	0	0	0
ENSSSCG00000011802	KNG1	liver	0	55.7119	0	4.09856	32.0289	0.220864	0	1.85867	0.0720479
ENSSSCG00000012236	OTC	liver	0	68.0838	0	2.19651	0.0244008	0	0	0.0204588	0
ENSSSCG00000012268	RGN	liver	0.0959546	10.1925	0	0.669351	2.1677	0.304779	0.370169	1.88383	2.4756
ENSSSCG00000012394	GJB1	liver	0	12.5098	0	0.88676	2.99908	0.0631355	0	0.109926	0.0463395
ENSSSCG00000012711	F9	liver	0	59.0858	0	2.80521	8.9178	0	0	0	0.234481
ENSSSCG00000012869		liver	0.556865	11.1633	0.526553	4.07699	0.718635	0.83055	1.49443	0.642706	0.0677331
ENSSSCG00000013149		liver	0	13.8938	0	0.569785	6.4781	0	0	0	0
ENSSSCG00000013150		liver	0.0484653	83.2743	0.287461	3.39652	26.4448	0.023091	0	0	0
ENSSSCG00000013252	F2	liver	0.0139253	67.9442	0.0137658	4.55422	3.4168	0	0	0.438962	0.0259712
ENSSSCG00000013370		liver	0	17.4505	0.160057	0.577858	1.54853	0.411423	0	0.179084	0.654271
ENSSSCG00000013501	CREB3L3	liver	0	12.284	0	0.361527	0.110244	0.0825823	0	0.0616225	0.0577265
ENSSSCG00000013514	LRG1	liver	0.245321	36.854	0.0970044	3.05644	0.461161	0.584407	0.784149	2.52346	0.320273
ENSSSCG00000013551	C3	liver	3.50613	247.659	6.31117	63.9682	1.55324	0.690984	0.642711	9.48825	1.18512
ENSSSCG00000013578	CLEC4G	liver	0	16.1598	5.84113	1.32883	0.0211049	0	0	0.141563	0.358055
ENSSSCG00000014315	LECT2	liver	0	24.4108	0	0.740198	0.188097	0.507243	0	0	0
ENSSSCG00000014626	HPX	liver	0	187.789	0	6.7968	0.456077	0.0650745	0	0	0
ENSSSCG00000015039	BCO2	liver	0	13.3789	0.354536	1.2218	0.251342	0.199352	0.0164709	1.6611	0.487727
ENSSSCG00000015067	APOA5	liver	0	33.7238	0	2.05607	0.105819	0.0509578	0	0	0.162073
ENSSSCG00000015069	APOC3	liver	0	296.732	0	9.31056	9.01794	0.0954426	0	0	0
ENSSSCG00000015276	ETNK2	liver	0	10.5559	0.0121793	0.179882	0.292551	0.0704397	0	2.22803	3.65351
ENSSSCG00000015493	SERPINC1	liver	0	71.063	0.0114677	4.58432	0.206592	0.0552699	0	0.0577389	0.0432708
ENSSSCG00000015616	HSD11B1	liver	2.61095	190.247	1.46123	24.607	2.69257	3.30408	0.989728	4.60683	2.24152
ENSSSCG00000015926	ABCB11	liver	0	26.8906	0	1.46239	0.0550546	0.0331398	0	0.0115401	0
ENSSSCG00000016159		liver	0.102564	51.2342	0	1.60728	0.04059	0.0537525	0	0.357342	0.664718
ENSSSCG00000016315		liver	0	17.9182	0	0.725315	0	0	0	0	0
ENSSSCG00000016519	AKR1D1	liver	0.0366204	20.0051	0	0.962404	0.0724631	0.034895	0	0.243026	0.204895
ENSSSCG00000016728	IGFBP1	liver	0	35.0677	0	0.29169	0.0185308	0	0	0	0
ENSSSCG00000016829	AGXT2	liver	0.0245104	143.209	0.0121149	6.20291	88.7922	0.502147	0.0135079	2.39924	0.525698
ENSSSCG00000016856	C9	liver	0.0611324	51.9487	0.0402881	6.58505	2.45965	8.58249	0.112302	4.226	6.59382
ENSSSCG00000016861	C6	liver	0.0107941	31.852	0.0640229	2.65814	0.202911	0.236568	0	0.34026	0.150986
ENSSSCG00000017203	GALK1	liver	2.8445	12.8069	0.863662	0.949272	1.32674	0.580819	0.358315	2.32593	0.359989
ENSSSCG00000017704	CCL16	liver	0.049901	334.577	0	13.4543	0.0987424	0.23775	0	0.0827902	0
ENSSSCG00000017932	ASGR2	liver	0.034787	37.6011	0.0171943	4.57112	0.0172089	0.016574	0	0.202002	2.48163
ENSSSCG00000020680	CLDN14	liver	0	11.4906	0	1.42786	1.48957	0	0	0	0.0359989
ENSSSCG00000020927	SLC2A2	liver	0	48.2969	0	1.27685	9.35999	0	0	0.102419	0.0431747
ENSSSCG00000021227	HGD	liver	0	12.7116	0	0.893591	4.55719	0.0904966	0	0.0787827	0
ENSSSCG00000021296	PTTG1IP	liver	3.61314	44.9869	1.96261	6.65824	5.46457	2.16975	0.435581	4.58956	4.99256
ENSSSCG00000021395		liver	0	146.084	0.287712	7.22391	0.575911	2.63467	0	0.965741	0
ENSSSCG00000021998		liver	0	13.8409	0	0.743939	0.0106506	0	0	0	0
ENSSSCG00000022156		liver	0	10.7212	0	0.42126	4.09166	0	0	0.159565	0.134529
ENSSSCG00000022206	UOX	liver	0	15.6854	0	1.24044	0.127683	0.0768582	0	0	1.42909
ENSSSCG00000022597		liver	0	28.3652	0	3.90055	12.719	0	0	0	0
ENSSSCG00000022724		liver	0	10.6939	0	0.856466	2.83362	0	0	0	0.0160889
ENSSSCG00000022770	SPP2	liver	0	26.8866	0	1.69089	0	0.0919629	0	0	0
ENSSSCG00000023138		liver	0.275743	25.6206	0.0545169	1.44933	0.054563	1.78671	0	1.00646	0.154281
ENSSSCG00000023142	GAMT	liver	0.500808	34.4609	0.198029	2.58356	1.65989	0.811262	6.34798	3.78053	1.12083
ENSSSCG00000023320	CYP3A22	liver	0.389219	311.587	0	16.2682	0.0453044	0.130899	0	0	0.875361
ENSSSCG00000023415		liver	0	16.8304	0	0.531423	0	0	0	0	0
ENSSSCG00000023686	TTR	liver	0	350.131	0	14.1924	1.93851	0.173674	0	0	0
ENSSSCG00000023693	PROC	liver	0	94.2926	0.0647649	1.91309	1.99321	0.0156071	0	0	0
ENSSSCG00000023883	FGB	liver	0	546.19	0	25.9142	6.84275	0.0531478	0	0.370147	0.208047
ENSSSCG00000024093		liver	0	36.655	0	2.49601	0	0	0	0	0
ENSSSCG00000024213		liver	0	25.4315	0	1.08101	0.855449	0.0284101	0	0.197862	0.0278029
ENSSSCG00000024252	MBL1	liver	0	29.1666	0	1.18707	0.533158	0	0	0	0.0264482
ENSSSCG00000024314		liver	0	100.563	0	5.56526	0.359688	0.0393658	0	0	0.0539342
ENSSSCG00000024402		liver	0.0419862	135.259	0	4.88658	0.130556	0.0971624	0	0.0597076	0.0111865
ENSSSCG00000024537		liver	0	77.2666	0.165521	6.19314	5.70611	0.088639	0	0	2.41149
ENSSSCG00000024539		liver	0	10.0824	0	0.152664	0.476618	0.0854021	0	0.0929346	0.0731296
ENSSSCG00000024682		liver	1.53397	267.65	0.0988956	13.8761	0.824827	0.285984	0.0367557	0.636248	0.0777421
ENSSSCG00000024898		liver	0	16.9363	1.38247	0.340305	0.518863	0	0	4.64042	1.95617
ENSSSCG00000024914	BF	liver	0.0483809	145.293	0.430441	16.3409	0.143602	0.29966	0	0.541811	0.327092
ENSSSCG00000024919	RDH16	liver	0.18873	40.7755	0.0678432	1.77022	1.88424	4.41422	0.0756442	1.11016	10.0317
ENSSSCG00000024926	ASGR1	liver	0	24.9898	0	1.38133	0.0200582	0.0386365	0	0	0
ENSSSCG00000024929		liver	0.110957	196.154	0	5.77805	0.0274449	0	0	0	0
ENSSSCG00000024988		liver	0	12.1571	0	0.190077	0	0	0	0.323987	0.182102
ENSSSCG00000025020	PCSK9	liver	0.025459	14.8959	0	0.284977	0	0.0849083	0.0771685	0	0
ENSSSCG00000025054	EVA1A	liver	0.144765	31.1768	0.0715534	2.04316	1.71873	0.758694	0	0.840623	1.01247
ENSSSCG00000025226	UGT2A3	liver	0	18.5727	0	2.06496	0.0163982	0	0	0.164988	0
ENSSSCG00000025291	SEC16B	liver	0	11.0722	0.087227	0.429432	0	0.546523	0.0486284	0.365985	0.205708
ENSSSCG00000025629	COLEC11	liver	0	13.2575	0	0.158212	0.381941	0	0	0.134837	0
ENSSSCG00000025786		liver	0.0889791	37.5204	0	8.55256	0.0550215	0.0211967	0	0	0
ENSSSCG00000025801		liver	0	37.3652	0	4.64825	2.80534	0	0	0	0.173954
ENSSSCG00000025835		liver	0	23.2917	0	1.43742	9.1144	0	0	0	0
ENSSSCG00000026314		liver	1.88041	183.965	0.11618	4.80456	15.4068	0.447955	0.129539	0.194986	1.69872
ENSSSCG00000026532	DNASE2B	liver	0	18.0872	0	1.14602	0.104008	0.0200343	0	0.0348821	0
ENSSSCG00000026597	SLC38A4	liver	0.00711958	33.3583	0.00703804	1.48299	0.00704399	0.0814098	0.996608	0.0826842	0.046474
ENSSSCG00000027290		liver	0	26.1048	0	1.04726	0	0	0	0	0
ENSSSCG00000027609	GC	liver	0	206.298	0	10.4201	1.88724	0	0	0.4521	0
ENSSSCG00000027796	SLC22A7	liver	0	24.5018	0.79767	0.965844	1.57511	0.0415619	0	0	0
ENSSSCG00000027854	HSD17B6	liver	0	21.2321	0	0.779119	0.0409629	0.118355	0	0.183174	0.347477
ENSSSCG00000028127		liver	0	21.0058	0	1.64911	8.58518	0	0	0	0.0213503
ENSSSCG00000028758	LBP	liver	0	34.3568	0	2.52526	0.420302	0.0722853	0	0	0
ENSSSCG00000028839	TMEM7	liver	0.332077	73.6486	0	4.39591	0.0328551	0.0632863	0	0	0.340635
ENSSSCG00000028846	COL18A1	liver	0.947244	21.4188	2.62191	0.842975	1.01752	0.361046	0	3.90646	0.353329
ENSSSCG00000028870		liver	0	41.4536	0	4.70881	0	0.251443	0	0	0.184551
ENSSSCG00000028901		liver	0	133.173	0	4.96648	0.088566	0.469144	0	0.0742579	0
ENSSSCG00000029717		liver	0	26.1843	0	0.445599	0	1.93187	0	0	0
ENSSSCG00000030033	ACSM4	liver	0	87.4031	0	4.45539	22.2511	0.0252121	0	1.09743	0.0370098
ENSSSCG00000030371		liver	0	110.33	0.135269	3.79592	0.0507688	0.114091	0	0.539181	0.319006
ENSSSCG00000030385		liver	5.25896	324.709	6.75137	70.7361	1.36189	0.235425	0.525187	16.6597	2.13936
ENSSSCG00000030522		liver	0	90.1857	0	4.31985	0.368586	3.04057	0	0	0
ENSSSCG00000030626	ALDH1L1	liver	0	43.3983	0	1.88171	16.5176	5.57522	0	0.615988	0.071633
ENSSSCG00000030658	SERPINF2	liver	0	18.3666	0.0146463	1.16812	5.48236	0	0	0	0

## Sheet: table.S5
Table S5. Summary of tissue-associate mRNAs in Sus Scrofa
			Expression in RPKM
Gene_ID	Gene_Symbol	Associate tissue	heart	liver	spleen	lung	kindey	fat	muscle	ovary	testis
ENSSSCG00000000033	TSPO	fat	0.34787	0	0.378275	0.643342	0	5.60203	0	0.346289	0.356835
ENSSSCG00000000151	APOL6	fat	0	0.176135	0	0	0	22.9482	0	0.0500697	0.534707
ENSSSCG00000000259	CSAD	fat	0.473584	0.658096	0.535039	1.33899	1.77382	5.01771	0.173997	1.04762	1.36694
ENSSSCG00000000261	IGFBP6	fat	0.857723	0.108237	0.137497	0.541536	0.481647	5.19104	0.587678	2.26917	0.151322
ENSSSCG00000000362	RDH5	fat	0	0	0.80391	0	0.775855	1.49447	0	0.0963723	0.0270838
ENSSSCG00000000455	LRIG3	fat	0.213971	0.0666033	0.564054	2.12435	1.82767	3.37778	0.330179	2.87548	0.345856
ENSSSCG00000000551	ARNTL2	fat	0.898419	0.0218479	0.370054	0.364367	0.259257	5.38624	0	5.40327	0.209448
ENSSSCG00000000591	PIK3C2G	fat	0	2.66605	0	0.0836668	0.23691	2.86091	0	0	1.46572
ENSSSCG00000000666	MFAP5	fat	18.5299	0	0	5.83066	0	21.31	6.07436	0.132512	0.819286
ENSSSCG00000000681	P3H3	fat	0.668681	0.156107	1.91697	0.846123	0.60645	2.82482	0.0859869	2.66257	0.332564
ENSSSCG00000000757	ADIPOR2	fat	7.70882	30.5998	4.63858	10.4628	9.59294	84.0185	7.83709	10.8037	26.3434
ENSSSCG00000000778	CPNE8	fat	0.149596	2.33116	0.606317	1.78372	0.939846	3.00775	0.0577102	1.19132	0.251101
ENSSSCG00000000795	ADAMTS20	fat	0.149768	0	0.194	0.150804	0.00510958	1.23027	0.609075	1.15671	0.775361
ENSSSCG00000000839	ALDH1L2	fat	1.21044	1.72983	3.32506	4.48518	2.57425	11.8755	1.79551	7.2634	4.60997
ENSSSCG00000000848	GLT8D2	fat	0.458913	0.0892794	0.347804	0.714697	0.438906	4.31462	0.792453	2.30951	0.85589
ENSSSCG00000000857	IGF1	fat	8.34836	10.0051	0.465288	4.70194	0.735287	22.7321	3.00352	10.9737	14.3919
ENSSSCG00000000864	CHPT1	fat	8.21211	44.8038	1.66524	10.2185	18.4225	49.359	19.2966	23.8057	27.5181
ENSSSCG00000000915	DCN	fat	37.8055	0.60928	1.95339	21.6289	26.9464	200.816	25.1498	136.827	12.5859
ENSSSCG00000000916	LUM	fat	8.67589	0.0933376	0.0474278	4.38192	1.66138	67.6458	5.39389	3.62174	2.44577
ENSSSCG00000000917	KERA	fat	0	0	0	0	0	2.66848	0	0	0
ENSSSCG00000001429	TN-X	fat	2.23267	0.0957055	1.01626	1.69434	0.436801	2.68039	0.528325	1.70561	0.25878
ENSSSCG00000001435	AGPAT1	fat	1.74076	0.40104	1.84535	2.94286	4.72493	21.4764	1.0477	3.78109	5.39316
ENSSSCG00000001478	BMP5	fat	1.12038	0.0556503	0	0.904902	0.0707541	2.18061	0.210195	0.039549	0.200063
ENSSSCG00000001844	PLIN1	fat	0	0.0410685	0	0.0684918	0.104429	82.0542	0.0193898	0	0.0492137
ENSSSCG00000002306	GALNT16	fat	0.307434	0.244677	0.331542	0.292442	0.331822	6.60469	0.292651	0.3014	1.73968
ENSSSCG00000002490	GCS	fat	0	0	0	0.0350898	0	1.37408	0	0.179433	1.17662
ENSSSCG00000002545	ZFYVE21	fat	1.80588	1.833	0.310469	1.45206	0	3.29196	0.0865421	0.390798	1.09827
ENSSSCG00000002551		fat	0	0.0309877	0.656077	0.439276	0	2.20079	0.643734	1.32132	0.594137
ENSSSCG00000002838	ZNF423	fat	0.531528	0.095452	1.05896	1.77496	0.809054	2.40776	0.802176	1.49237	0.411779
ENSSSCG00000002850	RPLP2	fat	0.798703	0.932303	0.631644	0.699679	1.97556	2.96818	0.528205	0	1.71305
ENSSSCG00000002853	C19orf12	fat	0	0.983156	0.693851	1.0931	1.94443	4.14669	0	0.698699	0.26181
ENSSSCG00000002989	AKT2	fat	3.514	3.31144	5.25299	4.72177	3.96003	10.1025	3.31582	4.792	9.39102
ENSSSCG00000003018	HSL	fat	0.195176	0	0.815613	0.207246	0.0438872	10.0345	0.166234	0.353252	8.0496
ENSSSCG00000003594	H-FABP	fat	0	0	0	0	0	1.08103	0	0	0
ENSSSCG00000003639		fat	0.751212	0.219217	0.247536	0.487464	0.185809	1.07373	0	0.207721	0.233506
ENSSSCG00000003671		fat	0	0.0667575	0.480556	0.473171	0.396087	1.06268	0.0315184	0.474425	0.45332
ENSSSCG00000003808	AK3L1	fat	0	0.245208	0.0648949	0.0638976	3.4943	4.59146	0	0.893094	0.208137
ENSSSCG00000004012	THBS2	fat	1.13309	0.387665	1.71879	1.57353	1.68159	8.3584	0.172263	9.08346	0.58752
ENSSSCG00000004052	FNDC1	fat	1.28668	0.010217	0.0692212	1.20979	0.242479	2.71901	0.17848	0.450178	0.0408112
ENSSSCG00000004075	RGS17	fat	0.358883	0	0.342539	1.28887	0.0612194	1.76883	0.0409206	0.718609	0.253884
ENSSSCG00000004216		fat	3.17243	3.70309	0.392012	2.19896	5.55226	26.6685	1.13908	2.5918	2.11791
ENSSSCG00000004315	GABRR1	fat	0	0	0	0	0	1.31487	0	0.254373	0
ENSSSCG00000004390	SESN1	fat	11.4541	4.12967	2.28005	5.53642	3.73238	25.2747	15.2533	18.8413	10.7541
ENSSSCG00000004454	ME1	fat	0.202651	0.0591372	0.319276	0.252728	0.15664	34.2758	1.41697	9.58216	0.755903
ENSSSCG00000004650		fat	4.10714	0.222984	0	1.67346	0.850508	6.91713	0.105278	0.475404	0
ENSSSCG00000004811	PGPEP1L	fat	0	0	0	0	0.143228	1.14954	0.159562	0	1.34996
ENSSSCG00000005041	FERMT2	fat	4.46325	2.58022	5.19628	13.4345	5.29485	19.2492	7.14604	20.0565	5.49353
ENSSSCG00000005190	NFIB	fat	11.0888	4.34604	1.69628	16.9857	12.1082	24.6034	5.94161	14.7447	3.69843
ENSSSCG00000005233	DMRT2	fat	0	0	0	0.0327295	2.88105	5.03689	0.0741251	0.0223151	0.420176
ENSSSCG00000005474		fat	0	0	0	0.345373	0.497336	5.74788	0	0.883037	5.10112
ENSSSCG00000005608	ANGPTL2	fat	0.625365	0.29023	4.35721	2.81616	0.782725	7.23698	0.689287	6.20022	0.189704
ENSSSCG00000005641	DNM1	fat	0.644145	0	0.0424511	1.04497	0.223057	2.40404	0.106498	0.926202	0.530598
ENSSSCG00000005650	CERCAM	fat	0.245868	0.136664	0.393514	0.547011	0.173756	1.46149	0.180667	0.932384	0.262031
ENSSSCG00000005750		fat	0.287391	0	0.297628	0.426261	0.14894	1.90392	0.0603366	0.885501	0.063809
ENSSSCG00000005751	COL5A1	fat	2.53806	0.883779	2.30187	3.66162	0.782073	14.529	0.125966	1.73807	0.17318
ENSSSCG00000005992	SHAS2	fat	0.507668	0	0.0250927	0.753566	0.0502279	1.46334	0.125901	1.34763	0.0591763
ENSSSCG00000005997	COL14A1	fat	10.2018	2.62017	0.578453	11.1438	8.3567	49.2458	3.73235	54.4378	0.890064
ENSSSCG00000006053	BAALC	fat	0	0	0	0	0	2.08845	2.19612	1.32227	0
ENSSSCG00000006153	FABP5	fat	262.453	1.09924	52.0756	121.216	66.0107	624.064	48.0927	24.8562	6.06733
ENSSSCG00000006169	ZFHX4	fat	0.0500079	0.942304	0.0188324	0.0950329	0.160211	3.75088	1.4436	0.0671642	1.399
ENSSSCG00000006243	PENK	fat	0.931397	0	0	0	0	10.7903	0.810473	6.34375	1.14282
ENSSSCG00000006245	SDR16C5	fat	0	0	0.0213161	0.0839542	0	8.91748	0	0	0.040216
ENSSSCG00000006325	MGST3	fat	19.5646	8.97533	1.37946	4.85091	8.28374	26.7296	3.10753	15.5919	3.8507
ENSSSCG00000006472	CRABP2	fat	0	0	0	0.0541085	0.0274997	10.5676	0.336995	4.19639	2.64376
ENSSSCG00000006491	PAQR6	fat	0.517733	0.138134	0.628786	0.921486	0.409789	3.84805	0.211957	0.466295	0.455207
ENSSSCG00000006496	LMNA	fat	10.8477	8.07787	6.09202	25.149	9.20823	29.3011	8.00347	21.999	6.25311
ENSSSCG00000006572	NPR1	fat	1.64528	0.56594	0.36143	5.85647	2.16255	6.49069	1.23525	1.95164	0.592947
ENSSSCG00000006612	S100A10	fat	1.83828	3.13283	2.98026	10.0559	9.00289	15.4323	2.75561	5.48978	1.06282
ENSSSCG00000006723		fat	0	0	0	0	0	2.55897	0.739997	0	0
ENSSSCG00000006988	PDGFRL	fat	2.24578	0.863532	0.835787	1.02868	0.548949	13.1923	1.39784	5.87386	0.492761
ENSSSCG00000007082	OTOR	fat	0	0	0.0704526	0.346849	0.282049	1.42613	0	0.354724	0
ENSSSCG00000007145	ADAM33	fat	0.266688	0	0.312455	0.499936	0.107497	1.71298	0.10887	1.85178	0.303957
ENSSSCG00000007205	TBC1D20	fat	1.58114	0.524546	3.47158	3.24003	1.56436	10.9113	1.68773	7.04138	7.1239
ENSSSCG00000007286	ACSS2	fat	5.93042	11.2583	1.13229	3.19358	0.667238	15.9075	3.2447	8.70246	2.49559
ENSSSCG00000007336	NNAT	fat	0.0810345	0.0472947	0	1.65638	0.581263	2.49024	0.156306	0.773051	0.24559
ENSSSCG00000007748	PSPH	fat	0.119206	2.08719	0.255321	0.483457	1.21872	4.52466	0.897835	3.9225	1.51921
ENSSSCG00000007927	PPL	fat	0.735833	4.07699	0.0824392	5.14728	1.95595	6.15623	0.313604	0.170914	0.722774
ENSSSCG00000008072	ASPN	fat	1.91762	0.0248709	0.126377	0.383675	0.0843227	5.57319	0.387499	0.300476	0.00993454
ENSSSCG00000008073	OMD	fat	0.558765	0.0634915	0	1.34766	1.18394	5.19246	0.0981046	5.69351	1.8629
ENSSSCG00000008074		fat	4.43698	0.119061	0.705818	18.1189	3.12841	25.1732	1.85502	24.9609	1.33163
ENSSSCG00000008231		fat	0.554313	0	0.156561	0.30831	0.548428	1.66005	0	1.18241	0.147688
ENSSSCG00000008237	RETSAT	fat	1.18022	5.80465	3.06751	4.22077	8.01639	72.2787	0.48234	8.95442	5.34213
ENSSSCG00000008238	ELMOD3	fat	2.25238	0.786032	1.57238	2.16976	1.61966	8.15359	2.58498	6.4529	4.54723
ENSSSCG00000008261	HK2	fat	0.668788	0.0208175	0.705204	2.57783	0	6.54273	2.18196	3.03285	3.38438
ENSSSCG00000008397	EFEMP1	fat	0.814833	0.0317044	0.5191	5.11122	3.29639	6.39271	0.997912	4.76162	0.227954
ENSSSCG00000008853	TLL1	fat	0	0.0455037	0	1.59366	0.115707	1.57872	0.0644514	0.808453	0.218114
ENSSSCG00000008866	GUCY1A3	fat	2.28547	0.87372	1.54894	1.496	1.29352	3.5187	0.781023	2.74864	0.325735
ENSSSCG00000008885		fat	0	0	0	0	0.111788	1.29197	0	0	0
ENSSSCG00000009004	SFRP2	fat	0	0	0	0.0388153	0.749634	1.95062	0	0.220536	0
ENSSSCG00000009153	DKK2	fat	0.198181	0.0578327	0	1.68788	0	20.82	4.91485	21.7008	9.10176
ENSSSCG00000009355	SERTM1	fat	0	0	0	0.0835007	0.0848758	1.14443	0.850997	0.426983	0
ENSSSCG00000009361	POSTN	fat	2.40956	3.38876	0.162645	10.2545	1.65408	97.1668	0.052649	23.1495	0.994799
ENSSSCG00000009486	SLITRK6	fat	0.428628	0	0.478041	0.374416	0.0761163	1.3405	0	0.510556	0.102488
ENSSSCG00000009526	ITGBL1	fat	0.159283	0.0309877	0	0.904392	1.15567	34.479	1.60934	6.56257	2.64886
ENSSSCG00000009655		fat	0.833525	0.0748423	0	0.0156022	0.0158591	1.31357	0.547701	0	0.0597906
ENSSSCG00000009907		fat	4.63247	2.17699	3.15207	2.51804	4.40472	8.3125	2.18828	6.88718	7.46159
ENSSSCG00000010096	AIFM3	fat	0.141039	0	0	0.0294174	0.0398692	1.06556	0	0.0167141	0
ENSSSCG00000010116	SLC25A1	fat	1.4497	3.30082	0.690009	0.888452	6.8528	12.0403	0.118361	5.84964	4.67314
ENSSSCG00000010209	FAM13C	fat	3.56072	1.1373	0.700484	4.50042	1.64753	11.85	6.05298	9.34627	2.09799
ENSSSCG00000010370	ANXA8	fat	0.426738	0.016604	7.93078	1.30148	0.154809	8.09199	0.595785	1.88799	1.5387
ENSSSCG00000010381		fat	0.791876	0.261895	0.469684	0.642313	0.0783469	1.73551	0.0436409	0.897759	0.221532
ENSSSCG00000010529	SFRP5	fat	0.174511	0.129628	0.0784147	0.0617677	0.204051	16.0242	0.174862	0	0.133147
ENSSSCG00000010554	SCD	fat	0.204045	31.1371	2.19418	20.0739	7.31193	717.077	0.394948	42.1509	21.645
ENSSSCG00000010757	EBF3	fat	1.39893	0	0	0.0288486	0	2.63215	0.588021	0.137684	0.0884426
ENSSSCG00000010816	TGFB2	fat	0.756442	0	0.417365	5.95878	0.504742	5.64909	1.60935	2.88943	2.77237
ENSSSCG00000010959		fat	0.414505	0.02688	0.364229	1.77074	0.979693	2.87455	0.456873	0.0764112	2.42657
ENSSSCG00000011241	DCLK3	fat	0.260984	0	0.0143331	0.0564512	0.573808	4.37968	0.239717	4.4743	0.283935
ENSSSCG00000011299	CLEC3B	fat	4.84392	10.3323	5.84303	8.92453	7.35989	62.0372	6.57845	27.5537	5.0279
ENSSSCG00000011524	CHL1	fat	0.989918	0.510223	0.241468	0.100108	0.642339	1.40879	0.0354254	0.34127	1.01303
ENSSSCG00000011557	CIDE-C	fat	0	0.426237	0	1.65169	0.425035	71.187	0.118377	0.0356369	0
ENSSSCG00000011579	PPARG	fat	0.725872	0.176519	11.0923	1.67801	0.807936	31.3991	0.100008	14.2256	0.507667
ENSSSCG00000011630	CCRL1	fat	0	0.12458	0	0.207767	0.286613	11.5646	0	0.480619	0.170615
ENSSSCG00000011928	CCDC80	fat	4.91744	0.296896	1.68323	3.85801	0.5033	55.5896	1.99359	34.2984	0.461196
ENSSSCG00000012000	GBE1	fat	3.55579	5.98823	1.42212	3.144	5.55903	12.6736	1.88483	4.81857	3.06272
ENSSSCG00000012009		fat	0.561512	0	0	0	0	2.14023	0	0.4658	0.916336
ENSSSCG00000012027	ADAMTS5	fat	0.584345	0.0538492	0.349632	0.748388	0.334713	4.32264	0.152544	0.803649	0.415855
ENSSSCG00000012138	ACE2	fat	0.0818097	0.250672	0.2224	0.129399	20.4376	28.1126	0	1.59482	0.429126
ENSSSCG00000012141	CA5B	fat	0.137326	0	0.0678767	0.227234	0.122281	6.67367	0.136227	2.18723	5.09676
ENSSSCG00000012448	ITM2A	fat	1.65812	0	0.168982	1.97998	0.304425	2.89938	1.05511	1.90015	0.111583
ENSSSCG00000012452	SH3BGRL	fat	0.748683	0	0	0	0	2.40776	0	1.70793	0.785431
ENSSSCG00000012514	BEX5	fat	0	0	0	0.0347295	0	1.39396	0	0.887949	0.266179
ENSSSCG00000012576	CHRDL1	fat	0.715555	0.052203	0.987356	4.94797	1.15043	14.2761	0.550444	3.8954	1.09126
ENSSSCG00000012680	GPC3	fat	0.195509	3.87961	1.09519	5.78828	1.1606	8.78704	0.359155	1.05419	0.0911578
ENSSSCG00000012842		fat	502.435	409.861	537.466	461.19	470.16	740.43	159.402	460.637	635.871
ENSSSCG00000012846	PDDC1	fat	0.291351	0.571344	0.380178	0.533144	0.726408	1.46585	0.0642262	0.947419	1.39105
ENSSSCG00000012847	TALDO1	fat	2.75827	5.0909	14.1927	12.5289	9.02663	49.601	1.84491	25.7754	28.8431
ENSSSCG00000012926	PC	fat	0.574274	13.6003	0.492003	0.881933	24.8356	42.5614	1.20968	5.88601	25.9787
ENSSSCG00000013056	LGALS12	fat	0	0	0	0	0	4.1952	0	0	0
ENSSSCG00000013099	MS4A2	fat	0.973474	0.0847991	0.344713	1.59101	1.30096	1.96598	0.120109	0.578536	0.325176
ENSSSCG00000013102	MS4A7	fat	0.379128	0.0276591	0	1.24546	0.0703318	1.71601	0.0522351	0.746947	0
ENSSSCG00000013230	FAM180B	fat	0.243814	0	0	0.316424	0.120613	3.40747	0.0447893	0	0.303149
ENSSSCG00000013263	CREB3L1	fat	0.0662571	0.29647	0.622233	0.408447	0.666462	3.21991	0	1.17255	0.545776
ENSSSCG00000013424	PALM	fat	1.94754	0.766008	0.669648	1.54537	3.18352	3.97381	0.279993	2.17752	1.30287
ENSSSCG00000013512	PLIN4	fat	3.25212	0.132938	0.281457	0.28329	0.813787	10.6713	7.76881	0.0209944	0.0531011
ENSSSCG00000013579	CD209	fat	0	0	0.158214	0.62313	0.0263913	3.83809	0.529219	0	4.00479
ENSSSCG00000013667	COL5A3	fat	2.44144	0.0913405	2.34644	1.2999	0.6813	24.5964	1.0235	2.54459	0.817273
ENSSSCG00000014034	N4BP3	fat	0.595434	0.222411	0	0.68389	0.0824757	1.28228	0.0262518	0.395151	0.366467
ENSSSCG00000014089	F2RL2	fat	4.36017	0.666346	5.86697	18.5184	1.18802	32.347	2.22392	0.816469	2.6525
ENSSSCG00000014118		fat	2.6552	0	0.0186155	0	0.0558938	2.83515	1.43217	1.06225	0
ENSSSCG00000014633	PRKCDBP	fat	0.563901	0.254797	0.503496	0.81446	0.413936	2.30533	0.0400993	2.38417	0.491922
ENSSSCG00000014834	UCP3	fat	0.0163499	0	0	0.103443	0	3.817	1.84716	0.027126	0.129596
ENSSSCG00000014873		fat	1.70489	0.12061	1.83858	3.36921	1.7379	13.3411	0.056944	12.2571	7.9492
ENSSSCG00000014920	FZD4	fat	3.66846	1.3699	1.8586	8.1866	3.89807	9.96195	1.45634	5.01342	1.85749
ENSSSCG00000014984	MMP27	fat	0	0	0	0.0527373	0	4.0098	0.0597191	0	0
ENSSSCG00000015326	COL1A2	fat	9.52888	1.00073	14.6235	19.815	6.48864	309.467	3.60528	226.757	1.1712
ENSSSCG00000015334	PDK4	fat	2.28365	5.86076	0.680341	2.56536	2.18977	13.891	7.26676	12.067	2.80779
ENSSSCG00000015357	MEOX2	fat	1.29933	0.0312715	0.1589	1.38205	0.0132529	5.48853	1.0335	0.622263	0.462174
ENSSSCG00000015405	CD36	fat	55.8203	0.179462	8.36997	11.3198	3.95492	134.561	36.2039	5.66634	0.778293
ENSSSCG00000015481	MYOC	fat	0.116785	0	0	1.60406	0.0256767	11.4745	1.64478	0	0.0484019
ENSSSCG00000015512	PAPPA2	fat	0	0.00603163	0	0.0804737	0.828213	2.90506	0	0.462942	0.761338
ENSSSCG00000015522	ANGPTL1	fat	0.404125	0	0.295924	0.874127	0.488687	14.5905	3.18402	0.273159	0.0558303
ENSSSCG00000015640		fat	0	0	0	0.332975	0	1.38539	0	1.27701	0.957017
ENSSSCG00000015666		fat	0.313385	0	0.834066	0.305035	0.262357	1.05666	0.0265706	0.839894	0.561995
ENSSSCG00000015784	FACL2	fat	26.296	72.6836	2.24441	16.0305	34.7037	71.3093	25.3279	4.10525	8.75001
ENSSSCG00000015803	CYP4V2	fat	0.823551	4.36958	2.81241	9.83791	2.55553	13.1802	0.371344	7.01805	2.26902
ENSSSCG00000015873	ACVR1C	fat	0	0.838252	0	0.778425	0.113035	4.24574	0	0	0.0913184
ENSSSCG00000015884	CD302	fat	0.505715	2.63367	1.71127	1.62818	1.19313	3.6327	0.32158	2.90432	2.12215
ENSSSCG00000016035	COL5A2	fat	4.60305	0.831713	5.89673	10.0656	2.69508	64.8194	3.46113	62.9676	2.65778
ENSSSCG00000016222	KCNE4	fat	0.595991	0	2.73158	0.369161	0.696875	2.78793	1.43326	0.179782	0.404198
ENSSSCG00000016260	SLC16A14	fat	0.345113	0	0.34116	0.155039	0	1.87193	0.117043	1.93794	1.08925
ENSSSCG00000016588	OB	fat	0	0	0	0	0	2.6683	0	0	2.1277
ENSSSCG00000016634	CAV1	fat	10.8669	1.17475	2.39218	33.4161	0.816713	32.0884	5.48405	12.3259	3.10018
ENSSSCG00000016638	MDFIC	fat	1.03515	0.899798	1.04507	2.01513	0.544765	14.0192	0.606892	11.0352	1.62252
ENSSSCG00000016652	LRRN3	fat	0.135975	0.914972	0.189766	0.6929	0.0712224	1.27282	0.20277	0.756405	0.0298351
ENSSSCG00000016816	ADAMTS12	fat	0.61103	0.223227	0.507202	0.957954	0.609157	3.11566	0.493547	3.52105	0.252276
ENSSSCG00000016841	SLC1A3	fat	3.15784	0.0679459	0.0575424	1.81306	0.25916	5.68533	1.4917	0.917454	1.73699
ENSSSCG00000016866	GHR	fat	2.72499	9.84374	3.94142	1.15867	4.82452	21.1281	7.66688	4.0451	1.11006
ENSSSCG00000016878	FGF10	fat	0.0458553	0	0	0.306058	0.0194436	1.89136	0	0.206498	0
ENSSSCG00000016958	PIK3R1	fat	2.50762	1.14385	2.75212	3.09625	2.92847	5.3009	2.13803	2.70132	1.83698
ENSSSCG00000017035	C1QTNF2	fat	1.08857	0.0847106	1.05219	0.51801	0.0957345	1.61355	0.373283	1.00335	0.81209
ENSSSCG00000017046		fat	0.886598	0.0258725	0.503955	0.755102	0.789466	6.14612	0.317597	1.83868	1.65354
ENSSSCG00000017082		fat	18.2908	1.60476	6.79526	38.6905	5.20425	230.679	9.02606	109.881	10.8136
ENSSSCG00000017083	SPARC	fat	10.1322	0.905282	8.35919	30.4147	4.18313	141.676	6.03894	61.0566	5.92573
ENSSSCG00000017085		fat	0	0	0	0	0	5.76365	0	0	1.34296
ENSSSCG00000017086		fat	0	0	0	0	0	5.66988	0	0	1.44418
ENSSSCG00000017338	PLCD3	fat	0.127541	0.616768	0.48631	0.39903	0.297441	1.03302	0.0100413	0.68015	0.152916
ENSSSCG00000017421	ACLY	fat	1.19779	4.51709	9.53328	8.35543	9.98195	148.128	0.846295	120.508	14.8355
ENSSSCG00000017427	HAP1	fat	0	0	0	0.0136019	0.0414778	2.2637	0	0.347769	0.0521251
ENSSSCG00000017492		fat	0.480141	2.72444	0.514196	1.02557	1.37235	6.91364	0.529219	3.65107	0.758672
ENSSSCG00000017498	PPP1R1B	fat	0	0.178685	0.237798	0.127715	1.81745	21.63	0	3.08395	5.46526
ENSSSCG00000017511	PLXDC1	fat	0.685567	0.0228641	0.251723	0.0190657	0.329454	4.16225	0.453385	0.487465	0.621038
ENSSSCG00000017579		fat	1.00684	0.997186	0.0603216	0.534551	0.845217	69.3096	0	3.59397	0.113806
ENSSSCG00000017581	COL1A1	fat	0.564936	1.18698	0	3.95916	2.23575	341.402	3.48701	190.268	0
ENSSSCG00000017694	ACACA	fat	2.61148	12.1447	3.72437	7.82808	2.5097	41.7647	0.838774	9.94173	7.04208
ENSSSCG00000017695	ACACA	fat	3.33538	11.3915	1.83177	7.09422	1.34443	36.844	0.408479	1.84457	5.06865
ENSSSCG00000017759	ALDOC	fat	0.624603	0	0.145282	0.715248	0.0545269	27.6757	0.0202484	5.18137	0.411144
ENSSSCG00000017789	ABHD15	fat	0.554787	5.11594	0.7349	1.31761	6.4221	8.71214	0.0122299	0.681127	0.279369
ENSSSCG00000017801	TUSC5	fat	0	0	0	0	0	22.4622	0	0	0
ENSSSCG00000017818	SERPINF1	fat	6.49254	55.3037	3.98514	19.3097	1.3435	53.8602	13.0261	4.71702	0.474856
ENSSSCG00000020657	BCAM	fat	1.46048	0.095894	0.658714	5.41085	1.41789	11.7684	0.10061	2.55937	0.314946
ENSSSCG00000020800		fat	1.38974	0	0	0.541085	0	1.23598	0	0	0
ENSSSCG00000020973	LOH12CR1	fat	0.221767	0.215719	0.840372	0.431717	0.109706	2.00753	0.325914	0.30661	1.30975
ENSSSCG00000021015		fat	15.9792	3.15247	10.5679	31.5998	16.6446	877.34	4.40313	544.502	1.67898
ENSSSCG00000021059	ADORA1	fat	0.311353	0	0.0834676	0.256828	0.0261057	2.20753	0.0872486	0.201372	2.27845
ENSSSCG00000021159	SNCG	fat	0.107316	0.417557	0.353623	0.208913	0	11.4872	0	0.059349	1.20089
ENSSSCG00000021379	C1QTNF1	fat	0.175917	4.4354	0.382584	1.16436	2.33226	8.31438	0	2.80187	0.688992
ENSSSCG00000021391	SNCG	fat	0.143088	0.375801	0.77797	0.243732	0.176961	8.72618	0	0.59349	0.567087
ENSSSCG00000021408	TKT	fat	1.62258	14.9055	18.648	15.8448	12.4773	78.9909	0.770623	47.7337	16.6931
ENSSSCG00000021687		fat	0	0	0	0	0	1.71881	0	0.27206	0.229374
ENSSSCG00000021739	HSD17B12	fat	2.45643	3.61456	2.67848	7.8395	5.37622	39.5507	5.28375	32.0354	13.6052
ENSSSCG00000021885		fat	0.0658646	0.845701	0.0325551	0.544931	0.130331	2.35355	0	0.327826	0.18426
ENSSSCG00000021943		fat	0	0.299715	1.07875	0.499847	1.14318	94.0137	0.212258	11.1824	0
ENSSSCG00000021964	PIK3R1	fat	0.524865	0.54817	1.57932	0.815616	0.651394	1.90842	0.614037	1.84854	0.884439
ENSSSCG00000022000	COL1A2	fat	0.779815	0.083595	0.763018	1.25473	0.259803	29.7761	0.543781	17.4133	0
ENSSSCG00000022082	C14orf93	fat	0	0.163859	0.416311	0.409913	0.763882	1.20388	0	0.4658	0.392715
ENSSSCG00000022230	CD9	fat	0.111896	0.052245	0.685806	1.13271	0.177132	1.25816	0.0493332	0.111387	0.0417379
ENSSSCG00000022304		fat	0.326231	0	0.128998	1.58769	0.129107	2.05168	0.359576	0.974243	0.304216
ENSSSCG00000022506	COL6A1	fat	3.97613	1.82096	2.89622	9.4625	2.07048	29.1139	0.545197	7.25959	0.887037
ENSSSCG00000022539		fat	0	0.148147	0	0	0	2.78156	0	0	0.710115
ENSSSCG00000022593	TSHR	fat	0	0	0	0.233226	0	1.19235	0.0880342	0.0220853	0.595844
ENSSSCG00000022961	CLMP	fat	0.391767	0.0481367	1.82769	1.35806	1.17642	14.9389	0.340904	14.8126	1.57028
ENSSSCG00000023028	JAM2	fat	0.318435	0	0.0674546	0.464926	0.292551	1.3221	0	0.679259	0.678736
ENSSSCG00000023044		fat	0.011056	9.66614	0.371599	2.16305	0.437546	37.1469	0.0365583	1.04555	0.597977
ENSSSCG00000023049	DAPK2	fat	0.40166	0	0.238236	1.56383	0.079479	2.06677	0.442715	0.799667	0.449466
ENSSSCG00000023371	EHD2	fat	9.50683	0.578977	4.99408	22.7806	3.02624	22.7567	1.34652	6.01953	2.76666
ENSSSCG00000023435	DBI	fat	5.02646	5.88177	5.36247	4.56555	8.94911	49.8882	3.46951	29.4561	7.94748
ENSSSCG00000023611	TNXB	fat	3.72484	0.302702	1.82944	2.42853	1.37227	5.36146	0.511031	3.80699	0.57525
ENSSSCG00000023725		fat	0.49901	0	0.789271	0.485713	0.0987424	1.4265	0.110003	0.993483	0
ENSSSCG00000023807	ACO1	fat	2.22792	3.31394	0.925315	3.70462	9.58243	14.8238	1.01466	15.5297	5.02081
ENSSSCG00000024134	MGLL	fat	47.0592	0.122466	14.2329	9.09664	5.70915	41.3968	3.86952	6.56096	2.73943
ENSSSCG00000024149	ELOVL5	fat	2.74976	8.99299	1.73871	7.30609	14.8038	49.9964	0.791837	30.1263	36.3146
ENSSSCG00000024272		fat	0.864089	0.168104	0	2.80355	1.42486	4.11689	0	2.1504	1.74585
ENSSSCG00000024325	SGK2	fat	0	1.34443	0.117206	0.0164864	6.80372	6.48818	0	0.0281013	0
ENSSSCG00000024447	SPOT14	fat	0	46.8846	0	1.40745	0	220.609	0	0	0
ENSSSCG00000024512	SIK2	fat	1.16567	1.87469	1.71568	8.19443	4.38253	13.0082	1.45613	7.17713	1.54597
ENSSSCG00000024644	CIDEA	fat	1.22111	0.203624	0	0.367892	0.575309	130.82	1.15365	0.771785	12.4174
ENSSSCG00000024685	GRIA2	fat	0.0167641	0	0.00828604	0	0	1.22203	0	0	1.00832
ENSSSCG00000024712	APCDD1	fat	1.00759	0.401608	0.631644	1.55484	0.948267	3.86391	0.352137	0.570821	0.206254
ENSSSCG00000024883	IGF2	fat	1.71045	0.16638	0.28181	0.693698	0	1.76569	0.157107	0.236483	0
ENSSSCG00000025040	NRG2	fat	0	0	0.0815326	0	0.0816016	1.41465	0	0.136837	0.153823
ENSSSCG00000025238	SHOX2	fat	0.351491	0	0.534562	0	0	5.92571	0.178809	0.672872	0.100853
ENSSSCG00000025411		fat	0	0	0	1.43792	0.108267	3.33673	0	2.36017	0.0510221
ENSSSCG00000025433		fat	12.3643	1.32779	4.98684	8.03925	2.05514	24.6945	2.12598	3.85652	5.1654
ENSSSCG00000025541	ELOVL6	fat	0	3.26114	0.49571	1.534	0.212627	76.9303	0.789585	4.99174	0
ENSSSCG00000025562		fat	0.315851	0.0737367	0	1.29123	0.437496	1.92621	0	0.524024	1.23705
ENSSSCG00000025649		fat	0.202211	1.09435	1.59916	3.52492	3.25559	6.271	1.43859	1.61644	0.634266
ENSSSCG00000025822	SFRP1	fat	3.10116	1.93361	2.50075	1.48114	2.30594	9.41578	0.0778459	5.8162	1.86206
ENSSSCG00000025881	PDHB	fat	36.6712	16.0951	3.50372	6.50633	25.5465	67.6354	24.142	38.6606	29.2823
ENSSSCG00000026130	EPHA3	fat	0.0376242	0.0109794	0	0.274662	0.474615	1.39821	0.103675	0.249687	0.33331
ENSSSCG00000026146	GALNT5	fat	0.284589	0	0	1.71333	0.281567	2.19958	0.139412	0.699494	0
ENSSSCG00000026297	KLB	fat	0	3.88621	0	0.0260638	0.061817	12.5452	0.00983812	0	0.0166469
ENSSSCG00000026405		fat	0	0	0.127206	0.501004	0.381941	4.16899	0	0	1.91994
ENSSSCG00000026448		fat	1.64228	0.560629	0.704526	1.40248	0.628478	2.18497	1.05877	1.77362	0.837968
ENSSSCG00000026473	ABCA8	fat	1.9513	1.2763	0.604184	0.933281	0.909816	2.4471	0.525328	0.279085	0.627457
ENSSSCG00000026551	LOXL2	fat	1.34708	0.209655	5.85929	5.55071	0.755243	12.5795	0.0494926	3.72489	0.376854
ENSSSCG00000026556		fat	0.369367	0	0	1.52798	0	2.11179	0.203561	0.153203	0
ENSSSCG00000026570	SNAI2	fat	0.0657089	0.0383501	0.0324781	0.383748	0.877652	1.40879	0.0362126	0.436068	0.0306374
ENSSSCG00000026585	PROCR	fat	0.195864	0.0831368	0.158417	0.398621	0.211401	1.47612	0.529897	1.7134	0.132834
ENSSSCG00000026923		fat	0.472243	0	1.20043	1.64164	0.400482	21.8568	1.41282	5.14867	1.38404
ENSSSCG00000027013		fat	1.24295	0.875517	0	0.542336	0.636077	1.75616	0.8031	0.995525	0.0999199
ENSSSCG00000027052	PEX11A	fat	0.134786	0.494473	0.28552	0.646603	1.17162	2.27515	0.180398	1.182	2.03798
ENSSSCG00000027073	PON2	fat	0.608869	0.781787	0.165521	0.740806	0.753005	3.36506	0.234886	3.45982	1.61818
ENSSSCG00000027141		fat	0.804094	0.90731	0.211969	0.965291	0.795557	2.83498	0.177257	0.711501	0.399911
ENSSSCG00000027194	SULT1B1	fat	0	0.0270932	0	0.338884	0.413357	2.47712	0	0	0
ENSSSCG00000027331	COL6A3	fat	10.2266	0.677503	9.26706	19.6548	3.14299	76.1025	5.2927	26.5261	0.620456
ENSSSCG00000027386		fat	0.946783	0.789395	0.200558	0.197476	0.133819	1.28882	0	0	0
ENSSSCG00000027443	MRAS	fat	1.91085	0.359492	0.830315	1.57379	1.19805	7.58343	0.208302	2.28771	0.646185
ENSSSCG00000027466	PCOLCE	fat	2.3955	0.328965	1.5671	2.0745	2.24808	19.7717	0.582431	13.7057	2.201
ENSSSCG00000027593		fat	1.23533	0	0.114485	0.0751507	0.0381941	23.2114	0.12765	2.04952	0
ENSSSCG00000028022	COL6A2	fat	10.5672	2.1706	6.91994	28.2638	3.4231	39.2382	1.56678	10.0416	2.32598
ENSSSCG00000028058	CCDC69	fat	4.37805	0.329323	4.19344	1.78498	0.319011	7.45065	1.04952	2.16487	2.9128
ENSSSCG00000028244		fat	3.06062	0.096993	0.219045	4.1653	3.46659	17.2478	1.08378	12.4993	3.65478
ENSSSCG00000028299	ACAA	fat	0.480663	4.24457	0.64043	0.549221	3.4323	11.8487	0.046069	2.46173	1.87086
ENSSSCG00000028513	VKORC1L1	fat	0.312732	1.22923	0.391169	1.29836	0.650396	2.92525	1.68128	2.42483	1.4998
ENSSSCG00000028534		fat	0	0	0	0.651909	0	1.80824	0	0.925987	0
ENSSSCG00000028549	ECM2	fat	33.2627	1.39105	2.82388	24.7002	18.4141	143.148	6.66418	41.0259	28.5504
ENSSSCG00000028567	BTNL9	fat	1.26526	0.0476419	1.78873	0.0264848	0.0269209	10.1378	0.764773	0.135431	0
ENSSSCG00000028664		fat	0	0	0	0.0404398	0	1.42522	0	0	0.271203
ENSSSCG00000029074		fat	0.475438	0.213448	0.144613	1.5663	1.04933	73.8801	0.403104	85.6146	0.0682085
ENSSSCG00000029140	CCL24	fat	5.00155	0.133698	2.2268	10.5541	1.54875	13.0971	1.34663	2.53374	2.52784
ENSSSCG00000029335		fat	0.791645	0.16735	0.110917	0.624935	0.647561	1.88884	0.192376	0.692902	0.162758
ENSSSCG00000029384		fat	6.42549	19.7579	3.52077	10.257	16.3109	43.5241	4.73501	12.7316	7.87506
ENSSSCG00000029515	PON3	fat	0.0563409	8.08912	0	0.0548397	0.594589	12.5805	0.144899	0.0623164	0.0700519
ENSSSCG00000029587	TIMP4	fat	0	0	0	0.407171	0	1.50585	0.614767	0	0
ENSSSCG00000029790	PCYOX1	fat	2.88006	4.31566	2.42905	3.02024	7.40073	20.1907	4.54122	9.1868	9.03229
ENSSSCG00000029884		fat	0	0.266664	0	0	0	1.7415	0	0.25268	1.13618
ENSSSCG00000029944	FASN	fat	0.74864	45.7965	2.76584	13.3141	4.6764	131.03	0.160837	3.96828	2.43159
ENSSSCG00000029949	CD248	fat	0.261722	0.13442	0.165583	1.64058	0.321089	2.55376	0.0576947	0.208426	0.0195248
ENSSSCG00000030080		fat	0.124752	0.174744	0.912595	0.777142	0.246856	1.06987	0	0.620927	0.116334
ENSSSCG00000030143	OGN	fat	1.17052	0.127368	0.0490302	4.66353	1.82547	15.3316	0.590413	12.1457	0.666018
ENSSSCG00000030209	MFNG	fat	0.0916889	0.0458683	0.492039	1.27494	0.181431	3.18273	0.0577491	0.717138	0.122145
ENSSSCG00000030313		fat	2.80221	0.884037	1.19789	4.2756	0.299725	156.242	0.918242	68.4801	0.0706246
ENSSSCG00000030325	C1QTNF6	fat	0.202479	0.0107431	0.473105	0.206042	0.1548	4.6744	0.0405773	1.11468	1.13289
ENSSSCG00000030473		fat	0.951878	0	1.75649	1.60596	0.12557	17.3545	0.909285	1.2634	1.42023
ENSSSCG00000030553	CTNNBIP1	fat	0	0	0.477852	0.117627	0.0597821	1.09396	0	1.10273	0.0563461
ENSSSCG00000030565	GRIA4	fat	0.725169	0.0115955	0.530283	0.3916	0.17691	1.33468	1.02375	0.140089	0.13432
ENSSSCG00000030733	DEFB124	fat	0	0	0	0	0	1.12107	0	0	0
ENSSSCG00000000064	ACO2	heart	57.4105	6.10627	6.68048	7.37533	44.5234	9.3089	36.6334	16.0336	18.2264
ENSSSCG00000000106	KCNJ4	heart	11.5812	0.14484	0	0	0.163689	0	0.888988	0	0.964256
ENSSSCG00000000175		heart	9.93461	0.531688	0.976395	2.06745	3.61002	0.932035	0.00528478	3.39671	0.773508
ENSSSCG00000000293	ITGA5	heart	7.49117	2.69334	1.92861	4.56483	1.0208	1.32874	0.578946	7.43844	0.793029
ENSSSCG00000000388		heart	4.57457	0.135184	0.572427	1.80362	2.23435	2.92442	2.17004	2.11357	0.701979
ENSSSCG00000000405	ATP5B	heart	609.096	48.9141	40.9426	36.0417	207.921	60.2852	207.273	161.987	82.9356
ENSSSCG00000000456	SLC16A7	heart	19.1609	0.515624	1.95653	5.68446	10.3245	9.73589	0.398361	4.54955	4.80937
ENSSSCG00000000528	PKP2	heart	25.1212	4.88098	0.338302	1.46774	2.1585	0.0917153	0.117876	1.06458	0.0997276
ENSSSCG00000000571	ABCC9	heart	28.1763	1.25907	11.027	10.6463	3.52044	7.99699	17.935	7.37652	1.01199
ENSSSCG00000000573	KCNJ8	heart	4.81777	0.882481	1.37749	1.41404	0.322664	1.72331	0.0816957	4.2548	0.235001
ENSSSCG00000000574		heart	5.0347	0.0971382	1.3985	2.43002	0.45284	1.34806	4.21931	2.55423	0
ENSSSCG00000000576		heart	28.4483	0.498689	3.22961	2.81305	9.10028	17.17	4.15496	7.08807	1.35924
ENSSSCG00000000643		heart	1.39323	0	0	0	0.275687	0	0	0	0
ENSSSCG00000000647	OLR1	heart	1.68223	0.0380056	0.0858305	0.623272	0.0751653	0.424013	0	0.198069	1.17401
ENSSSCG00000000666	MFAP5	heart	18.5299	0	0	5.83066	0	21.31	6.07436	0.132512	0.819286
ENSSSCG00000000719		heart	100.863	15.4167	7.49162	11.214	29.8618	20.6414	68.2005	58.8328	49.7551
ENSSSCG00000000759		heart	4.09102	0.210676	3.33049	2.04956	1.72617	1.26121	2.25459	2.59517	2.4685
ENSSSCG00000000763		heart	6.79724	0.110505	1.34762	3.09613	0.187328	0.469086	0.605205	1.6963	0.123593
ENSSSCG00000000807	SLC38A1	heart	7.27123	0.27379	3.22041	1.66156	0.734874	0.93127	0.0287256	8.30184	1.53109
ENSSSCG00000000886	SLC25A3	heart	162.769	10.6311	13.6673	20.1459	34.4812	36.063	97.3566	148.314	80.8947
ENSSSCG00000000905	NDUFA12	heart	67.4164	5.98049	11.1003	15.2102	25.3031	8.78776	8.70605	17.0006	22.4952
ENSSSCG00000001005	PSMG4	heart	5.45437	1.04659	1.03406	1.30908	0.739241	0.640774	1.56474	0.867739	3.83214
ENSSSCG00000001025	DSP	heart	22.4724	3.55016	0.248643	5.00619	2.71165	0.0192841	0.0446123	1.45336	0.0781836
ENSSSCG00000001039	GCNT2	heart	3.61741	0.429927	1.31336	1.31878	0.917526	0.256957	0.0652444	1.24397	0.0183998
ENSSSCG00000001066	RBM24	heart	2.70131	0	0.103037	0.177543	0.0171873	0.00827667	2.87212	0.331445	0
ENSSSCG00000001485		heart	10.2673	0.733076	0.0376262	0	0.0659015	0.734444	5.0448	0.0157871	1.21566
ENSSSCG00000001700	SLC29A1	heart	5.32121	1.7841	2.07753	1.15022	1.02914	1.15974	2.33201	1.31486	1.02278
ENSSSCG00000001716	RCAN2	heart	8.92131	0	3.52765	0.771876	0.470752	0.755644	1.4422	0.526267	0.0739493
ENSSSCG00000001761	IDH3A	heart	36.0477	2.1175	4.78722	4.0695	5.8928	3.55363	36.0422	15.1001	11.4059
ENSSSCG00000001767		heart	2.85435	0.191169	1.43396	2.27729	1.78239	0.289823	0.283666	1.78556	0.283628
ENSSSCG00000001800	TM6SF1	heart	2.3844	0.467261	0.533357	1.16891	0.0344393	1.14433	1.95671	1.21277	0.259679
ENSSSCG00000001852	IDH2	heart	89.6608	14.4429	23.1334	22.935	40.0432	5.12619	68.4663	38.7061	21.4544
ENSSSCG00000001916	C15orf59	heart	2.37853	0	0	0.413421	0	0.226647	0.449426	0	0.0633722
ENSSSCG00000001941		heart	2.08461	0.594809	0.137383	1.12726	1.05416	0.353138	0.816957	1.53714	1.90074
ENSSSCG00000001963	EGLN3	heart	1.20444	0.422757	0.632792	0.147569	0.749993	0.128414	0.510598	1.06202	0.227775
ENSSSCG00000001965		heart	19.6003	0.201516	1.38805	2.29653	0.38716	0.701889	17.9122	2.50143	2.64022
ENSSSCG00000001983	SDR39U1	heart	2.82659	0.476581	0.155234	1.52849	1.11863	0.867881	0.0692337	1.6153	2.48942
ENSSSCG00000002007	FITM1	heart	1.33608	0.255667	0	0.0426387	0.0650112	0	0.96567	0	0
ENSSSCG00000002029	MYH7	heart	4520.51	0.328371	0	0.471328	0.191636	0.681139	768.444	0.0535588	0.236528
ENSSSCG00000002040	MRPL52	heart	6.04022	1.92028	1.43208	1.26667	2.21067	1.45061	3.22056	2.15905	3.93826
ENSSSCG00000002263	SLCO3A1	heart	3.10808	0.217481	1.30601	1.77229	1.52497	0.847337	0.0933452	1.71418	1.15302
ENSSSCG00000002267	RGMA	heart	2.79081	0.0472121	0.28788	0.873987	0.360154	1.48768	0.294233	3.0197	0.716626
ENSSSCG00000002277	SPTB	heart	3.8958	0.01883	0.071761	0.0130849	0.0319208	0.133221	2.73228	0.281021	0
ENSSSCG00000002437		heart	1.39491	0.0804068	0.408573	0.318482	0.494109	0.114868	0.398608	0.657141	0.433593
ENSSSCG00000002550	C14orf2	heart	28.6843	2.98486	2.19812	3.30062	8.08493	4.23765	15.5018	18.8146	15.7589
ENSSSCG00000002553	RD3L	heart	4.6092	0	0	0	0	0	0	0	0
ENSSSCG00000002684	CDH13	heart	3.07151	0.0950645	0.207023	0.838013	0.126621	0.875823	1.07719	0.50187	0.119343
ENSSSCG00000002719	EXOSC6	heart	1.12633	0.0848213	0.251419	0.106095	0.467316	0.173107	0	0	0.474339
ENSSSCG00000002745		heart	5.71339	1.9827	0.457942	2.55512	0.763882	4.41422	1.0212	3.58666	0.431987
ENSSSCG00000002823	GNAO1	heart	2.93128	0	0.413959	0.280223	0.103577	0.423965	0	0.825018	3.14838
ENSSSCG00000002831	IRX3	heart	4.17353	0	0.155955	0.921352	1.78791	0.51932	1.04333	0	0.0133742
ENSSSCG00000002885	USF2	heart	16.7797	8.03829	8.25527	8.79566	11.4531	8.10594	10.9389	11.9938	6.62509
ENSSSCG00000002907		heart	56.3801	6.71435	9.07202	9.91561	37.7959	7.11296	22.6502	56.0218	7.9027
ENSSSCG00000003156	HRC	heart	173.154	0.238013	0.0503925	0.198472	0.630439	1.21437	107.654	1.39548	0.0831887
ENSSSCG00000003257	CACNG6	heart	2.03659	0	0	0.473055	0	0	1.70908	0	0
ENSSSCG00000003289	ISOC2	heart	5.33187	1.84407	1.56172	0.480537	2.63763	1.50538	0.326493	1.0648	3.49886
ENSSSCG00000003338	PUSL1	heart	1.07375	0.286483	0.151636	0.0895836	1.032	0.496965	0	0.203594	0.772427
ENSSSCG00000003368	RNF207	heart	13.2044	0.017031	0	0.113614	0.187662	0.0556122	0	0.242069	0.190482
ENSSSCG00000003430	NPPA	heart	36.2542	0	0	0.0588136	0	0	0.1332	0	0
ENSSSCG00000003434	MFN2	heart	17.4329	3.90486	3.32488	4.50806	8.08922	3.88966	12.9985	6.40168	4.24573
ENSSSCG00000003517		heart	10.6126	0.720981	6.1614	4.70033	3.38886	3.69189	1.42349	8.75703	0.314172
ENSSSCG00000003546		heart	904.715	8.71634	7.5868	33.8515	343.336	717.212	122.544	522.627	22.7599
ENSSSCG00000003662	NT5C1A	heart	7.3065	0	0	0	0.596201	0	5.42424	0	0.749246
ENSSSCG00000003693	MYOM1	heart	89.7508	0.35784	0.287897	1.29801	0.813871	0.593972	101.234	0.745964	2.82538
ENSSSCG00000003722	CDH2	heart	41.375	7.11105	22.7193	0.504436	4.10194	0.0806251	0.268122	11.1074	3.90564
ENSSSCG00000003731	GAREM	heart	2.94575	1.9091	0.839659	2.14605	2.69097	0.800759	0.557741	1.13936	0.92689
ENSSSCG00000003768	NEXN	heart	172.241	0.333132	5.3481	14.0223	6.93632	19.462	134.196	20.1544	2.60349
ENSSSCG00000003782	TNNI3K	heart	60.6082	0	0	0	0	0.735704	0	0	9.71971
ENSSSCG00000003788	PTGER3	heart	6.0278	0.0372279	0.0157639	0.170738	2.25615	1.21562	0	0.582049	0.401502
ENSSSCG00000003903		heart	107.878	8.32857	20.3179	17.0514	33.3474	14.7141	26.8798	48.0577	13.2575
ENSSSCG00000004071		heart	2.80955	0.625192	0.715244	1.63716	1.54326	0.653627	1.19105	1.46543	1.93649
ENSSSCG00000004080	MYCT1	heart	7.58534	1.0119	0.910527	3.74435	3.59159	4.90469	1.19438	5.0339	1.06102
ENSSSCG00000004094	PPP1R14C	heart	4.9496	0	0	2.0215	0	0.0118503	3.33088	0	0.0347909
ENSSSCG00000004223	HEY2	heart	5.67924	0.0649923	0.18714	1.51747	0.363578	0.275889	0.06137	4.72966	0.872281
ENSSSCG00000004248	PLN	heart	110.233	0.574624	0.598943	0.81089	2.36033	0.829922	8.09723	4.71194	0.812182
ENSSSCG00000004280	RIMS1	heart	15.3159	0.818282	0.0283681	0.347156	0.567841	0.1836	0.804305	1.14945	0.906026
ENSSSCG00000004336	EPHA7	heart	3.98173	0.0400669	0.0593811	0.609744	2.08859	0.049062	0.160794	1.95049	1.11231
ENSSSCG00000004366	BVES	heart	1.91892	0.0137417	0.0116377	0.0687528	0.023295	0.0448714	1.29758	0.234379	0
ENSSSCG00000004479	FILIP1	heart	21.4557	0.120407	1.42759	4.67334	2.50504	2.87729	19.4007	12.8043	1.26798
ENSSSCG00000004499	ATP5A1	heart	110.398	16.7994	20.1105	21.3701	44.77	24.296	67.1985	69.4889	30.993
ENSSSCG00000004510	ACAA2	heart	17.3067	0.531622	0.488814	1.01327	10.8403	5.90216	6.48288	8.91627	1.24985
ENSSSCG00000004549	RBPMS2	heart	5.19939	0.283603	2.48185	1.86037	2.3237	1.06497	0.124972	1.1018	0.181253
ENSSSCG00000004598	MYZAP	heart	74.9998	0.571983	0.322936	23.4373	3.46104	1.40079	0.735141	8.4234	0.596573
ENSSSCG00000004694	FRMD5	heart	1.33478	0	0.0970215	0.152849	0	0	0	1.33523	0.183045
ENSSSCG00000004735	EHD4	heart	6.12584	0.426897	1.85286	1.33491	2.03534	1.08903	0.050388	2.42706	1.44943
ENSSSCG00000004803	ACTC1	heart	228.896	0	0.842117	0.115699	1.23484	0.245409	0.938948	0.0328682	0.240164
ENSSSCG00000004890	SERPINB2	heart	13.7952	0	0.0144309	0.0142092	0	0.0278207	0.0643611	0.121098	0
ENSSSCG00000004918	ALPK2	heart	9.05389	0.0301666	0.421536	0.180278	0.0724463	0.192904	6.06736	0.221531	0.00803323
ENSSSCG00000005296	KIAA1045	heart	1.11399	0	0	0.0133866	0.122463	0	0	0.045635	0.423223
ENSSSCG00000005528	NDUFA8	heart	19.9797	0.872581	3.99719	1.55446	5.24445	4.17678	13.6326	10.542	11.8506
ENSSSCG00000005669	FAM73B	heart	5.43301	1.1603	0.832621	1.1965	4.42939	0.520596	0.183999	1.32186	0.389177
ENSSSCG00000005699	HMCN2	heart	1.18606	0.00798724	0.0631333	0.270853	0.0225667	0.295585	0.372076	0.113526	0.00212697
ENSSSCG00000005713	PPAPDC3	heart	2.12549	0	0	0	0	0.207728	0.120141	0	0.355754
ENSSSCG00000005900	GPT	heart	9.4714	0.546613	0.119463	0.77928	0.73233	4.08795	3.28004	0.576427	2.5074
ENSSSCG00000005915	MAF1	heart	8.43608	2.34355	3.96944	5.41443	4.30082	2.15884	8.44568	4.64503	5.06704
ENSSSCG00000005976	NDUFB9	heart	199.218	18.882	14.4363	16.2763	49.3471	29.9719	132.131	75.1884	96.9726
ENSSSCG00000005977	TMEM65	heart	14.3508	0.920401	3.00098	2.95486	5.92902	2.85516	9.42977	12.0355	3.4559
ENSSSCG00000005981	FBXO32	heart	57.7371	0.407314	5.24057	3.67081	7.80775	2.89024	34.4524	5.54439	0.863557
ENSSSCG00000006089	PTDSS1	heart	34.8511	2.82917	4.56009	3.29141	2.08859	1.08027	8.98394	14.6579	3.88241
ENSSSCG00000006162	ZC2HC1A	heart	6.30805	0.2301	1.16921	2.55432	1.56027	0.810057	0.801205	2.82081	2.75736
ENSSSCG00000006163	PKIA	heart	25.1055	0.0848435	2.31366	3.04219	0.31642	1.01121	14.7251	6.29487	0.162673
ENSSSCG00000006216	TRIM55	heart	9.83263	0	0	0.354468	0	0.0204126	1.91253	0.0355408	0.0599288
ENSSSCG00000006246	CHCHD7	heart	157.326	21.0055	14.0905	26.3605	22.2113	22.92	56.5586	108.487	102.015
ENSSSCG00000006328	RXRG	heart	4.68918	0.0172667	0.0584918	1.97256	0.0439059	0.662486	2.29891	0.147251	2.02774
ENSSSCG00000006655	CIART	heart	1.75218	0.728452	0.118638	0.607435	0.379962	1.25794	1.64026	0.637156	0.290976
ENSSSCG00000006745	CASQ2	heart	137.375	0	1.01041	0.834413	9.8027	1.79082	1.50817	2.98128	0.122986
ENSSSCG00000006789	ATP5F1	heart	248.889	53.6818	32.2681	36.4674	119.104	30.0108	135.19	136.206	121.015
ENSSSCG00000006867		heart	135.162	0.185395	0.994388	0.82451	1.99046	0.302689	105.387	24.5064	10.1208
ENSSSCG00000006928	LMO4	heart	17.2693	1.30308	1.80174	3.45939	2.27662	0.803244	0.125557	2.5325	1.97581
ENSSSCG00000006956		heart	1.36166	0.198678	0.201909	0.497016	0.40416	0.470346	0.0187605	0.0847168	0.730119
ENSSSCG00000007017		heart	179.859	0.0943144	0	0.0786461	0	0.307969	144.808	0	0.527426
ENSSSCG00000007143	MAVS	heart	11.2287	1.55168	2.01096	1.67619	2.26175	1.36265	1.96469	6.61638	1.13631
ENSSSCG00000007150	CENPB	heart	31.6251	23.0795	16.6292	31.2358	18.1795	14.5003	9.58441	13.3104	6.61254
ENSSSCG00000007288	MYH7B	heart	28.7047	1.28998	0.583905	1.65525	1.75791	1.23462	2.33641	1.09062	1.16825
ENSSSCG00000007372	FITM2	heart	6.83816	0.534591	0.171728	0.830073	2.12498	3.61164	1.40995	3.56337	6.74489
ENSSSCG00000007504	RNPC1	heart	2.32883	0.0587756	0.559983	0.992479	0.647639	0.191923	1.35975	0.104425	0.410857
ENSSSCG00000007547	ADAP1	heart	1.62137	0	0	0.958171	0.114582	0	0	0	0
ENSSSCG00000007839	EEF2K	heart	3.36427	2.35816	1.96821	1.97859	1.84185	1.07389	2.67759	2.44456	0.397021
ENSSSCG00000007949	SRL	heart	21.2673	0.0860262	0.0416311	0.174213	0.0520829	0.210679	15.6429	0	0.0294537
ENSSSCG00000007983	PDIA2	heart	4.34566	0	0	0	0	0	0	0.0288394	0
ENSSSCG00000008132	STARD7	heart	19.8309	1.92612	3.38939	4.87611	4.31119	1.22399	2.15638	10.2622	3.28021
ENSSSCG00000008147	FHL2	heart	15.1594	0.35205	4.36235	0.262663	2.51283	0.0453775	0.104977	11.2981	1.27302
ENSSSCG00000008195	COX5B	heart	90.3149	15.0236	8.44594	8.63737	37.4766	15.9331	29.5851	78.5401	29.407
ENSSSCG00000008199		heart	1.82322	0.521191	0.422998	0.688127	0.699458	0.655928	0.738214	1.60504	1.63079
ENSSSCG00000008396		heart	3.09948	0	0.0305634	1.40688	0.328835	0.810174	0.238544	0.166709	0.504545
ENSSSCG00000008499	STRN	heart	15.3131	1.07423	2.68949	6.01097	3.40824	3.30647	1.81255	11.564	9.04148
ENSSSCG00000008528	LBH	heart	38.8079	1.12228	20.3914	23.3109	4.32386	1.66574	0.192679	19.2867	0.81507
ENSSSCG00000008569	LCTHIO	heart	18.0593	2.37832	1.60171	2.40287	4.87111	4.2077	5.40363	15.1945	14.0263
ENSSSCG00000008765	PCDH7	heart	15.6462	0.0585634	1.16198	1.47201	1.50334	1.87132	0.537195	8.72816	0.173775
ENSSSCG00000008806	YIPF7	heart	12.6307	0	0	0.0352269	0	0	9.09503	0	0
ENSSSCG00000008813	CORIN	heart	11.3376	1.03341	0	0.247162	0.0882708	0.588563	0.0756442	4.3723	1.56795
ENSSSCG00000008875	RXFP1	heart	2.90272	0	0	0.0297408	0	0.174693	0.0112261	0	0.0189954
ENSSSCG00000009015		heart	1.64755	0.311439	0.408818	0.642757	1.19449	0.42585	0.536698	1.35011	0.970338
ENSSSCG00000009031	EDNRA	heart	5.37991	0.105463	0.608965	1.95871	0.381941	0.438291	0.162957	2.412	0.589769
ENSSSCG00000009110	MYOZ2	heart	161.584	0	0	0	0	0.242985	24.1714	0	0
ENSSSCG00000009123	CAMK2D	heart	95.0864	2.58417	6.85409	15.6642	2.43105	6.71116	14.4398	21.3518	4.66206
ENSSSCG00000009161		heart	5.45909	0	0.238334	0.318482	0.528186	0.114868	1.74628	1.05714	0.240885
ENSSSCG00000009281		heart	4.11437	0	0.0602555	0.415306	0.241226	0.871228	1.71319	0	0.255782
ENSSSCG00000009323	MTUS2	heart	5.81683	0.76998	0.237122	0.262663	1.03829	0	0.0330484	1.94008	1.64966
ENSSSCG00000009337		heart	4.55847	0.414622	1.88736	3.51503	1.84503	2.65135	1.45186	1.20319	1.26974
ENSSSCG00000009338	FRY	heart	4.04017	0.916995	1.23268	3.72618	1.28307	1.71697	1.15452	0.89994	1.33724
ENSSSCG00000009424	SERP2	heart	1.20101	0	0	0.334003	0	0	0	0	0
ENSSSCG00000009561	ATP4B	heart	1.75715	0	0	0	0	0	0.0586895	0	0
ENSSSCG00000009565	GAS6	heart	5.40133	0	0.584363	4.2646	3.34859	3.41283	0.166083	1.42304	2.35629
ENSSSCG00000009585	GADD45G	heart	2.12979	0.452008	0.1914	0.732894	0.127708	0.922477	1.42272	0.678149	0.30092
ENSSSCG00000009680	EXTL3	heart	3.93497	0.764373	1.4418	2.79292	2.12035	1.33873	1.0236	3.04201	2.17613
ENSSSCG00000009703	HAND2	heart	19.9715	2.66587	2.04953	0.0157659	0	0.0771717	0.0357062	0	0
ENSSSCG00000009721		heart	1.63156	0	0	0	0	0	1.57354	0	0
ENSSSCG00000009773	RILPL1	heart	38.367	0.267691	5.44089	9.01808	8.6901	8.4788	34.1747	13.3168	25.4915
ENSSSCG00000009781	PITPNM2	heart	2.63638	0.678897	1.73998	2.1192	1.35909	0.692761	0.362705	0.723708	0.984816
ENSSSCG00000009815	CAMKK2	heart	9.8261	1.25858	4.64059	3.90096	2.72733	3.63961	0.583007	4.09247	3.28199
ENSSSCG00000009830	MLC-2V	heart	4992.73	0.193986	0	0.687477	0.205529	0.514663	537.571	0	0
ENSSSCG00000009937	ACACB	heart	6.70125	0.477573	1.01765	0.863912	5.76829	0.393004	2.9203	0.788276	3.03068
ENSSSCG00000009957	MYO18B	heart	10.5807	0.0253867	0.121831	0.17641	0.0430356	0.10362	12.6011	0.240554	2.36275
ENSSSCG00000010073	CHCHD10	heart	32.8326	6.50922	1.07949	1.1621	7.20266	2.51118	11.6991	1.73925	4.88786
ENSSSCG00000010142	RYR2	heart	121.152	0.211871	4.28464	3.50628	9.70928	1.73908	0.518843	3.25628	2.06275
ENSSSCG00000010144	ACTN2	heart	136.557	0.0954039	0.138508	0.357996	0.288802	0.372719	128.586	0.203402	0.212319
ENSSSCG00000010181	C1orf198	heart	7.93329	5.32468	2.35273	4.32978	1.9903	1.91688	0.218605	5.54686	1.34748
ENSSSCG00000010212	ANK3	heart	14.9187	0.869521	1.2133	5.68001	13.5277	0.281815	6.21805	7.64225	1.32897
ENSSSCG00000010245	STOX1	heart	2.00611	0.0904997	0.0287411	1.36781	0.0862963	0.0277043	0.10682	0.627075	0.424757
ENSSSCG00000010303	SYNPO2L	heart	4.52364	0.0220934	0.00935529	0.00921152	0	0	3.91163	0.0157011	0.00882506
ENSSSCG00000010321	COMTD1	heart	14.8096	5.42824	1.8742	3.72562	5.98128	3.98814	2.60228	6.82513	6.30467
ENSSSCG00000010389	C10orf71	heart	20.6809	0	0	0.0504508	0.0256408	0.00617374	16.6676	0.0107492	0
ENSSSCG00000010461	ANKRD1	heart	76.5019	0.0577984	0.0652649	0.273113	0.0816501	0.0157276	1.1825	0	0
ENSSSCG00000010464		heart	9.22155	0.696498	0.321739	0.327354	0.568886	1.13715	2.04478	1.85393	0.961095
ENSSSCG00000010493		heart	8.00243	0.725516	1.45927	4.14038	0.441995	1.40663	2.37637	3.06139	1.01431
ENSSSCG00000010494	SORBS1	heart	36.2109	5.32618	10.9528	5.66746	2.67782	14.4226	5.78157	1.69523	1.2365
ENSSSCG00000010514	RRP12	heart	3.16669	0.937237	1.5207	1.47542	2.34609	0.929561	1.36472	2.98796	2.17626
ENSSSCG00000010533		heart	1.57167	0.854455	0.532078	0.880153	1.42718	0.30773	0.284764	0.892993	0.582229
ENSSSCG00000010537	GOT1	heart	21.0374	6.03574	1.76455	1.84774	5.90081	1.40391	8.04153	17.2282	8.13774
ENSSSCG00000010570	KCNIP2	heart	16.6179	0.0149788	0.0761122	0.0874329	0.139657	0.183416	0.056576	0.31935	0.358992
ENSSSCG00000010626	RBM20	heart	15.6158	0.147894	0.0234842	0.0154155	0	0.00754568	2.98504	0.354724	1.35873
ENSSSCG00000010640	NRAP	heart	35.3683	0.31412	0.76767	0.957937	0.167357	0.615427	41.3309	0.459228	0.387175
ENSSSCG00000010651	ABLIM1	heart	99.8889	3.90157	14.9221	19.9627	24.6119	11.0961	2.64	12.8414	16.5469
ENSSSCG00000010681	SFXN4	heart	1.60967	0.231098	0.323353	0.343519	0.749451	0.426521	0.436436	0.942562	1.19602
ENSSSCG00000010795	NDUFAB1	heart	44.7974	5.96725	2.80754	5.60251	5.13279	6.02595	9.30764	14.6384	11.3352
ENSSSCG00000010800	B3GALT2	heart	14.0836	0	0.454694	1.44972	0.281715	0	0.120709	1.27186	0
ENSSSCG00000010861	ADCK3	heart	9.75501	3.06877	1.03443	1.81821	5.03107	2.90894	6.36739	2.91262	0.443546
ENSSSCG00000010892	KCNT2	heart	2.25983	0.223967	0.04215	0.0311266	0.052732	0.00507868	0.0469966	0.114954	0.492043
ENSSSCG00000010925	PPP1R12B	heart	39.9611	1.539	2.97759	7.12613	3.70128	1.81812	21.7039	4.73057	4.09829
ENSSSCG00000010968	IL11RA	heart	1.3384	0.501106	0.232993	0.614497	0.624616	0.834184	0.157726	0.81	0.627964
ENSSSCG00000011022	SVIL	heart	33.6075	1.19268	8.11934	10.1019	3.54174	5.4809	33.7507	8.61232	22.4644
ENSSSCG00000011035		heart	15.6067	0.433745	0.293866	1.37441	2.42645	0.424898	10.4031	0.986399	0.138605
ENSSSCG00000011040	CACNB2	heart	3.47097	0.164595	0.353844	0.084462	0.0321948	0.00516787	0.0179332	0.422901	0.551257
ENSSSCG00000011090		heart	158.555	1.24745	3.42001	5.96798	0.268815	1.30312	0.79859	6.1756	4.8646
ENSSSCG00000011259	SCN5A	heart	5.63137	0	0	0.0133799	0.0272005	0.0436619	0.0101009	0.114031	0.423014
ENSSSCG00000011265	XIRP1	heart	25.7716	0.0103358	0	0.00861875	0	0.0126563	9.59873	0.132216	0.0123857
ENSSSCG00000011277	CCK	heart	38.8141	0	0	0	0	0	0	0	3.18239
ENSSSCG00000011278	TRAK1	heart	12.5684	0.643304	2.89759	5.50674	4.13534	2.23073	7.65494	2.68642	0.832289
ENSSSCG00000011287	HHATL	heart	11.2647	0	0	0.607158	0.145213	0.0524462	4.14545	0	0.0513252
ENSSSCG00000011325	MYL3	heart	1520.9	0.0503791	0	0.168039	0.256209	1.85068	174.587	0	4.4272
ENSSSCG00000011356	UQCRC1	heart	156.061	22.9727	12.231	13.3054	48.1852	10.9548	43.2689	50.4174	29.7434
ENSSSCG00000011377	LAMB2	heart	27.5466	0.737666	4.70771	13.593	3.84639	12.7373	5.05623	15.3059	1.29964
ENSSSCG00000011414	CISH_TV2	heart	8.12036	0.216655	2.79811	2.70994	1.28546	0.928534	2.55725	0.615882	0.0865416
ENSSSCG00000011419		heart	8.89136	0	0	0	1.47848	3.55986	1.72945	6.19814	0.0696753
ENSSSCG00000011435		heart	7.62293	0.473106	2.8509	3.6568	0.863705	1.23291	5.72168	2.71564	0.843138
ENSSSCG00000011441	TNNC1	heart	1408.42	0.13056	0	0.0544351	0.110663	0.426323	383.288	0	0.0521513
ENSSSCG00000011495	PRICKLE2	heart	8.4926	0.169746	1.21713	5.45426	0.585101	2.78987	0.213714	1.43152	1.13007
ENSSSCG00000011499	LRIG1	heart	8.27912	1.23484	0.73204	4.01135	1.05576	2.05116	2.82886	6.51688	1.30818
ENSSSCG00000011527	CNTN4	heart	1.17887	0.290718	1.11613	0.0808072	0.229986	0.537934	0.018301	0.798871	0.526436
ENSSSCG00000011559	IL17RC	heart	1.86005	0.178642	0.535332	1.63861	0.442605	0.762813	0.454153	1.60159	0.109781
ENSSSCG00000011599	GRIP2	heart	1.00914	0	0.266595	0.025403	0.0172142	0.132634	0.901338	0.577329	0.0486746
ENSSSCG00000011622	KBTBD12	heart	8.07714	0.0519938	0.0440329	0.0144521	0.10283	0	7.56078	0	0.470755
ENSSSCG00000011765		heart	13.9806	0.162719	0.173367	0.210096	0.471602	0.428496	10.0269	3.01409	4.99011
ENSSSCG00000011828	FAM43A	heart	6.86659	1.44718	3.53015	1.62965	0.482268	1.73674	0.105117	0.439517	0.533602
ENSSSCG00000011893	COX17	heart	220.761	50.6427	44.973	59.4571	105.511	67.0962	71.9767	184.245	68.9987
ENSSSCG00000011894	POPDC2	heart	8.10299	0	0.208057	0.179252	0.169189	0.125345	1.97183	0.392832	0.564261
ENSSSCG00000011964	LNP1	heart	21.665	0	0	0	0	0.624233	0.257878	0.388166	0.567256
ENSSSCG00000012046	SMIM11	heart	30.7962	4.41728	5.80489	6.64713	3.78713	4.43495	26.1292	23.1653	16.022
ENSSSCG00000012111	HCCS	heart	6.37485	1.16496	1.18391	2.11285	1.59222	1.81879	3.98762	3.12533	3.36205
ENSSSCG00000012172	ACOT9	heart	9.51087	0.112328	3.48807	5.49515	2.49132	2.49112	2.38652	6.06695	1.28624
ENSSSCG00000012295	MAGIX	heart	1.14436	0.69358	0	0.34273	1.00157	0.209702	0.266821	0.109535	0.225741
ENSSSCG00000012297	CCDC22	heart	3.21887	2.00008	2.37138	2.97823	1.94956	1.2712	1.03873	1.58384	1.28968
ENSSSCG00000012334	TSR2	heart	14.3773	1.51717	2.1151	4.12626	5.28233	2.97245	5.62025	7.8958	6.02295
ENSSSCG00000012489	TRMT2B	heart	2.05774	1.03965	1.04745	1.2705	1.21546	1.39011	0.37237	1.42674	0.73032
ENSSSCG00000012490	TMEM35	heart	1.19748	0	0.0394588	0.997212	0.0131641	0.0887493	0	0.198673	0
ENSSSCG00000012508	ARMCX6	heart	1.11239	0.138502	0.483844	0.490845	0.601649	0.50879	0.343305	1.08272	0.567069
ENSSSCG00000012622	CXorf56	heart	7.95227	1.6311	3.91804	4.12985	3.87108	2.37254	2.26829	8.38822	4.14613
ENSSSCG00000012667	IGSF1	heart	1.67785	0.00780283	0.125554	0.0520524	0.284389	0.248419	0.0221038	0.221809	0.0810365
ENSSSCG00000012744	CD99L2	heart	1.48213	0.12687	0.322334	0.605907	0.381262	0.781473	0.413851	1.2131	1.23469
ENSSSCG00000012825	IKBKG	heart	13.0088	7.18269	7.0869	7.89385	10.2404	2.74673	10.7497	5.69922	4.15042
ENSSSCG00000012862	OSBPL5	heart	3.6894	1.71777	2.24361	3.37926	1.24067	1.13565	0.0456911	1.03164	0.193283
ENSSSCG00000012895		heart	4.99455	0	0.0602115	0	0.100437	0	0.246161	0.168423	0.0378659
ENSSSCG00000012896	NDUFV1	heart	20.4925	3.0339	3.98514	3.95832	10.0762	6.94145	7.58102	16.3981	6.94147
ENSSSCG00000012941	SLC29A2	heart	1.37859	0	0	0	0	0.0579548	0.625678	0	0.0756213
ENSSSCG00000013028	ESRRA	heart	3.06748	1.88222	1.31229	0.883314	2.76778	0.192958	2.16584	0.647042	0.622453
ENSSSCG00000013037	VEGFB	heart	20.4857	2.89311	5.67531	5.09575	18.7419	6.57916	0.975665	7.6787	0.518856
ENSSSCG00000013171	LDHB	heart	245.124	1.92337	17.5747	19.8581	51.2671	116.457	12.3786	80.8257	13.0809
ENSSSCG00000013236	MYBPC3	heart	236.119	0.0077972	0.13867	0.149543	0.0198268	0.0445559	0.404945	1.13041	1.23336
ENSSSCG00000013239	PSMC3	heart	31.7138	15.3451	12.6447	16.5442	16.1741	13.642	11.9681	22.3367	32.6226
ENSSSCG00000013244		heart	2.09587	1.5434	0.0556205	0.492891	0.236587	0.107228	1.41086	0.350057	0.367276
ENSSSCG00000013276	PRDM11	heart	1.53533	0.123597	1.06417	0.772978	0.698406	0.235425	0.330673	0.673413	0.263306
ENSSSCG00000013354	CSRP3	heart	262.687	0	0	0.0875542	0	0.199997	94.849	0.0497456	0.223683
ENSSSCG00000013431	ATP5D	heart	27.3756	4.45312	4.18571	8.16116	12.6507	4.91357	15.4335	14.4672	5.00401
ENSSSCG00000013436		heart	84.8889	8.77999	4.24894	5.02037	19.6326	7.3722	34.9786	26.1472	13.6276
ENSSSCG00000013448	MKNK2	heart	13.5978	4.89621	6.74382	11.9119	6.04265	5.09502	5.99508	5.92678	3.95451
ENSSSCG00000013615	ECSIT	heart	8.35354	1.12256	1.60311	1.24809	2.76117	0.916385	6.92113	5.56874	4.62466
ENSSSCG00000013768		heart	3.39909	0.453447	0.556826	2.04183	2.03702	0.0185083	0.385357	0.451152	2.06484
ENSSSCG00000013778	NDUFB7	heart	59.4862	5.45789	5.82057	11.8836	13.707	7.34328	17.5608	18.2445	23.8198
ENSSSCG00000013871	HAUS8	heart	6.90626	3.17173	0.988632	2.05708	0.410723	0.899027	1.08151	5.94819	5.1205
ENSSSCG00000013879	SLC27A1	heart	2.83886	0.368191	1.99929	1.5893	2.42321	0.229846	1.04301	0.892731	1.09006
ENSSSCG00000013897	RAB3A	heart	2.75235	0.0339374	1.13048	0.613154	0.421893	0.156991	0.75842	1.22199	0.162673
ENSSSCG00000013936	NDUFA13	heart	55.1823	8.34882	11.7245	7.0059	22.9762	13.5446	17.9624	61.8861	26.0036
ENSSSCG00000014128	CKMT2	heart	58.8864	0.0691282	0	0.0384293	0.839836	0.169295	58.0515	0.327515	0.0368171
ENSSSCG00000014170	CAST	heart	115.729	8.46369	9.5102	42.4842	18.2042	32.6607	25.5299	50.9103	107.378
ENSSSCG00000014289	UQCRQ	heart	36.306	6.04728	2.27616	3.56187	17.4111	7.28738	26.965	31.1066	12.6529
ENSSSCG00000014406	PRELID2	heart	7.04353	0.252976	1.66037	4.06077	3.21634	1.49722	1.5527	2.87652	1.36417
ENSSSCG00000014437	PPARGC1B	heart	2.20185	0.365628	1.36608	0.726349	0.929723	0.307254	0.18278	0.32098	0.0257732
ENSSSCG00000014443		heart	11.2917	0	0.0190809	0.0187877	0	0.128748	2.76574	0	0
ENSSSCG00000014560	COX8H	heart	45.1666	0	0	0	0	0	24.3446	0	0
ENSSSCG00000015025	CRYAB	heart	11.1691	2.18601	0.253056	1.15403	1.31967	1.63046	3.32644	3.42	0.728703
ENSSSCG00000015030	DLAT	heart	6.01492	0.435996	0.974028	1.44172	3.10933	2.59576	3.10192	4.35926	2.09588
ENSSSCG00000015255	IGSF9B	heart	1.01316	0.0284973	0.530947	0.273275	0.132849	0	0.322908	0	0.102447
ENSSSCG00000015297	ADAM22	heart	1.74528	0.181534	0.3331	0.38685	1.64127	0.642168	0.266648	1.39045	0.241709
ENSSSCG00000015368	HDAC9	heart	7.25697	0	3.18697	1.52524	2.9228	2.0684	2.63321	6.05195	1.56905
ENSSSCG00000015404		heart	21.8827	0.0448124	0.455412	8.03406	0.265882	6.29209	8.16675	7.51584	0.6086
ENSSSCG00000015474		heart	3.67816	0	0.20306	0.318653	0.0190529	0.171268	0.757053	0.181049	0.245424
ENSSSCG00000015540	MR1	heart	1.98301	0.0191298	0.939645	0.813541	0.0972868	0.203013	0	1.25074	0.580737
ENSSSCG00000015551	RGS8	heart	1.62893	0	0.0407663	0.180629	0.183604	0	0.0227269	0.0342093	0.269191
ENSSSCG00000015747		heart	87.6855	0.039687	0.084026	0.182016	1.01757	0.0647959	57.7679	1.73457	0.0475582
ENSSSCG00000015774	TENM3	heart	3.35801	0.0867692	0.412148	0.695231	0.559588	0.748365	0.210176	1.43705	0.21097
ENSSSCG00000015790	SLC25A4	heart	217.136	29.305	4.13348	3.76598	9.06359	4.59608	171.768	10.7657	8.05728
ENSSSCG00000015797	SORBS2	heart	80.4779	31.2425	15.6838	19.215	20.9693	5.88563	0.934428	29.1353	16.2066
ENSSSCG00000015870	KCNJ3	heart	4.35318	0	0.0124554	0.0490557	0.417607	0.216109	0.340245	0.135876	0.152742
ENSSSCG00000015886	ITGB6	heart	3.65383	0	0	2.43008	0.434653	0	1.86603	0	0
ENSSSCG00000015973	ATP5G3	heart	16.383	2.39673	2.09385	3.13459	6.35103	3.33641	7.28972	12.7657	5.01857
ENSSSCG00000016002	CCDC141	heart	21.2811	0.0944517	0.306628	6.77997	0.847275	1.8762	0.602015	2.6514	0.377281
ENSSSCG00000016020	DUSP19	heart	1.68814	0.166523	0.423077	0.370289	1.17621	0.634379	0.838622	1.34122	0.354754
ENSSSCG00000016100	NDUFB3	heart	18.5871	1.03474	3.70311	4.17504	8.65733	2.26161	9.424	14.7546	9.27972
ENSSSCG00000016160		heart	5.82774	0.0310619	0.236753	1.04902	3.19887	0.126785	0.997243	1.39071	3.54854
ENSSSCG00000016200	PRKAG3	heart	2.86403	0.0201391	0.0852778	0.0335869	0.921779	0	2.18692	1.2881	1.06187
ENSSSCG00000016290	EFHD1	heart	8.91851	0	1.29122	0.0273413	4.73846	0.722692	0.0464415	0.442733	10.0062
ENSSSCG00000016331	RAMP1	heart	13.1499	0.213683	1.14611	1.36608	0.241491	0.232582	10.0887	0.151858	0.0284514
ENSSSCG00000016333		heart	1.06146	0.0638664	0.118993	0.596471	0.25984	0.344101	1.0614	0.381259	0.479608
ENSSSCG00000016364	GPC1	heart	2.55214	0.0406696	0.723292	0.483263	0.465367	1.1537	0.768058	2.34111	0.292414
ENSSSCG00000016373	BOK	heart	8.79225	0.441417	0.280372	0.184042	0	0.0900862	0	0	0
ENSSSCG00000016495	NDUFB2	heart	38.7726	2.59008	3.61735	2.87972	10.7072	3.30139	10.7269	11.8192	17.3521
ENSSSCG00000016541	SLC35B4	heart	7.26552	0.591687	2.53329	1.72687	1.11448	0.805025	0.217276	3.13034	0.971642
ENSSSCG00000016578	FLNC	heart	24.9878	0.0446231	2.17836	1.27045	0.413347	0.525595	15.9846	1.28661	0.700244
ENSSSCG00000016606	ASB15	heart	26.3162	0.0367223	0.124398	0.290906	0.015563	0.164878	24.0475	0.182682	6.29278
ENSSSCG00000016607	NDUFA5	heart	27.3282	0.961308	1.1262	1.61657	7.04808	3.8322	11.3164	7.90203	19.801
ENSSSCG00000016620	TSPAN12	heart	62.5548	2.29018	2.16579	18.8849	1.52057	17.4284	0.768901	16.3118	2.81554
ENSSSCG00000016645	LSMEM1	heart	4.19694	0	0	0.847854	0	0	4.8005	0	0
ENSSSCG00000016662	TBX20	heart	7.47373	0.0240327	0	0.0200402	0	0	0.0453865	0	0.172795
ENSSSCG00000016714	CYCS	heart	109.168	4.29222	5.53807	6.08457	18.4687	9.27502	89.905	47.119	23.2567
ENSSSCG00000016743	OGDH	heart	30.1355	8.4224	10.5344	10.7425	25.0915	5.43941	16.2588	16.5073	26.0747
ENSSSCG00000016748	CAMK2B	heart	7.83109	0	0.799581	0	0.0727507	0	2.14775	0.24399	0.411416
ENSSSCG00000016752	MYL7	heart	106.32	0.363011	0	0.151352	0	0.185212	0.642711	0.0644953	0
ENSSSCG00000016784	ANKH	heart	6.52248	2.46481	0.340171	2.81656	0.371409	1.57988	1.37922	1.32348	0.86057
ENSSSCG00000016863	OXCT1	heart	56.5758	0.276251	9.14367	7.95374	37.178	48.6358	24.129	18.1272	10.109
ENSSSCG00000016896	HSPB3	heart	10.1688	0	0	0	0	0.080748	4.15639	0.070296	0
ENSSSCG00000016929	PDE4D	heart	11.3613	0.25002	1.03166	1.84088	2.62869	0.542821	7.88125	1.40633	3.68453
ENSSSCG00000016984	NKX2-5	heart	1.60592	0	0.0697816	0	0	0	0	0	0
ENSSSCG00000017019		heart	4.51057	0	0	0	0	0	0	0.202255	0
ENSSSCG00000017070	HAND1	heart	3.71764	0	0	0	0	0	0	0	0
ENSSSCG00000017114	NDUFS6	heart	49.638	8.28736	6.30168	5.55788	20.9536	4.69251	3.06359	4.11017	5.32471
ENSSSCG00000017124		heart	1.69401	0.0383954	0.47149	0.656346	0.764786	0.532841	1.66775	0.491157	0.276063
ENSSSCG00000017252	KCNJ2	heart	10.18	0	0.655818	0.935208	1.26748	0.305181	5.52203	0.455448	0.682646
ENSSSCG00000017293	TACO1	heart	4.14267	0.785272	0.875048	0.870216	1.71654	0.767568	2.53673	2.26165	1.37851
ENSSSCG00000017307	MYL4	heart	2.41893	0	0	0	0.4064	0	0	0	0
ENSSSCG00000017481	NR1D1	heart	2.28267	0.0783675	0.265473	0.196045	1.19564	0.959613	0.0739997	1.55942	0.375641
ENSSSCG00000017500	TCAP	heart	192.214	0.324441	0.17485	0.442706	0.0499995	0.0963103	25.01	0.125766	0.259192
ENSSSCG00000017501	PNMT	heart	1.30492	0	0	0.0635076	0	0	0.0719152	0	0.0608432
ENSSSCG00000017544	ATP5G1	heart	22.6593	1.68268	2.31569	1.14005	3.83303	1.67411	9.33476	18.0122	3.94879
ENSSSCG00000017557	WFIKKN2	heart	1.07456	0	0	0.139948	0	0.0144216	0.40036	0.263653	0.0493968
ENSSSCG00000017647	PPM1E	heart	26.6506	0.0155309	0.0263059	0.453278	0.0394922	0.278926	0.0293307	3.92931	8.15171
ENSSSCG00000017690	DHRS11	heart	13.6656	8.33289	0.953154	1.96725	6.34751	0.441717	0.715314	4.06075	1.41786
ENSSSCG00000017735	RHOT1	heart	6.13606	0.93605	1.72701	2.66222	2.22435	1.93762	2.82526	6.05827	3.61881
ENSSSCG00000017816	RILP	heart	4.99402	4.69994	1.04907	1.35195	0.957319	1.56146	1.1009	1.37229	0.873191
ENSSSCG00000017867	EMC6	heart	17.0113	4.68367	4.79289	5.2888	6.03754	4.06241	11.1026	12.274	15.7464
ENSSSCG00000017868		heart	9.89056	0.052161	7.75998	1.56584	0.117898	0.638714	8.83286	1.30978	0.444488
ENSSSCG00000017900	KIF1C	heart	20.8004	4.97833	3.67724	6.97821	7.18781	3.71905	10.2456	5.93685	5.16444
ENSSSCG00000017907	OMC	heart	11.2845	2.15054	2.06643	2.24159	6.30969	3.00471	7.30263	3.43872	1.02421
ENSSSCG00000018075	CO1	heart	6614.92	593.024	504.625	629.935	4566.86	1552.85	4406.18	5605.99	1482.44
ENSSSCG00000018080	ATPASE	heart	1132.23	29.2634	70.5769	96.1487	572.237	163.716	319.574	155.522	146.494
ENSSSCG00000018084	ND3	heart	302.932	40.9771	41.2148	26.8197	209.427	71.9544	161.68	244.298	100.83
ENSSSCG00000018086	ND4L	heart	1022.61	73.7367	50.7899	64.584	857.77	244.432	319.562	363.324	183.093
ENSSSCG00000018091	ND5	heart	1045.81	63.071	39.4569	86.9272	856.403	547.014	595.962	651.65	548.759
ENSSSCG00000018092	NADH6	heart	1302.15	128.486	75.7165	142.24	1021.08	247.297	224.837	167.251	365.913
ENSSSCG00000018094	CYTB	heart	2268.84	180.805	104.845	140.824	1561.43	794.211	1445.4	509.036	688.155
ENSSSCG00000020666		heart	11.7895	1.01543	3.47591	3.25669	4.49	1.7796	0.382194	11.2838	3.1541
ENSSSCG00000020686	SDHA	heart	39.5903	12.1119	4.03677	5.99468	21.817	9.58116	18.0628	26.1003	15.6939
ENSSSCG00000020720	MRVI1	heart	13.1113	0.305871	5.29177	4.38151	2.35183	1.92621	0.753003	7.01805	0.916336
ENSSSCG00000020744	DUSP3	heart	12.0345	1.10841	3.27241	3.79979	5.5391	3.07268	9.0345	3.08522	4.35984
ENSSSCG00000020775		heart	6.78327	0.10863	0.674646	1.53992	0.204611	0.305448	7.35125	0.977867	0.327847
ENSSSCG00000020783	SLC41A1	heart	24.1505	0.0705461	0.8185	1.41772	1.52477	0.616206	1.56543	18.6402	12.3368
ENSSSCG00000020800		heart	1.38974	0	0	0.541085	0	1.23598	0	0	0
ENSSSCG00000020894		heart	1.29278	0	0.170397	0.503335	0.0213176	0.0205313	0.18999	0.393221	0.200924
ENSSSCG00000020972	ACADVL	heart	6.70404	0.82824	0.350712	0.797814	1.6219	1.0375	4.34188	2.57768	2.6809
ENSSSCG00000021044	HECW2	heart	5.74024	0.189891	0.275684	3.57406	1.19564	1.59443	0.922151	5.59076	1.01856
ENSSSCG00000021071	HSPB7	heart	67.3998	0	0.320737	0.0421078	0.0214006	0.0618335	6.79473	1.18425	0
ENSSSCG00000021091		heart	41.4356	6.20633	4.0961	11.0287	14.4392	26.5203	32.7376	24.8213	14.3616
ENSSSCG00000021096		heart	1.27444	0.354194	0	0.649774	0	0.289141	0.735797	0.201372	0.339553
ENSSSCG00000021111		heart	10.7648	0	1.52022	6.37549	0.112704	3.96194	0.690563	8.37866	0.389496
ENSSSCG00000021137	GABRB1	heart	1.33704	0	0	0	0.0193116	0	0	0.388602	0.163815
ENSSSCG00000021251	SLC12A7	heart	4.12979	2.27488	1.85776	2.39378	1.12478	0.574807	0	0.384926	0.194719
ENSSSCG00000021295		heart	3.81754	0.0305213	0	0.407213	1.90144	0.0872048	0.172921	1.04115	1.146
ENSSSCG00000021360		heart	4.66679	0.160218	0	0.0668006	0.0679006	2.55044	0.832086	1.25248	1.79195
ENSSSCG00000021374	FXYD1	heart	33.6158	14.0138	4.60339	7.79049	2.87955	16.1547	26.5458	8.08808	8.00646
ENSSSCG00000021377		heart	2.40946	0	1.06333	1.50767	0.638539	0.204995	0.47424	1.85599	1.32405
ENSSSCG00000021397	PODXL2	heart	1.53587	0.12184	0.0737031	0.348338	0.0590123	0.241551	0.14792	1.33593	0.91774
ENSSSCG00000021431	TMEM223	heart	5.53242	1.2581	1.92099	2.2894	3.58784	2.25644	4.65829	4.65986	3.64404
ENSSSCG00000021434	KRBA2	heart	1.93563	0.15232	0.279495	1.69354	0.817676	0.538825	0.311633	0.432997	0.405622
ENSSSCG00000021564	IRX5	heart	3.51789	0	0	2.7122	1.82642	0.995689	0.0767817	0.577872	0.0324802
ENSSSCG00000021568		heart	1.73543	0.620784	1.24516	1.38949	0.858502	0.800161	1.32663	1.11454	0.887466
ENSSSCG00000021573	KCNJ5	heart	6.59489	0.011354	0.0288467	0.0047339	0.938312	0	0	0.112966	0.0181412
ENSSSCG00000021595	RRAD	heart	23.0845	0	0.230895	6.59305	0.462181	0.0370943	1.45885	0.4521	0.181507
ENSSSCG00000021596	KV1.5	heart	2.07137	0.18743	0.0634928	0.437619	0.0476599	0.397815	0.230079	0.559444	0.479154
ENSSSCG00000021627	SMIM5	heart	9.38527	0.842705	0.356838	5.8559	5.23805	0.343965	0	0	0
ENSSSCG00000021655		heart	2.17353	0.230646	0.520882	1.02575	0.358409	0.753137	0.871163	1.20203	0.982719
ENSSSCG00000021719		heart	2.1859	1.45174	1.28534	0.752016	1.62202	0.0359123	0	0.156319	0.052717
ENSSSCG00000021722		heart	1.77936	0.214862	0	0.119445	0.242823	0.116933	0.135258	0.508986	0.514951
ENSSSCG00000021732	CRYBG3	heart	47.5388	0.551923	2.66554	9.68977	6.5873	8.39007	15.156	10.0709	49.3121
ENSSSCG00000021909		heart	3.18624	0	0	0.197958	0.0670726	0.968975	0	0.562368	0.189653
ENSSSCG00000021913		heart	9.51706	7.50409	4.29904	5.95071	4.61447	5.04482	0.555753	5.96033	0.528964
ENSSSCG00000021946	ZNF383	heart	2.27028	0.194635	0.633976	0.324601	0.469539	0.659994	0.749286	1.97906	1.22001
ENSSSCG00000021991		heart	4.16818	0.929071	0.993875	0.693176	1.74075	1.33724	1.0389	0.868767	1.56258
ENSSSCG00000022034	SMYD3	heart	5.76427	0.322598	1.01476	0.614869	0.507808	0.489076	1.56661	3.99569	4.3076
ENSSSCG00000022209	ITGB1BP2	heart	15.7085	0.044505	0.113072	0.111334	0.0377226	0.036331	9.83374	0.569311	0
ENSSSCG00000022288	STK38L	heart	9.18448	0.851896	1.63161	4.07644	2.33284	2.20399	1.13856	8.77389	4.95768
ENSSSCG00000022345		heart	2.27789	0	0.682363	0.694273	0.614647	1.07432	0	1.60331	2.08126
ENSSSCG00000022364	CPT1B	heart	34.5508	0.0428588	1.72409	0.804122	0.744709	0.384859	7.83097	1.49247	2.82475
ENSSSCG00000022402	GRAMD3	heart	5.02258	0.953403	0.144613	1.51883	0.723678	0.232327	0.0134368	3.9642	1.47785
ENSSSCG00000022434	ZNF235	heart	1.56993	0.124945	0.934695	0.616448	0.282411	0.237994	0.265459	1.37632	0.731993
ENSSSCG00000022522		heart	4.09663	0	0	0.35332	0.102611	0.889433	1.02882	2.23688	0.435211
ENSSSCG00000022569		heart	2.88012	0	0	0.337756	0	0	0	0.345424	0.0647171
ENSSSCG00000022605		heart	1.33951	0	0.110347	0.543258	0.552204	0	0	0.185197	0
ENSSSCG00000022607		heart	5.84276	0.0974299	0.082512	0.81244	1.89938	4.6926	2.39199	2.9081	2.64641
ENSSSCG00000022815	PYGB	heart	34.6631	0.0556742	2.21604	2.27483	1.69883	0.215882	0.262856	5.63815	5.32617
ENSSSCG00000022861		heart	1.3487	0.684476	0.115935	0.627841	0.435123	0.195567	0.226214	0.875585	0.820228
ENSSSCG00000022893		heart	5.84681	1.36496	0.711366	2.88929	1.33494	0	1.0906	4.32787	2.1809
ENSSSCG00000022895		heart	42.5064	0.60549	3.6322	8.40098	6.43657	7.00234	10.8552	8.04428	15.8552
ENSSSCG00000022909		heart	92.021	0.780931	2.34482	0.532797	2.76803	2.37615	110.812	1.10997	0.623876
ENSSSCG00000022933	EFR3B	heart	4.63946	0.146806	0.276285	1.02014	0.815729	0.852218	0.154027	4.70647	2.47594
ENSSSCG00000023031	TNNT2	heart	4074.57	0.0730724	0	0.243732	0.0619364	0.178955	6.07198	0.259652	21.2199
ENSSSCG00000023160		heart	1.22367	0.489723	0.380178	0.374335	0.415091	0.13326	0.115607	0.928084	0.0652056
ENSSSCG00000023242	GRIN2A	heart	8.52201	0	0.0972046	0.287132	0.0324289	0	0	1.03322	1.37543
ENSSSCG00000023408	SAMD4A	heart	12.5742	0.235416	5.33825	5.27624	1.58002	3.57295	9.66757	4.07673	5.9722
ENSSSCG00000023600	MRPS25	heart	164.094	47.0669	25.993	29.023	63.7788	22.6928	52.9296	18.8354	38.3312
ENSSSCG00000023625		heart	1.91895	0.139996	0.444604	0.817172	0.919625	0.314281	0.0330484	1.59186	0.503286
ENSSSCG00000023626		heart	4.59158	0.490958	1.14341	3.27517	1.76858	1.70334	0.618126	3.02388	2.22258
ENSSSCG00000023638		heart	7.72079	0.163859	0	0.751507	0	0.200646	0	3.4935	0.916336
ENSSSCG00000023658	NR2C2AP	heart	1.68022	0.033242	0.281522	0.914744	1.15521	0.515596	0.0313892	1.22845	0.956037
ENSSSCG00000023670	MDH1	heart	39.6962	1.72918	1.4396	2.83495	14.0107	14.7619	14.9997	35.2834	8.61632
ENSSSCG00000023699		heart	4.16229	0.431869	0.640052	3.73628	1.73875	2.64413	1.2234	0.306916	0.345015
ENSSSCG00000023782		heart	5.05872	0.951345	0.722335	2.1337	0.861974	0.214239	2.81887	2.05159	0.760017
ENSSSCG00000023826	RGS7BP	heart	6.97474	0	0	2.39807	0.617972	0.958895	0.726694	2.64825	0.45302
ENSSSCG00000023903	ATP5I	heart	99.2835	15.3404	10.901	13.1595	35.6077	17.345	25.8907	61.4647	34.8289
ENSSSCG00000023975	C15orf52	heart	19.3661	1.26887	5.58788	15.0084	6.60193	2.32663	10.9493	2.80236	1.6375
ENSSSCG00000024103	ADPRHL1	heart	8.4041	0.541424	0.0038858	0.0841739	0.933381	0.0449475	0.467922	0.176083	0.102636
ENSSSCG00000024134	MGLL	heart	47.0592	0.122466	14.2329	9.09664	5.70915	41.3968	3.86952	6.56096	2.73943
ENSSSCG00000024144	NDUFS7	heart	42.2852	2.03317	3.44372	2.70542	13.6032	7.41589	21.4451	27.8529	13.7199
ENSSSCG00000024219	C12orf5	heart	4.56566	1.22185	2.26769	1.5283	1.07972	0.933778	1.32559	2.49415	1.52649
ENSSSCG00000024313	NDUFA4	heart	75.8906	6.00576	6.08132	4.0282	20.8046	13.0561	43.4574	70.2383	18.5137
ENSSSCG00000024365		heart	8.60317	0	0	0	0.0467683	0.180172	10.5246	0	0
ENSSSCG00000024488		heart	3.65867	0.494838	0.792591	0.950845	1.94212	0.684965	0.213314	1.9571	2.71567
ENSSSCG00000024505	TNNI3	heart	8019.17	0.511241	0.166524	11.8383	4.06663	0.930999	11.326	4.58347	24.9453
ENSSSCG00000024517		heart	5.29138	0.0821965	0.0994445	0.293749	0.228916	0.450529	4.73454	0.617526	0.759847
ENSSSCG00000024564	IMMT	heart	24.9473	2.75025	6.1654	5.81311	13.4507	7.51578	15.7762	18.7718	22.1946
ENSSSCG00000024681	TECRL	heart	31.2519	0	0	0	0	0	4.382	0	0
ENSSSCG00000024734	ZNF774	heart	7.6187	0.491578	0.719082	1.11794	1.15529	0.145925	2.82728	0.984531	1.99928
ENSSSCG00000024800	DSC2	heart	10.5996	5.91767	0.00623333	3.52908	3.53105	0.0540762	0.0556005	1.98768	0.164641
ENSSSCG00000024883	IGF2	heart	1.71045	0.16638	0.28181	0.693698	0	1.76569	0.157107	0.236483	0
ENSSSCG00000024888		heart	2.57826	0.128455	0.202033	0.979339	1.1199	0.808941	0.623808	0.834645	0.703689
ENSSSCG00000024954	FGF1	heart	17.1439	0.0346071	0.0659436	0.627658	0.344664	0.226008	0.645396	1.45106	0.221177
ENSSSCG00000024986		heart	2.77133	0	0	0	0	1.0097	0.494127	0.135232	0
ENSSSCG00000025119	GRIK1	heart	1.30143	0	0	0	0.0408766	0.0885797	0	0.0171364	0
ENSSSCG00000025127	LMO7	heart	14.9645	1.7711	1.45871	11.7094	5.30364	0.349536	6.26685	0.705405	9.98209
ENSSSCG00000025166		heart	2.55253	0.0281084	1.68418	1.45321	0.613488	0.40729	0.0464482	0.679177	0.129119
ENSSSCG00000025187	TMEM126A	heart	2.36444	0.329168	0.886339	0.351902	1.04448	0.757905	1.48238	1.82345	1.12604
ENSSSCG00000025198		heart	4.84497	0.297653	0.126039	0.992816	1.63989	0	0	0.211533	2.37791
ENSSSCG00000025240	DDIT4L	heart	10.9049	0.0473637	0.0401117	0.108612	0.943422	0.12566	9.78336	0.976139	1.29596
ENSSSCG00000025409	NMRK2	heart	20.489	0	0	0	0	0	4.90354	0	0
ENSSSCG00000025456		heart	35.0524	5.04687	1.75544	7.43992	4.5069	15.9648	30.2104	18.958	20.6634
ENSSSCG00000025457		heart	20.7612	4.30324	4.65135	2.26632	4.70327	5.59289	5.72084	14.808	6.15186
ENSSSCG00000025465		heart	12.0473	0	1.70133	0.837593	1.44736	2.37794	2.27635	6.85288	5.77766
ENSSSCG00000025486	MDH2	heart	14.9083	6.18191	2.23147	2.35412	3.58319	1.72551	9.85653	8.6837	4.09433
ENSSSCG00000025525		heart	7.6004	3.92263	0.807219	0.978232	3.48019	0.478831	0.242318	0.416851	1.52294
ENSSSCG00000025533	COX7A1	heart	135.5	5.14358	2.01048	4.28909	34.7939	10.255	91.2539	6.46723	6.95394
ENSSSCG00000025688	COX6A2	heart	17.3921	0.265625	1.39793	0.838523	1.04531	0.635028	2.07822	1.07869	1.33385
ENSSSCG00000025751		heart	101.025	13.9529	13.5	10.29	40.3118	55.9407	48.8403	74.5823	33.0807
ENSSSCG00000025899		heart	6.38116	0	0.121309	0.0597224	0.182118	0.1754	2.16412	0.101797	0
ENSSSCG00000025973	SLC25A30	heart	19.8807	1.26309	2.00306	3.99618	3.26428	1.55677	4.64216	8.5188	3.88788
ENSSSCG00000025996		heart	1.74093	0.780822	0.0169556	0.208687	1.5782	0.00817196	0.0283578	0.0711419	0.151948
ENSSSCG00000025997		heart	4.43041	0.624795	0.949884	0.941563	1.05277	0.639089	1.73438	3.14561	2.08075
ENSSSCG00000026004	MSRB3	heart	3.19382	0.0183197	0.411139	0.863108	0.194098	0.800093	2.79373	1.43212	1.28791
ENSSSCG00000026041		heart	8.21024	0.262564	1.63065	3.91911	2.61125	1.38607	0.710733	3.66973	0.300654
ENSSSCG00000026074		heart	7.28578	1.2106	1.57631	4.59316	0.731103	0.815313	0.128602	0.967881	0.0241784
ENSSSCG00000026220	CCDC8	heart	1.03579	0.287039	0.0368318	0.0725315	0.538199	0.326629	0.542083	1.01377	0.0625397
ENSSSCG00000026419		heart	8.63529	0.0629983	2.56092	5.72604	0.373783	0.46285	0	0.358168	0.0503286
ENSSSCG00000026456		heart	4.9901	0	0	4.41999	0	3.47115	2.14506	1.07627	0
ENSSSCG00000026554	FAM213B	heart	2.69277	0.586019	0.0902348	0.044424	0.4064	0.217449	2.56557	1.28726	0.893766
ENSSSCG00000026558		heart	11.4139	0	0.365657	2.77743	0.522809	3.42396	2.27148	1.31504	0.788417
ENSSSCG00000026732		heart	3.31234	0.122258	0.608288	1.80956	0.893774	2.49509	0.173166	1.41188	0.256384
ENSSSCG00000026810		heart	1.97429	0.0451868	0.0382681	0.52752	0.574507	0.516427	0.213342	1.60565	0.360992
ENSSSCG00000026945	LRRC2	heart	27.1791	0	0	0.228306	0.0290082	0.335257	18.0648	0	0
ENSSSCG00000026962	A4GALT	heart	3.37141	0.120164	0.432501	0.951908	0.662031	0.539516	0	0.640474	0.0239993
ENSSSCG00000027002	KLHL32	heart	1.10863	0	0.260935	0.115616	0.130578	0.0125761	0.014547	0.76638	0.775361
ENSSSCG00000027016	C19orf47	heart	3.69408	0.144267	0.339384	0.548036	0.108695	0.0915995	3.60244	0.637943	2.67644
ENSSSCG00000027072	ATPIF1	heart	85.2428	22.3832	7.54334	15.3936	33.0153	37.9384	10.0231	30.8958	45.2388
ENSSSCG00000027101		heart	1.75283	0.0584579	0.148522	0.633703	0.297295	0	0	0.332354	0.0467013
ENSSSCG00000027161		heart	2.13294	0	0	0.713661	0.39568	0.031757	0.0734674	0.939977	2.08224
ENSSSCG00000027221		heart	1.42807	0.158757	0.782249	0.132383	0	0.0530178	0.00681403	0.246161	0.0634144
ENSSSCG00000027311	NEBL	heart	40.2059	0.0578327	0.2204	0.723375	0.0490192	0.283266	0.0819142	0.657599	1.40916
ENSSSCG00000027344		heart	68.5606	0.643037	5.14875	11.7479	6.59003	1.76569	54.8134	9.38901	13.7769
ENSSSCG00000027499		heart	2.48792	0.00832115	0	0	2.01011	0.0407571	0.0157147	0.0118272	0.0930672
ENSSSCG00000027507	MLF2	heart	3.58181	0.334476	0.849789	1.18537	1.63014	1.43348	0.710626	1.42621	2.00406
ENSSSCG00000027519	MYOM3	heart	13.9646	0	0	0.163371	0	0	2.66399	0.0556934	0
ENSSSCG00000027537		heart	9.11703	0.612154	2.27309	3.49467	0.399126	0.807245	0.889286	3.27953	3.76186
ENSSSCG00000027636		heart	1.89633	0	0	0	0	0	0	0	0.404198
ENSSSCG00000027673		heart	1.65227	0.128577	0.0725931	0.553951	0.653891	0.839693	0.323761	1.37063	1.26686
ENSSSCG00000027682		heart	6.26625	0.57936	0.306657	0.362334	3.19194	0.354714	0.54707	2.05867	0.694265
ENSSSCG00000027684	TRIM63	heart	315.04	0.66609	0.141026	0.0694292	0.0705725	0.453128	204.833	1.30177	0.177377
ENSSSCG00000027717		heart	1.22367	0.102026	0.172808	0.255229	0.0864772	0	0	0.145013	0.081507
ENSSSCG00000027725		heart	4.96109	0.148486	1.47757	2.18229	0.22025	0.272732	0.0350525	1.21353	0.563461
ENSSSCG00000027864		heart	24.1884	0.459686	1.61868	4.49895	0.389631	0.296256	16.7344	3.93741	0.0193283
ENSSSCG00000027896	CAMK2A	heart	9.17311	0	0	0.0946504	0	0.0308867	1.26831	0	0.120906
ENSSSCG00000027907	BSG	heart	120.529	53.9748	20.7433	36.3606	98.9907	25.5178	19.1649	57.6251	55.1918
ENSSSCG00000027919		heart	13.2657	4.95089	4.99573	4.30408	3.92854	1.9778	0.0994672	4.04247	11.0241
ENSSSCG00000027935	FHOD3	heart	24.9402	0.122505	0.817531	0.232909	2.33422	0.464023	3.26209	3.94906	1.29968
ENSSSCG00000028063	TACC2	heart	6.856	0.0351927	0.679536	1.77251	3.63621	1.03999	3.33642	1.28553	0.978402
ENSSSCG00000028103		heart	8.62506	0	0.507834	0.131587	0.936275	0.0515279	4.0828	2.10833	0.226919
ENSSSCG00000028207		heart	60.521	7.15167	4.28397	9.23626	27.278	12.6731	26.6829	36.569	8.70941
ENSSSCG00000028236		heart	1.04452	0.038341	0.0389646	0.345292	0.266483	0.100157	0.637192	0.326973	0.398192
ENSSSCG00000028256		heart	2.10147	0.539964	0.705531	0.746146	1.04612	0.818615	0.859495	1.42531	1.56526
ENSSSCG00000028318		heart	6.8348	5.39469	1.3513	1.83741	3.92854	2.60511	4.87878	2.5919	5.76657
ENSSSCG00000028344		heart	3.5169	0	0	0.331276	0	0	0	0.376442	0
ENSSSCG00000028369	RPL18	heart	1.15127	0	0	0	0.16272	0	0.120852	0	0
ENSSSCG00000028391	PPP1R13L	heart	1.55094	0.0406823	0.0344533	0.831133	0.379307	0.132842	0	0.578234	0.113752
ENSSSCG00000028446	PCBP4	heart	1.64625	0.875903	1.08998	1.08068	0.446966	0.875548	1.4685	0.635181	0.963938
ENSSSCG00000028494	PRKACG	heart	54.2308	2.06681	17.8699	13.6273	8.71844	7.49437	2.49626	14.6199	36.0949
ENSSSCG00000028503		heart	3.75793	2.50659	0.907324	3.08469	0.342676	0.115512	0	1.43658	0.452173
ENSSSCG00000028543		heart	3.39372	0.752992	0.249534	3.33059	0.416242	0.748324	0.432798	1.34946	1.93544
ENSSSCG00000028630		heart	2.85955	0	0	0	0.792174	0	0	0	0
ENSSSCG00000028662	PDE3A	heart	11.8552	0.141413	0.222413	0.555909	0.410955	2.16038	0.0953795	0.775269	0.209807
ENSSSCG00000028837		heart	1.48636	0.0867491	0.661199	0.723375	0.294115	0.283266	0	0.863099	0.346514
ENSSSCG00000028920	POLDIP2	heart	21.7301	11.2924	4.64819	3.71637	8.53901	4.05937	9.10687	13.3413	15.3752
ENSSSCG00000029000	SMPX	heart	44.6374	0	0.0303273	0.447918	0	0.0584665	50.6879	0	0
ENSSSCG00000029111		heart	3.16999	0	0.0756928	0.0298118	0.0757569	0	0.388223	0.228665	0.114244
ENSSSCG00000029243		heart	1.57504	0.973324	0.183177	0.631266	0.274997	0	0	0	1.20956
ENSSSCG00000029251		heart	32.9741	0.168207	1.27369	3.09403	1.25799	0.961194	32.1121	2.78457	1.04341
ENSSSCG00000029481	CPLX1	heart	8.35249	0	0	0.204956	1.18054	0	0	0.2329	2.6181
ENSSSCG00000029546		heart	25.0032	8.57149	7.55904	3.36701	11.4082	3.70101	17.4584	21.9495	7.13061
ENSSSCG00000029618		heart	10.2446	1.76433	0.581074	0.0817349	0.0830808	0.480097	2.12878	1.95045	0.391529
ENSSSCG00000029624	TADA2B	heart	14.0405	3.62203	7.2444	9.31797	8.05614	4.3618	7.66504	9.45651	12.0259
ENSSSCG00000029688		heart	8.01574	0.972109	0.205816	0.810614	0.205991	1.38874	0.688447	0.345424	1.45614
ENSSSCG00000029720		heart	3.88966	0.378357	1.04138	2.12963	0.641394	0.69495	0	0	2.56925
ENSSSCG00000029751		heart	2.0317	0.527012	0.892638	0.466926	0.335022	0.752882	0.279922	0.374531	0.60522
ENSSSCG00000029795		heart	5.53767	0.207178	1.26329	1.31298	1.5102	3.17959	3.79525	5.24158	0.595844
ENSSSCG00000029846		heart	43.689	0	0	0	0	0	33.453	1.0601	0
ENSSSCG00000029890	RAPSN	heart	1.1037	0.0429439	0.0727373	0.304383	0.236596	0.052585	0.952936	0.0610379	0.394535
ENSSSCG00000029900	DMPK	heart	16.4518	0.161715	3.81761	0.859667	1.67911	0.379541	4.3711	2.78696	0.791303
ENSSSCG00000029992		heart	3.64233	1.48599	1.11864	3.95832	0.209922	0.101089	0	0.704033	0.0659522
ENSSSCG00000030028		heart	1.84651	0	0.960717	0.0945953	0.769224	0.092606	0.856948	1.12867	0.54376
ENSSSCG00000030065	ZBTB47	heart	3.42531	0.812857	1.40825	2.08851	1.8501	1.65386	3.21827	2.5922	1.42402
ENSSSCG00000030264	SH3RF2	heart	1.27561	0	0	0.326742	0.797094	0	0.221999	0.111387	0.18782
ENSSSCG00000030278	MLLT11	heart	7.28621	0	0.146249	0.774007	0.182966	0.31719	1.24337	7.17945	2.89716
ENSSSCG00000030304		heart	15.8895	5.75801	2.76641	3.41641	3.28495	2.8926	10.4037	9.67925	5.35192
ENSSSCG00000030512		heart	501.6	4.27559	46.2202	42.2591	194.417	10.163	7.24337	28.9554	4.82218
ENSSSCG00000030515	GABRA4	heart	1.42394	0.0072582	0	0.0423668	0.00615207	0.0118503	0.00685367	1.37208	0
ENSSSCG00000030620		heart	1.08683	0	0.0744621	0.0837917	0.351332	0.184567	0.0237212	0.321353	0.140484
ENSSSCG00000030669		heart	3.39141	0.430294	0.437292	0.143524	0.875324	0	3.49428	0.97855	0.275005
ENSSSCG00000030970	COX7B	heart	90.7855	9.69485	12.4782	7.64402	39.2156	21.5879	56.9664	66.3062	32.6674
ENSSSCG00000030999		heart	135.388	0.00951441	0.0161153	0.388756	0.0483867	0.116504	13.5571	0.405696	0.532066
ENSSSCG00000031053	S100A1	heart	50.2796	2.6149	0.0820194	1.04987	3.94026	30.8337	2.10336	20.7858	11.9151
ENSSSCG00000000001		kindey	0.0175251	0.572784	0	1.09172	1.66455	0	0	0	0.032685
ENSSSCG00000000006	PPARA	kindey	2.22128	3.97344	0.21388	0.435227	5.55132	1.09955	0.98569	1.24439	0.860835
ENSSSCG00000000021		kindey	0.443158	0.103457	0.0876164	1.43208	1.71873	0	0	0	0.958746
ENSSSCG00000000029	SCUBE1	kindey	0	0	1.27678	0.101735	2.10144	0.0675828	0	0.210567	0.261072
ENSSSCG00000000061	PMM1	kindey	0.018131	0.27513	0.358467	1.00593	8.6643	1.43397	0.0599528	3.09834	2.13035
ENSSSCG00000000063	POLR3H	kindey	3.95387	0.561159	1.88155	0.830822	4.40695	0.663769	2.08709	2.44162	3.22961
ENSSSCG00000000082	CACNA1I	kindey	0	0	0.0463582	0.0456458	1.99045	0.0134058	0	0.0622428	0.05685
ENSSSCG00000000090	CBX7	kindey	2.68389	0.300409	1.56282	1.46723	3.41928	0.875838	0.0405237	0.731971	0.925686
ENSSSCG00000000111	BAIAP2L2	kindey	0.794139	0.037079	0	0.0309191	14.1899	0	0.437656	0.527019	0.533195
ENSSSCG00000000118	MICALL1	kindey	3.57745	0.950195	3.47295	2.94	5.47876	1.43909	0.306949	1.75927	3.33604
ENSSSCG00000000160	PRDM4	kindey	1.07808	0.160162	0.891339	1.29738	4.09846	0.722214	0.943418	3.16533	3.99695
ENSSSCG00000000184	DDN	kindey	0.340238	0	0.0129362	0	1.22998	0	0	0.086844	0
ENSSSCG00000000198		kindey	0.142945	4.54218	0	0.139136	6.28566	0	0	0.158106	2.54749
ENSSSCG00000000212	AQP6	kindey	0	0	0.0323634	0	1.78149	0	0	0	0
ENSSSCG00000000216		kindey	0	0.017401	0.022105	0.0145102	1.10618	0.177563	0.0164312	0.0741982	0
ENSSSCG00000000233	ACVR1B	kindey	0.614553	1.16481	0.27669	1.51025	6.59801	0.278305	0.61701	1.55464	0.845438
ENSSSCG00000000385	SLC39A5	kindey	0	1.3404	0	0	1.42358	0.0263667	0	0.0459076	0
ENSSSCG00000000436		kindey	0	0.351099	0.110126	0.390362	1.41081	0.148615	0	0.813236	0.893408
ENSSSCG00000000500		kindey	2.23963	0.487735	0.446101	4.47379	8.68152	0.238894	0.62635	4.76947	3.8497
ENSSSCG00000000509		kindey	8.35662	2.43356	9.55221	16.9331	26.1389	13.7908	7.76147	20.1938	21.192
ENSSSCG00000000600		kindey	0.794139	0.664624	0.45177	2.08558	9.75463	4.0549	1.03221	7.75613	2.46617
ENSSSCG00000000601	PTPRO	kindey	0.0734989	0.0142989	0.0121095	1.50235	2.67847	0.210108	0	0.406471	0.194194
ENSSSCG00000000610	SMCO3	kindey	0	0	0.202629	0.079806	5.88121	0	0	0	0
ENSSSCG00000000613	GUCY2C	kindey	0.0422093	0.714412	0.0208629	0	1.73309	0.060331	0	1.22551	0.039361
ENSSSCG00000000672	CLSTN3	kindey	0.00694524	0.0729629	0.0686569	0.101403	1.55983	0.344137	0	1.68233	0.926149
ENSSSCG00000000707	SCNN1A	kindey	0	0.0418095	0.0236052	10.7613	27.8659	0.0341306	0	0.0198085	0.155872
ENSSSCG00000000709	PLEKHG6	kindey	0	0.145446	0.533763	0.557903	3.06557	0.00791552	0.00915598	0.0413456	1.37885
ENSSSCG00000000734		kindey	0.488747	0.446479	0.252078	1.48922	4.12076	0.688457	0.0234219	0.528832	0
ENSSSCG00000000735	TSPAN9	kindey	1.42949	0.686154	0.739574	1.0598	2.00251	0.375543	0.13989	1.92835	0.40489
ENSSSCG00000000753	WNK1	kindey	8.83151	2.80808	9.44675	12.2034	25.7232	4.48634	4.70408	11.6465	26.1673
ENSSSCG00000000770	MICAL3	kindey	4.00554	1.50012	2.25339	4.31425	5.8053	1.97098	2.2902	4.69234	3.26286
ENSSSCG00000000801	TMEM117	kindey	0.496829	0.0644372	0.054571	0.752253	10.1861	0.815338	1.09523	2.74762	0.283129
ENSSSCG00000000871	SLC5A8	kindey	0	0	0	0.0113769	13.5302	0.0334129	0	0	0.0871967
ENSSSCG00000000891	LTA4H	kindey	1.72136	1.24103	1.3513	8.68545	10.3187	2.87045	2.53904	7.34971	2.47861
ENSSSCG00000000939	ACSS3	kindey	8.56297	7.53712	1.75492	3.01544	13.5777	5.02508	1.24692	4.2447	0.860187
ENSSSCG00000000951	CSRP2	kindey	5.08144	1.35779	4.76098	18.493	40.6641	4.47256	2.04689	32.8758	0.970543
ENSSSCG00000000961	MIOX	kindey	0	0.332193	0	0	96.3586	0	0	0	0
ENSSSCG00000000964	LMF2	kindey	0.330154	0.662371	0.469161	1.56662	2.95005	1.34688	0.193322	2.49913	2.01081
ENSSSCG00000001004	SLC22A23	kindey	0.0691758	0.242241	0.218827	0.700259	1.02662	0.0263667	0.0762466	0.252492	0.670881
ENSSSCG00000001008	BPHL	kindey	0.762306	5.78382	1.91292	3.11067	14.8522	1.7601	0.452429	11.0421	1.53109
ENSSSCG00000001011	SERPINB1	kindey	1.18228	2.13517	3.72675	4.49456	5.91487	1.5092	0.713034	2.88676	1.14411
ENSSSCG00000001073	TPMT	kindey	0.913842	0.377448	0.486433	0.533695	4.04776	0.0669836	0.216946	0.69976	2.24187
ENSSSCG00000001085	DCDC2	kindey	0	0.35799	0	2.06404	7.81992	0.091847	0	0.0872273	8.46542
ENSSSCG00000001090	ALDH5A1	kindey	8.84955	13.9572	1.2943	1.82716	15.7164	1.15742	2.17337	7.58973	2.97144
ENSSSCG00000001107	OATV1	kindey	0	0.41567	0	0	15.4651	0.214311	0	0.342047	0
ENSSSCG00000001382	DDR	kindey	4.75016	0.166508	2.46069	4.67913	13.1677	0.754394	0.817586	5.13563	2.4609
ENSSSCG00000001411	APOM	kindey	0.0371589	2.25548	0	0.28935	2.83086	0	0	0.0616499	2.32164
ENSSSCG00000001419	C7H6ORF29	kindey	0	0.0129003	0	3.11957	7.42439	0.505485	0	0.12835	1.0615
ENSSSCG00000001484		kindey	0	0	0.06597	0.0324781	55.4287	0	0	0	0
ENSSSCG00000001493		kindey	0.154494	0.196731	0.65255	0.560497	10.6998	0.642393	0.108363	4.80016	2.2658
ENSSSCG00000001499	DST	kindey	37.666	21.6294	28.6456	19.3597	52.6299	17.9332	31.2595	35.083	22.0288
ENSSSCG00000001503	B3GALT4	kindey	0.26829	0.521946	0.813333	0.348188	1.53956	0.35791	0.236571	1.33535	0.433655
ENSSSCG00000001534	ANKS1A	kindey	4.28973	3.32881	7.98089	7.61585	22.572	1.63811	0.45157	3.82508	10.5025
ENSSSCG00000001596	MOCS1	kindey	0.060162	2.90265	0.426223	1.51277	2.88688	0.210201	0.431024	0.432528	0.878934
ENSSSCG00000001683	POLH	kindey	0.991935	0.522644	0.435811	0.831407	3.8302	0.813923	3.9709	1.48571	2.5052
ENSSSCG00000001692		kindey	0	0.151785	0.739134	0.348066	1.25437	0.216839	0	0.539347	0.181889
ENSSSCG00000001715	ENPP5	kindey	0.00647597	0	0.0064018	0.649251	5.75368	0.0185126	0	3.04061	1.85396
ENSSSCG00000001726	GPR110	kindey	0	0	0	0.00935162	3.41252	0	0	0	0.197104
ENSSSCG00000001728	CD2AP	kindey	2.2881	2.36435	6.19241	7.63068	11.4304	3.6815	0.82688	10.5173	6.26119
ENSSSCG00000001745		kindey	0	0.219893	0	0.150024	2.84655	0	0	0	0.0958196
ENSSSCG00000001746		kindey	0	0.259503	0	0.834283	7.44934	0.0306277	0.0442843	0.0399949	0.019982
ENSSSCG00000001755	HYKK	kindey	0.0846114	0.172838	0.397301	1.21476	3.47409	0.886876	0.209835	3.64983	2.15007
ENSSSCG00000001781	ARNT2	kindey	0	0	1.40905	1.99438	8.85809	0.0848889	0	3.17774	0.332298
ENSSSCG00000001782	ABHD17C	kindey	0.345056	0.0972213	0.705732	2.64057	3.66114	0.294785	0.118032	1.24366	0.632447
ENSSSCG00000001841	RHCG	kindey	0	0.0132913	0	0.132999	2.18556	0	0	1.03903	0.116801
ENSSSCG00000001849	APN	kindey	0.0304601	7.16438	0.948504	2.37929	26.6484	3.72246	0.125901	2.65314	0.781127
ENSSSCG00000001876	IMP3	kindey	1.39586	0.600288	1.62196	1.28716	4.24005	0.676718	1.37659	2.68153	1.94109
ENSSSCG00000001887	SCAMP5	kindey	0.469478	0.304449	0.996958	0.583904	1.56552	0.0911288	0.191654	1.25491	0.891809
ENSSSCG00000001909		kindey	0	0.022712	0.0192345	0.0189389	15.9878	0	0	0.41966	0.190516
ENSSSCG00000001942	SLC25A21	kindey	0.239417	0.366798	0.0665649	0.0728243	1.59891	0.121198	0.0494792	0.757191	0.167446
ENSSSCG00000001972	AP4S1	kindey	6.63348	0.127985	6.23234	5.49623	14.1024	2.6642	6.22386	5.82112	2.14715
ENSSSCG00000002009	PCK2	kindey	0	15.2767	0.104429	1.83941	22.1229	0.123032	0.0388124	1.53844	4.23595
ENSSSCG00000002032	SLC7A8	kindey	0.0310904	0.172382	5.31704	0.665764	36.9355	0.0148128	0.462623	0.335282	0.0869772
ENSSSCG00000002041	SLC7A7	kindey	0.0852439	0.553485	3.74991	2.07431	8.76597	0.345218	0.0939571	0.919278	0.248411
ENSSSCG00000002135	PNP	kindey	0.749591	0.594984	1.24489	5.77858	44.854	2.28568	0.660969	11.342	7.66113
ENSSSCG00000002287	MPP5	kindey	1.3959	2.36422	2.34044	6.48716	20.5537	3.87304	5.14369	9.33182	7.45289
ENSSSCG00000002309	PLEKHD1	kindey	0	0.355684	0.0162824	0.136273	3.1859	0.0392375	0	0.204952	0.245753
ENSSSCG00000002341	PAPLN	kindey	0.586361	0.69231	0.0999388	0.439533	20.6181	0.455979	0.00742868	1.00637	0.138269
ENSSSCG00000002351		kindey	2.52409	6.74685	0.989213	1.48282	35.4645	1.08161	6.40374	12.0427	6.81058
ENSSSCG00000002357	ALDH6A1	kindey	7.5144	19.6912	3.90614	4.1584	87.5615	7.96491	5.04394	20.1434	12.0463
ENSSSCG00000002370	AREL1	kindey	1.13146	4.68662	3.36023	2.88108	7.7842	0.837049	0.515685	3.61183	3.05849
ENSSSCG00000002388	ESRRB	kindey	0.0765698	0	0	0	1.0909	0	0.202551	0.0254072	0.0571222
ENSSSCG00000002395	TMED8	kindey	4.05992	4.62967	9.32349	12.4632	22.3088	3.45202	1.41132	11.4508	3.98981
ENSSSCG00000002408	ADCK1	kindey	1.1539	0.212671	0.260156	1.22168	1.46211	0.0578703	0.133879	0.570969	0.377556
ENSSSCG00000002412	STON2	kindey	0.538299	0.761259	1.8113	3.15381	3.29792	1.13438	1.84842	2.06097	0.617814
ENSSSCG00000002452		kindey	3.27057	21.8499	24.6561	22.3614	126.159	9.43469	1.65451	23.8487	16.473
ENSSSCG00000002453		kindey	0.439097	1.05072	1.23709	1.75233	9.47069	1.44351	0.580775	2.76831	2.31348
ENSSSCG00000002524	AMN	kindey	0	0	0	0	23.6478	0	0	0	0.0459561
ENSSSCG00000002632	PKCNT1	kindey	0	0	0	0	2.94251	0	0	0	0
ENSSSCG00000002640	DEF8	kindey	4.15216	5.64342	2.56772	7.30797	8.81643	4.354	0.856802	4.15216	2.82884
ENSSSCG00000002654	FBXO31	kindey	1.04587	1.66475	1.40985	1.15682	4.484	0.347299	3.70286	1.65632	1.32995
ENSSSCG00000002666	KIAA0513	kindey	3.54051	2.53503	4.1314	4.76069	13.5422	3.11285	3.7616	13.9887	8.5433
ENSSSCG00000002686	HSD17B2	kindey	0	0.303926	0	1.90077	14.3617	0	0	1.40394	0
ENSSSCG00000002720	CLEC18A	kindey	0	0.0145099	0	0.0241988	30.1194	0.201364	0	0.3506	0.0115918
ENSSSCG00000002777	HSD11B2	kindey	0	0	0.025703	0.354312	6.14821	0.0123879	0	1.68237	0.19397
ENSSSCG00000002786	ELMO3	kindey	0.0113587	1.0607	0.505289	2.2665	2.33753	0.324708	0	0.263833	0.338952
ENSSSCG00000002818	PLLP	kindey	0.374594	0	0.133309	0.189598	2.56467	0.45689	0.165153	0.348031	0
ENSSSCG00000002835	TOX3	kindey	0	0	0	0.0633589	1.75496	0.0465199	0	0.134995	0.136577
ENSSSCG00000002836	SALL1	kindey	0	0.98399	0	0.0459033	3.04451	0	0	0.0391212	0
ENSSSCG00000002847	GPT2	kindey	0	0.103194	0.0873935	0.172101	29.0392	0.0168482	0	19.3316	3.8582
ENSSSCG00000002868		kindey	0.560773	2.13448	2.62714	2.56303	21.0831	3.69401	0.537472	10.5577	4.79733
ENSSSCG00000002913	PRODH2	kindey	0	4.25788	0.150247	0.2404	16.7856	0.0543103	0	0.283682	0.0885824
ENSSSCG00000002918	HCST	kindey	0	0.142612	0.362328	0.654059	1.02746	0	0	0.10135	0
ENSSSCG00000002950		kindey	0.64543	0.830663	1.69325	3.16532	5.47703	0.386359	0.209772	0.892355	0.686755
ENSSSCG00000002980		kindey	0.212987	0	0	0.310968	3.37162	0	0	3.18029	0.0993073
ENSSSCG00000002988	ZNF546	kindey	0.41093	0.506315	0.451359	2.11101	2.75562	0.250169	0.654237	1.1931	0.617378
ENSSSCG00000002993	CYP2A6	kindey	0	0	0	0	4.56071	1.10899	0	0	0.0212801
ENSSSCG00000002999	C19orf54	kindey	0.586818	0.737666	0.490851	0.637087	1.4738	0.322598	0.584607	0.973583	0.515648
ENSSSCG00000003105	SLC1A5	kindey	0.621169	0.230182	2.41723	2.56243	6.37986	2.71524	0.108676	4.36768	3.53987
ENSSSCG00000003138	HSD17B14	kindey	2.80596	9.45515	2.3813	4.9213	38.1592	3.22869	0.262593	21.7395	5.55412
ENSSSCG00000003161	PRRG2	kindey	0.222359	0.094383	0.719385	1.2199	1.19999	0.211883	0	0.234763	0.0942517
ENSSSCG00000003193	TBC1D17	kindey	0.754475	1.47954	1.71044	1.96812	3.69251	1.32283	1.61883	1.71906	0.590992
ENSSSCG00000003225	CEACAM18	kindey	0	0	0	0	10.0927	0	0	0	0
ENSSSCG00000003326	PEG3	kindey	0.470792	0.619997	0.310267	0.840121	2.42452	0.126531	0.0465692	0.300418	0.439023
ENSSSCG00000003340	CPTP	kindey	0	0.45696	0.0429992	1.05846	1.205	0.0828962	0	0.144332	0.162249
ENSSSCG00000003429	CLCN6	kindey	0.449152	0.596789	0.543201	0.790652	1.51752	0.264079	0.0737326	0.94337	0.222789
ENSSSCG00000003467	SLC25A34	kindey	0.719396	1.18326	0.0161626	0.190971	1.97351	1.43332	0.252296	0.027126	0.472645
ENSSSCG00000003469		kindey	0	0	0.647594	0	20.185	0	0	0	0
ENSSSCG00000003470	FAM131C	kindey	0.106222	0.12399	0.017501	0.723744	1.13852	0.0843482	0.331726	0.264349	0.280654
ENSSSCG00000003486	ARHGEF10L	kindey	3.2598	2.47498	2.1388	2.17613	5.25164	1.62183	3.6248	2.05803	1.43921
ENSSSCG00000003488		kindey	4.70838	5.58218	7.95212	8.67461	15.2844	3.00863	1.84521	10.0683	5.08512
ENSSSCG00000003491	AKR7A2	kindey	0.608503	13.9079	0.834385	1.94882	22.8776	0.374087	0.19472	11.1703	1.81215
ENSSSCG00000003567	KDF1	kindey	0	0.280838	0.0500711	0.579294	1.32801	0.168927	0	0	0.885622
ENSSSCG00000003579	AHDC1	kindey	0.802885	0.155074	0.71946	0.494758	1.08582	0.209153	0.210097	0.555823	0.0700228
ENSSSCG00000003590	PTPRU	kindey	0.562222	0.140628	0.25308	1.21175	1.62903	1.148	0.0110659	0.724568	0.730251
ENSSSCG00000003595		kindey	0.364284	0.0850436	0	2.23384	5.58645	0.937227	0.0401519	1.14832	0.883224
ENSSSCG00000003648	RRAGC	kindey	2.45466	2.06815	2.42654	2.91022	5.64238	2.39177	0.773017	5.26669	3.18397
ENSSSCG00000003687	EPB41L3	kindey	6.1495	0.194354	1.06439	1.66388	17.0665	1.07888	0.110113	10.442	2.42216
ENSSSCG00000003688		kindey	0	0	0	0	2.58331	0	0	0.27948	0
ENSSSCG00000003732	MEP1B	kindey	0	0	0	0.0513851	1.22743	0.0880329	0	0	0.0123073
ENSSSCG00000003770	FAM73A	kindey	0.87849	0.647202	0.768773	1.59802	10.0452	1.18018	0.500016	6.0928	3.3507
ENSSSCG00000003776	ACADM	kindey	51.9292	16.9055	5.00084	7.56855	98.8416	13.9414	42.8777	47.5476	35.8205
ENSSSCG00000003780	CRYZ	kindey	0.483564	8.72547	1.07556	7.50145	28.2971	1.48794	1.99872	15.6444	3.29744
ENSSSCG00000003789	CTH	kindey	0.325976	11.4912	0.558553	0.592274	15.1582	0.973269	0.598825	2.81228	0.911935
ENSSSCG00000003827		kindey	1.05885	1.28747	1.35202	1.15947	2.70632	0.672643	0.778054	1.90312	2.55078
ENSSSCG00000003828		kindey	1.99174	4.38858	2.34502	3.70308	9.07802	3.60388	1.70199	5.79212	5.53027
ENSSSCG00000003854	ECHDC2	kindey	4.52327	28.1265	0.814892	2.61284	25.0321	5.43805	0.76881	12.414	2.48351
ENSSSCG00000003882	SLC5A9	kindey	0	0.525715	0	0.0782819	1.22539	0.137944	0	0.0533729	0.104997
ENSSSCG00000003908	TSPAN1	kindey	0.119633	0	0	18.1073	28.4861	0.0759981	0	0	1.54325
ENSSSCG00000003923	HECTD3	kindey	1.55927	5.75656	2.81397	5.64733	10.7272	3.36898	2.93769	4.87312	5.02153
ENSSSCG00000003941	SZT2	kindey	0.360236	0.970574	1.19151	1.11587	1.62515	0.509499	0.129855	0.575111	0.198598
ENSSSCG00000003951	C1orf210	kindey	0	1.32705	0.0387539	0.343425	7.64097	0	0	0.227644	0.0913936
ENSSSCG00000004013	SMOC2	kindey	1.74213	1.47894	5.55793	2.77479	9.75418	1.18844	0.0654613	0.886811	0.923049
ENSSSCG00000004017	FRMD1	kindey	0	2.19481	0.0495668	0.341635	8.06141	0	0	0.0277295	0.724741
ENSSSCG00000004040	SLC22A2	kindey	0	0.0218039	0.0092327	0.0363632	41.1572	0	0	0.0309907	0
ENSSSCG00000004041	2001-10-01	kindey	0	3.1814	0	0.076895	6.57858	0.163102	0	0.0218447	0.0122782
ENSSSCG00000004058	EZR	kindey	25.231	6.53764	17.7629	50.4027	79.5707	4.39325	1.62518	50.0209	38.9506
ENSSSCG00000004137		kindey	0	0	0.851985	0.629168	4.68988	1.23188	0.474975	0	0
ENSSSCG00000004181	VNN1	kindey	0	0.314992	0.133381	0.574574	10.7129	0	0	4.05737	0.047183
ENSSSCG00000004182	TAAR1	kindey	0	0	0	0.875284	1.75243	0.025966	0	0.04521	0
ENSSSCG00000004194	ENPP3	kindey	0.0225425	0	0	0.746021	1.96267	0.214804	0	0.0747999	0
ENSSSCG00000004222	NCOA7	kindey	2.31905	0.35455	5.01869	3.05504	17.0532	3.17916	0.754605	13.0703	14.1758
ENSSSCG00000004233	SMPDL3A	kindey	0.127416	0.361199	0.14395	2.33868	6.57329	3.36487	0.0200628	2.02335	0.237635
ENSSSCG00000004259		kindey	0	0	0	0	1.50332	0.105941	0	0	0
ENSSSCG00000004262		kindey	0.284375	0.132777	0.550992	0.437341	1.07478	0.0812932	0.338518	0.971917	0.779645
ENSSSCG00000004314	PM20D2	kindey	2.13075	2.50937	0.432553	2.01842	6.09851	3.0818	2.09691	4.63982	4.52389
ENSSSCG00000004328		kindey	1.40617	2.20857	2.49835	3.10731	5.80935	1.97883	1.08612	5.39552	4.28569
ENSSSCG00000004329		kindey	3.41006	2.66847	4.32518	4.67284	7.75296	2.61404	1.49085	6.66901	5.37097
ENSSSCG00000004345		kindey	0.852105	0	0.200558	0.552933	1.24451	0.193324	0	0.3366	0.491898
ENSSSCG00000004357	SIM1	kindey	0	0	0	0	2.27435	0.087938	0.240427	0.0139192	0
ENSSSCG00000004371	AIM1	kindey	0.386087	1.0397	0.572497	1.50649	1.99036	1.02947	0.2837	0.949591	1.41171
ENSSSCG00000004401	DDO	kindey	10.4441	0.589894	0.194278	1.48935	17.2498	2.80905	1.79483	0.20961	0.575983
ENSSSCG00000004435	NT5DC1	kindey	0.337456	0.336259	0.292909	0.90528	4.73937	1.11369	0.952552	5.18904	1.95718
ENSSSCG00000004478	MYO6	kindey	1.58989	1.16515	0.813817	4.51238	23.0811	2.32396	0.83934	6.04384	5.30667
ENSSSCG00000004511	MYO5B	kindey	0.118981	1.91461	0.134421	4.57453	12.8439	0.125523	0.0234184	1.7061	8.62257
ENSSSCG00000004565	CA12	kindey	0	0.03808	0.0644988	0.0317538	41.2496	1.49213	0	5.35833	0
ENSSSCG00000004586	FAM81A	kindey	1.71166	0.443066	0.056638	0.536763	7.23454	0.58007	0.0631505	1.66348	0.467494
ENSSSCG00000004615		kindey	0	0	0	0.062146	5.20095	0.0405595	0	0	0.0198463
ENSSSCG00000004621	MYO5C	kindey	0	0.136424	0.141794	7.29616	24.1727	0.0303731	0	0.0881387	0.203113
ENSSSCG00000004643	SLC27A2	kindey	0	8.24078	0	0.721272	11.1172	0.0256765	0.0148502	0.0670589	0
ENSSSCG00000004659	SLC12A1	kindey	0	0.0550367	0.0291312	0.0286835	73.4143	0	0	0.00977823	0.0494641
ENSSSCG00000004672	GATM	kindey	0.122076	9.39725	1.04799	1.23201	16.5787	0.379586	0.0637363	1.27917	2.20487
ENSSSCG00000004751		kindey	0.786647	0.573894	0.939645	2.32896	5.12377	3.49806	1.48122	1.41388	5.10437
ENSSSCG00000004759		kindey	0	0.0638162	0.021618	4.10816	10.0825	0	0	1.01589	0
ENSSSCG00000004772	BAHD1	kindey	0.632386	0.562412	1.28601	1.40694	2.20475	0.470595	0.385023	1.42889	2.04995
ENSSSCG00000004808	GREM1	kindey	0	0	1.43571	8.33563	8.22515	1.04987	0	0.0830886	0.0467013
ENSSSCG00000004812	IGF1R	kindey	1.78478	0.283429	0.773437	1.81803	4.87246	0.543826	0.23332	2.62024	0.387056
ENSSSCG00000004869	CNDP1	kindey	0	0	0.0159192	0.188094	19.6609	0	0	0.0801521	0.0600677
ENSSSCG00000004870		kindey	3.9104	11.6069	21.0829	21.7739	50.1112	6.67161	2.16189	49.3683	24.287
ENSSSCG00000004902	RNF152	kindey	2.81582	1.90848	0.808132	1.50301	85.42	3.24575	0.901056	8.66524	1.90582
ENSSSCG00000004923	SLC51B	kindey	0	0	0	0	20.972	0	0	0.11645	0
ENSSSCG00000004983		kindey	0.105213	17.0854	0.0734175	1.86747	53.7442	0.0943588	0.0341081	0.195094	0.721421
ENSSSCG00000005018	CDKL1	kindey	1.03649	0.0493823	2.94839	3.6237	10.4223	0.786094	0.27978	2.00039	0.946821
ENSSSCG00000005067	C14orf105	kindey	0	0.0270593	0	0.067692	12.4081	0	0	0.0384605	0
ENSSSCG00000005082	PCNXL4	kindey	0.646227	0.439331	0.709026	2.4158	4.23316	0.541346	0.27004	2.13251	2.13565
ENSSSCG00000005083	DHRS7	kindey	3.61789	6.69094	0.882852	3.23764	15.8236	8.77055	2.6819	5.74537	15.8235
ENSSSCG00000005125	LRRC19	kindey	0	0	0	0	5.44073	0.0237643	0	0	0
ENSSSCG00000005177	SH3GL2	kindey	0.0458812	0.0749782	0	0.187567	3.33193	0.20111	0	3.79083	0.40218
ENSSSCG00000005186	TTC39B	kindey	0.390031	0.311502	0.208002	1.19886	4.56975	0.215169	0.322424	1.24311	2.81876
ENSSSCG00000005194		kindey	0.110461	0.644692	0.511857	2.66779	7.6502	0.651279	0.190238	2.78334	1.48073
ENSSSCG00000005195		kindey	0.0514719	0.630858	0	2.50502	7.74067	0.294281	0.113466	9.09474	0.695979
ENSSSCG00000005222	SLC1A1	kindey	0.00575105	0.772	0	0.335869	8.4155	0.0767214	0.0253556	1.78426	0.225245
ENSSSCG00000005232	SMARCA2	kindey	18.2264	11.6395	27.5601	26.6958	60.3212	31.1603	16.9907	30.4126	47.4304
ENSSSCG00000005241		kindey	3.14153	2.16891	1.19298	1.69672	9.09709	3.1943	5.78514	6.48331	6.21632
ENSSSCG00000005247	TJP2	kindey	0.839382	3.54391	0.647337	5.98566	8.44017	1.16288	0.29527	5.41241	3.33636
ENSSSCG00000005257	TRPM3	kindey	0	0.573174	0.0106684	0.44644	6.62535	0.354783	0.0892134	1.17277	1.80141
ENSSSCG00000005269	TRPM6	kindey	0.155024	0.670598	0.126204	0.976367	4.56525	0.490952	0.13569	0.8775	1.5009
ENSSSCG00000005319	GBA2	kindey	5.20085	9.18253	5.25067	7.41226	12.6401	2.29099	3.61466	8.49515	7.13881
ENSSSCG00000005358		kindey	0.387385	1.01741	0.215408	1.03692	4.71903	0.184567	0.0533726	0.642706	0.474132
ENSSSCG00000005361	ALDH1B1	kindey	1.1447	5.59526	0.424348	0.60933	20.6691	1.46573	0.0197142	4.3028	0.433655
ENSSSCG00000005378	ANKS6	kindey	0.505936	0.258372	0.458463	0.318044	2.54453	0.231006	0.197501	1.55637	0.393162
ENSSSCG00000005393		kindey	0	0	0	0	1.09326	0.0539966	0	0	0
ENSSSCG00000005394	ALDOB	kindey	0	24.9233	0	1.23598	104.423	0.00746907	0	0	0
ENSSSCG00000005395		kindey	0	121.73	0.144995	5.85342	261.937	0	0	0	0
ENSSSCG00000005471	SNX30	kindey	1.17561	1.35266	2.40731	8.28792	8.6404	2.12843	0.0740445	5.12689	3.80566
ENSSSCG00000005477		kindey	2.88172	3.83363	7.85765	7.71823	13.6361	3.51311	1.75364	10.3783	7.07863
ENSSSCG00000005484	ZNF618	kindey	0.482549	0.732246	1.96533	1.9821	3.21785	0.634544	0.223387	1.37702	0.269992
ENSSSCG00000005486	KIF12	kindey	0	0.314189	0	0.0275782	6.02696	0.107993	0	0.0940146	0.0396318
ENSSSCG00000005516	STOM	kindey	6.16207	5.26889	5.83228	8.0397	17.9934	7.06751	2.37408	12.3986	5.08254
ENSSSCG00000005585		kindey	1.78676	0.762659	1.95743	2.07011	6.78094	0.895762	0.720153	2.73212	2.52415
ENSSSCG00000005606	LMX1B	kindey	0	0	0	0	1.70902	0.299269	0	0	0.117149
ENSSSCG00000005660	TBC1D13	kindey	0.854871	1.6721	3.81428	4.65522	14.6757	3.34644	0.636656	10.0048	4.86928
ENSSSCG00000005663	CCBL1	kindey	0.896608	0.277999	0.0553962	0.299997	3.86715	0.400484	1.0037	1.27837	1.05819
ENSSSCG00000005665	PHYHD1	kindey	2.0629	0.887145	0.944505	0.295906	3.95309	1.30357	0.119671	3.17035	0.182244
ENSSSCG00000005701	ASS1	kindey	0.382657	67.1013	0.687772	3.63996	134.797	0.281759	0.210885	4.04004	8.92088
ENSSSCG00000005733		kindey	0.948766	0.779907	1.45308	1.53481	2.9549	0.356533	0.360855	2.94865	1.53272
ENSSSCG00000005776		kindey	3.14551	9.88011	0.226144	2.08752	14.5138	2.04362	10.212	3.98517	11.013
ENSSSCG00000005911		kindey	0.39757	0.627863	0	0.34145	1.86262	0.245131	0.412431	0.174601	1.5811
ENSSSCG00000005943	ST3GAL1	kindey	0.520798	7.77004	1.70025	5.41852	9.37442	0.492091	0.627093	6.34605	1.26107
ENSSSCG00000005944	NDRG1	kindey	2.81669	0.341191	4.93842	8.50941	73.4554	4.20322	0.263598	15.9592	2.67617
ENSSSCG00000005971	ZNF572	kindey	3.28134	2.76513	2.0989	4.57736	6.63188	2.49136	0.90902	6.05539	4.13987
ENSSSCG00000005975	MTSS1	kindey	0.298258	3.36544	3.73467	3.70492	6.52012	0.636081	1.11147	3.08684	1.23173
ENSSSCG00000006058	RRM2B	kindey	1.40106	0.778431	0.931407	1.08384	4.86678	1.07271	1.94214	3.33955	2.81272
ENSSSCG00000006079	HRSP12	kindey	5.47035	29.6195	4.63276	5.04261	122.661	5.22886	3.4186	41.5904	100.673
ENSSSCG00000006116	SLC26A7	kindey	0	0.0314534	0	0.013114	16.0893	0.269603	0.163352	2.97294	1.13075
ENSSSCG00000006125	CALB1	kindey	0	0.011679	0	0.0292162	121.452	0	0	0.165998	0
ENSSSCG00000006138	ATP6V0D2	kindey	0	0	0	0.0380153	8.14044	0	0	0.561578	0.910511
ENSSSCG00000006140	CA2	kindey	0.0903604	0.0527376	0.0267976	0.307834	6.15079	0.0947135	0.697176	0.74958	3.09244
ENSSSCG00000006147		kindey	0	0.0178756	0	0.0149059	8.66659	0	0	0	0
ENSSSCG00000006148		kindey	0	0	0	0.0160559	35.1213	0	0	0	1.29212
ENSSSCG00000006156	TPD52	kindey	0.625608	4.51565	5.36404	9.5566	20.6785	2.14121	2.75822	4.7025	1.69064
ENSSSCG00000006186		kindey	0	0.114779	0	0	1.03124	0	0	0.021752	0.0183391
ENSSSCG00000006213	ADHFE1	kindey	3.99402	3.2107	0.111744	0.562357	10.5501	6.45079	0.84446	0.854352	0.398217
ENSSSCG00000006296	ATP1B1	kindey	2.40088	1.13177	0.810146	3.16831	29.4183	0.263973	4.86001	17.5226	0.731938
ENSSSCG00000006344		kindey	0	1.30889	0	0.300148	1.10942	0.213699	0.0463478	0.186038	0.248343
ENSSSCG00000006362	USP21	kindey	1.23961	1.01287	1.89258	2.80195	3.62484	1.16808	2.06466	2.55936	2.6844
ENSSSCG00000006365	NIT1	kindey	0.525493	2.5412	0.408159	0.502358	9.16349	0.965704	2.16168	7.64418	4.89157
ENSSSCG00000006494	SLC25A44	kindey	1.98649	2.88682	2.67352	2.86539	6.2277	1.83968	1.09037	2.9781	3.08739
ENSSSCG00000006498	RAB25	kindey	0	0.05712	0.0967482	1.21458	1.01672	0	0	0.0811869	0
ENSSSCG00000006530	EFNA1	kindey	1.76394	4.39785	1.37129	3.75059	6.72668	1.27286	0.604035	6.44973	1.45326
ENSSSCG00000006569	SLC27A3	kindey	0.179768	0.225979	0.164039	0.444174	1.76491	0.487541	0	1.03241	1.12188
ENSSSCG00000006571	INTS3	kindey	2.37685	3.57962	4.19523	5.34225	7.09192	1.81475	1.52064	4.77686	6.30675
ENSSSCG00000006621	CGN	kindey	0.0291274	7.30142	0.0215954	9.23544	12.291	0.249796	0	5.78692	5.92129
ENSSSCG00000006693	PDZK1	kindey	0.0116443	7.24455	0	0.28335	79.6652	0.0887652	0.0128345	0.753436	0.347472
ENSSSCG00000006717	PHGDH	kindey	0.0291963	4.97568	0.0577237	1.79035	12.45	3.81144	0.0804514	2.32508	2.31422
ENSSSCG00000006718	ZNF697	kindey	1.02744	1.64114	0.253917	0.89479	2.95596	0.218993	0.312915	2.01862	0.605118
ENSSSCG00000006720	HAO2	kindey	0.828102	16.1675	0.052814	1.14405	57.5367	0.305453	0	7.57859	0.560483
ENSSSCG00000006740	ATP1A1	kindey	22.4834	3.36784	6.36068	23.7672	114.938	3.56158	1.96048	62.9905	9.0423
ENSSSCG00000006746	VANGL1	kindey	0.507805	0.400976	0.812041	2.7912	2.82238	0.569271	0.510324	1.93278	0.543175
ENSSSCG00000006808		kindey	0	0.0152607	0	0.0381763	3.67353	0.0498313	0	0	0.182873
ENSSSCG00000006866	DBT	kindey	2.57386	2.04103	3.52617	2.3555	6.69848	4.30537	2.25105	7.032	3.69156
ENSSSCG00000006878	DPYD	kindey	1.48466	5.39082	3.24901	4.87583	14.6609	2.98601	1.74259	4.40928	2.57871
ENSSSCG00000006888		kindey	0	1.50426	0	1.28287	3.21651	0.167452	0	0.194369	0.491618
ENSSSCG00000006925	CCBL2	kindey	8.4089	4.43666	5.42567	4.39953	23.928	8.64199	9.05813	22.3023	13.0828
ENSSSCG00000006941	DDAH1	kindey	0	7.11342	0.342844	1.44675	36.5193	0.188844	0	4.2744	0.831633
ENSSSCG00000006947	SYDE2	kindey	0.973392	1.6709	0.541767	1.71179	3.37475	0.802822	0.423745	2.1985	0.289856
ENSSSCG00000007094		kindey	1.85232	1.95179	0.435507	2.84576	5.27012	0.658317	0.386259	3.58813	2.73571
ENSSSCG00000007135	NINL	kindey	0.130961	0.334851	0.634974	0.479534	9.13779	0.612068	0.0412419	1.74855	1.45966
ENSSSCG00000007157	NABC1	kindey	0	0	0.0240389	0.189356	1.37138	0.0463435	0.0268031	0.0403448	1.56468
ENSSSCG00000007161		kindey	0.405813	0.489225	0.0723412	1.67713	4.61401	0.58321	0.161319	0.607056	0.421854
ENSSSCG00000007246	TM9SF4	kindey	2.3903	4.31933	3.6807	4.81727	8.26205	2.7449	2.06885	4.33432	5.50105
ENSSSCG00000007371	HNF4A	kindey	0	14.5567	0.0812571	0.782939	19.2452	0.0167841	0	0.0292232	0.00547512
ENSSSCG00000007401	SDC4	kindey	1.23077	3.67142	4.66391	7.75355	12.0755	2.41072	0.829016	9.13208	2.70988
ENSSSCG00000007431	CTSA	kindey	4.79157	2.01001	8.9368	7.9432	14.7591	2.56827	0.660167	11.5829	5.4282
ENSSSCG00000007449		kindey	0	0.574233	0	0	3.83293	0	0	0	0.0573434
ENSSSCG00000007507	PCK1	kindey	0	43.0502	0.466602	1.73331	116.41	1.75819	0	0.231372	0
ENSSSCG00000007514	VAPB	kindey	10.6819	13.8478	14.3162	15.4833	32.79	7.52081	9.12901	20.0865	16.4806
ENSSSCG00000007522	CTSZ	kindey	1.64652	2.72275	8.95215	4.44544	8.94033	2.35342	0.12963	2.5366	1.06017
ENSSSCG00000007525	SLMO2	kindey	0.801774	0.0599929	0.558879	0.460242	1.41363	0.303641	0.362555	1.07441	0.738084
ENSSSCG00000007541	PDGFA	kindey	2.26444	0.259139	0.438922	3.28454	4.08543	1.45965	1.34583	2.43094	0.37264
ENSSSCG00000007560	TMEM184A	kindey	0.0179669	0.964726	0.0710446	0.507158	1.77762	0	0.554496	0.298088	0.753953
ENSSSCG00000007565	TTYH3	kindey	0.158828	0.494387	1.39563	1.90668	2.4095	1.29484	0.0972568	0.702692	0.921572
ENSSSCG00000007574	SDK1	kindey	0.29321	0.0175516	0.174655	0.351259	1.42073	0.100296	0	0.112261	0.157745
ENSSSCG00000007618		kindey	0.54056	0.792394	0.932039	1.27256	2.82336	0.563008	0.18013	3.02422	1.62948
ENSSSCG00000007717	WBSCR27	kindey	0	0.811884	0.290897	0	1.11164	0	0	0.13315	0.0249463
ENSSSCG00000007720	GTF2IRD1	kindey	0.082649	0.00964738	0.0735321	0.410278	1.3247	0.0787551	0.0182194	0.68561	0.246629
ENSSSCG00000007753	C16orf58	kindey	0	0.476419	0.363126	0.436999	1.0903	0.155567	0.0449866	0.406292	0.342545
ENSSSCG00000007765	PRSS53	kindey	0.0166936	0.019486	0	0.357473	2.93991	0.143164	0	0.193873	0.186805
ENSSSCG00000007794		kindey	2.5371	5.4999	2.23932	4.16728	7.70979	0.949759	0.39949	3.15696	1.98566
ENSSSCG00000007795	SEPHS2	kindey	3.32706	23.1127	7.49152	7.08403	43.867	3.98491	6.0355	29.6311	29.6035
ENSSSCG00000007816	IL21R	kindey	0	0.0129518	0.691026	0.140401	1.13073	0	0	0	0
ENSSSCG00000007836	SCNN1G	kindey	0	0	0	0.848929	4.29711	0	0.0194205	0.0146162	0.0985834
ENSSSCG00000007858		kindey	0	15.8869	0	0.992175	251.503	0.0136804	0	0	0.0535521
ENSSSCG00000007859	UMOD	kindey	0	0.121438	0	0.067509	164.707	0	0	0	0.0161692
ENSSSCG00000007861	GP2	kindey	0	0.0335167	0.894122	0	1.12215	0.0136804	0	0.0238193	0.0669401
ENSSSCG00000007909	ABAT	kindey	0.0372336	19.8837	0.147228	1.03288	68.0771	0.603149	0	3.89175	3.45474
ENSSSCG00000007930	MGRN1	kindey	3.86379	2.94137	1.93241	2.51218	6.55763	1.03322	1.4308	3.62325	1.05386
ENSSSCG00000007932	ROGDI	kindey	0.155062	1.01812	0.191607	1.15084	7.05712	0.313982	0.320459	3.05498	5.56703
ENSSSCG00000007941	CDIP1	kindey	0.770245	0.783489	1.12038	0.760432	2.58014	0.63959	0.933873	1.44221	0.820878
ENSSSCG00000007980		kindey	0.292933	0.236723	0.679395	0.997947	3.55591	0.193245	0.111765	1.68232	0.651395
ENSSSCG00000007987	DECR2	kindey	0.229947	6.07279	0.824011	1.34292	8.58834	0.794286	0.380177	3.09971	3.16284
ENSSSCG00000007992	PIGQ	kindey	0.671373	0.407511	0.389361	0.479222	1.31963	0.264427	0.266399	0.742579	1.09353
ENSSSCG00000007994	RAB11FIP3	kindey	4.46736	1.83276	4.10207	4.83956	38.5958	1.87018	1.95724	9.64459	10.8069
ENSSSCG00000008107		kindey	0.941742	1.60179	1.27674	1.44045	3.54063	0.358949	0.444858	2.09813	3.4375
ENSSSCG00000008115	MAL	kindey	0.0290134	0	0.315492	0	6.77447	0.221172	0.031979	0.385087	0
ENSSSCG00000008131	TMEM127	kindey	1.86074	1.1765	3.37229	4.82977	6.25169	0.40633	0.726374	3.60166	1.98822
ENSSSCG00000008153	NHE-2	kindey	0.126532	0.0369243	0	0.0102634	2.77501	0.0502377	1.45276	0.122458	0.77679
ENSSSCG00000008172	PDCL3	kindey	24.1157	11.6611	22.9104	32.073	39.775	11.0036	10.8928	36.3567	12.3711
ENSSSCG00000008211	THNSL2	kindey	1.74497	3.40445	0.418924	2.42639	6.31384	4.53695	3.37956	3.18456	5.50929
ENSSSCG00000008307		kindey	0.122175	2.61455	0.624008	0.535139	5.86258	0.0194032	0.29177	2.83779	0.455722
ENSSSCG00000008314	ATP6V1B1	kindey	0	0.0334045	2.48951	0.306406	38.4076	0	0	0.0118698	0.160119
ENSSSCG00000008317		kindey	1.10267	2.35231	1.57868	2.22059	4.6648	1.70289	0.544824	3.28035	4.14849
ENSSSCG00000008429	TACSTD1	kindey	0	0.0393501	0.1333	10.0572	13.8583	0.240922	0	0.671158	6.33441
ENSSSCG00000008444	PRKCE	kindey	2.72819	0.46271	0.881691	3.36476	4.4987	1.00542	0.501174	2.35987	0.597968
ENSSSCG00000008449		kindey	0	0.508774	0.0110481	0.0435131	18.7091	0.0106495	0.160139	0.0370842	3.16825
ENSSSCG00000008450		kindey	0	0	0	0	2.7596	0	0	0	0.483906
ENSSSCG00000008486	GALM	kindey	0.942978	7.42309	2.63738	3.71618	18.4545	3.15589	1.00134	11.5047	12.9006
ENSSSCG00000008550	SLC5A6	kindey	1.10329	8.7904	0.630379	2.60099	11.0259	4.83217	0.178505	7.54015	1.5291
ENSSSCG00000008586	TP53I3	kindey	0	0	0	0.56363	3.15101	0.148556	0	0.923761	0
ENSSSCG00000008634	ATP6V1C2	kindey	0	0.0462497	1.27297	0.520645	4.23375	0.226532	0.043672	0.0328682	0.129319
ENSSSCG00000008704	EVC	kindey	0	0	0.832621	2.73275	7.59252	0.71341	0	2.87243	0.392715
ENSSSCG00000008706		kindey	0.923928	1.07848	2.35948	5.32092	27.2712	4.14521	0.169728	3.25737	3.44632
ENSSSCG00000008712	PPP2R2C	kindey	0.227827	0	0.855825	0.0443512	3.83193	0.0434186	0.0502228	0.453582	0.127472
ENSSSCG00000008771	C4orf19	kindey	0	5.62551	2.54718	1.69524	11.1179	0.227342	0	0.356247	0.956675
ENSSSCG00000008796	RBM47	kindey	0.0469508	2.37485	1.73275	3.19898	9.08916	0.581604	0	3.14179	6.10036
ENSSSCG00000008820	TEC	kindey	0.720874	0.90156	0.865321	1.61383	3.57629	0.588781	0.0794558	0.751768	0.393734
ENSSSCG00000008832	LRRC66	kindey	0.204324	0.0318002	0.0201984	0.855182	2.70213	0.804749	0.435404	0.0451989	0.0444583
ENSSSCG00000008838	LNX1	kindey	0.836374	0.0454082	0.307645	1.07914	2.09119	0.44482	0.135778	1.12946	0.193472
ENSSSCG00000008874	TMEM144	kindey	1.62224	0.536647	0.181792	0.971702	7.11536	0.200267	0.361955	1.5691	2.99492
ENSSSCG00000008887	NAF1	kindey	0.187608	0.572742	0.941562	1.65753	3.48387	0.261278	0.0795324	1.26898	0.457556
ENSSSCG00000008903		kindey	0.0771841	0.0100105	0.313678	0.30051	2.66428	0.424942	0.0378104	1.22364	0.903694
ENSSSCG00000008943	SLC4A4	kindey	0.775605	1.59258	0.139404	1.1427	53.1578	1.37734	1.74862	1.81906	0.795592
ENSSSCG00000008966	PARM1	kindey	13.8539	0.338312	13.9818	5.81144	42.0382	4.00456	1.1181	1.97151	1.973
ENSSSCG00000008973	NAAA	kindey	3.85117	3.36075	9.90078	21.665	84.2644	2.98971	0.488221	10.3497	6.96457
ENSSSCG00000008985	SOWAHB	kindey	0	0.946288	0	0.56363	1.13436	0	0.382949	0.268999	0
ENSSSCG00000008991	FRAS1	kindey	0.618283	0.0298449	0.250455	2.23755	6.84389	0.442973	0.632804	0.960229	0.609073
ENSSSCG00000009029	ARHGAP10	kindey	15.7839	3.23095	9.69088	8.11467	21.8759	5.49488	12.7665	9.81327	5.51571
ENSSSCG00000009085	NUDT6	kindey	4.42091	4.47065	0.713956	1.59769	7.16726	3.60784	1.08552	5.44655	3.59195
ENSSSCG00000009132	ENPEP	kindey	1.31977	0.0827129	0.0262682	1.45703	125.169	0.995943	0.224546	2.29248	0.231274
ENSSSCG00000009134	EGF	kindey	0.0418913	0.31784	0	0.530076	119.076	0.758434	56.6083	0.347507	0.117193
ENSSSCG00000009135	LRIT3	kindey	0.0145675	0.306077	0.115205	0.0425381	1.80161	0.138812	0.112396	0.0725065	0.217352
ENSSSCG00000009144	ETNPPL	kindey	0.0837699	3.89173	4.14052	0.0326151	6.92881	0.367187	0	0	0.0312468
ENSSSCG00000009156		kindey	0	1.05669	0.0662883	7.44073	11.1127	0.127794	0	0	0.0625313
ENSSSCG00000009215	CH242-113D13.1	kindey	0.623203	0.800192	1.02678	2.50727	3.63786	0.593841	0.0457936	2.89506	1.64659
ENSSSCG00000009228	MAPK10	kindey	0.0168454	0	0.0666097	1.38824	3.37219	0.304983	0.0185672	0.912967	1.45043
ENSSSCG00000009229	ARHGAP24	kindey	3.94926	0.308258	8.80482	4.86053	17.6186	2.60793	2.34185	3.94325	3.28538
ENSSSCG00000009268	GULDH	kindey	1.84287	1.08822	2.61477	1.49832	44.5101	1.94198	0.382351	1.29494	1.2535
ENSSSCG00000009270		kindey	0.890147	0.909164	5.21372	11.9134	13.3646	2.14173	0.0981134	2.6583	6.12183
ENSSSCG00000009278	FGF9	kindey	0.143199	0	0	0.320581	1.99766	0	0.252537	0.11879	0
ENSSSCG00000009322	SLC46A3	kindey	0.678751	3.16915	0.87227	1.25526	4.95824	1.4768	0.261845	1.97069	5.14798
ENSSSCG00000009347	KL	kindey	0	0.042699	0.0120537	0.23737	14.6215	0.0232378	0	0.475404	0.631067
ENSSSCG00000009364	FREM2	kindey	0.546543	0.206307	1.05638	2.50375	4.02731	0.360151	0.413594	3.24811	1.91694
ENSSSCG00000009373	SLC25A15	kindey	0.185806	7.28539	0.217074	0.73164	11.4478	0.338008	0.00930899	1.56937	0.196895
ENSSSCG00000009457		kindey	3.57513	0.184109	0.831571	2.59284	4.24807	0.500984	0.714709	3.19833	0.245138
ENSSSCG00000009474	SCEL	kindey	0	0	0	2.41556	5.72911	0.275889	0	0.137245	0.771405
ENSSSCG00000009495		kindey	1.36152	0.678342	1.24744	2.60199	9.61013	0.142394	2.08632	6.69399	2.55476
ENSSSCG00000009500	CLDN10	kindey	0.511876	0.567623	3.54209	0.921738	12.0027	0.0487759	0.0282098	0.764323	0.238667
ENSSSCG00000009554	GRTP1	kindey	2.47065	8.60371	0.162824	0.801607	15.3591	0.823988	0.090773	0.341586	0.691179
ENSSSCG00000009613	DMTN	kindey	1.621	0.215952	0.200304	0.557377	4.30582	0.226657	0	0.774659	0.188951
ENSSSCG00000009638		kindey	0.139629	0.0407462	0.707401	0.713518	2.81473	0.207891	0.846455	0.69497	0.0895169
ENSSSCG00000009663	TRIM35	kindey	0.708149	0.382686	0.816711	1.23177	1.72563	0.568569	0.173452	1.42509	0.580874
ENSSSCG00000009684	MSRA	kindey	0.271475	4.58264	1.40376	1.95132	11.0743	1.05464	0.207155	2.21736	3.69996
ENSSSCG00000009708	AADAT	kindey	0	2.72732	0	0.418458	54.2783	0	0	0	0
ENSSSCG00000009709	MFAP3L	kindey	0.173285	1.69907	0	0.742136	7.92075	0.313729	0.114598	0.919983	5.68801
ENSSSCG00000009757	BRI3BP	kindey	1.20032	3.94058	2.89226	2.15412	24.7164	0.750596	0.082688	4.48073	14.5861
ENSSSCG00000009870	SDSL	kindey	0	9.43653	0.102985	0.608416	9.50329	0.0198541	0	0.449388	0.544031
ENSSSCG00000009879		kindey	0.311769	0.577523	0.522596	0.910384	2.73589	0.200206	0.022411	1.2594	0.164326
ENSSSCG00000009919	HNF1A	kindey	0	1.30074	0	0.0619799	4.76179	0	0	0.00880377	0
ENSSSCG00000009929		kindey	0.106249	0	0	0.39299	2.81725	0.0101244	0	0.0705109	0.0495398
ENSSSCG00000009942	DAO	kindey	0	4.50424	0	0.202805	35.1024	0.063533	0	0.041482	0.00777188
ENSSSCG00000009978	AP1B1	kindey	2.29675	1.99064	3.20854	3.39349	6.85112	1.22532	0.674566	4.72322	3.47556
ENSSSCG00000010011		kindey	0.775107	0.579612	1.13737	0.436169	4.54135	0.634725	0.320375	3.15465	0.869621
ENSSSCG00000010036	SLC5A1	kindey	0.00724201	0.135254	0.0859088	0.190324	2.33583	0.0690082	0	0.144182	0.729358
ENSSSCG00000010042	ZNF280B	kindey	2.66187	1.08388	1.66756	1.46117	8.03862	1.09127	2.04694	4.21087	3.93984
ENSSSCG00000010052	BCR	kindey	3.39575	4.65108	3.97285	7.59544	16.9229	1.92294	0.308753	12.4059	9.28123
ENSSSCG00000010055	GGT5	kindey	0.510518	0.0397275	0.616819	0.276064	3.76017	0.454034	0	2.72921	1.24835
ENSSSCG00000010060	UPB1	kindey	0	18.2811	0.00963412	0.796829	21.0684	0	0	0	0.418052
ENSSSCG00000010068	SLC2A11	kindey	0.705547	0.281746	0.348733	0.216868	7.49492	0.477691	0	0.862523	0.917648
ENSSSCG00000010075	VPREB3	kindey	0.317293	0.22222	0.439122	0.0617677	1.2557	0	0.069945	0.105283	0.118353
ENSSSCG00000010118	HIRA	kindey	1.74958	0.969635	2.65245	3.20558	4.37843	1.30991	1.47467	3.32959	2.79003
ENSSSCG00000010133	ARVCF	kindey	1.37855	0.875075	1.21173	0.625951	3.30784	0.365642	0.34462	0.389049	1.05029
ENSSSCG00000010143	MTR	kindey	2.12763	5.30307	5.80932	2.93732	11.3109	4.24711	0.955548	9.07461	3.93725
ENSSSCG00000010149		kindey	0	0	1.04815	1.43749	3.70909	0.396919	0	3.76955	0.211874
ENSSSCG00000010164		kindey	0.219289	0.850185	0.495491	0.869029	2.58028	0.51493	0.129484	1.68916	1.18313
ENSSSCG00000010202	FXYD4	kindey	0	0	0	0	2.00911	0.0604688	0	0.210567	0.0591763
ENSSSCG00000010204	BICC1	kindey	0.871034	0.158294	0.531071	1.20828	7.97281	1.74448	0.517401	6.43816	0.972761
ENSSSCG00000010210	SLC16A9	kindey	0	0.00759105	0.546444	2.01293	8.60252	0.0681653	0.0215039	3.16131	0.582182
ENSSSCG00000010215		kindey	2.49566	1.22808	0.99167	5.14412	19.1482	0.979211	9.78946	4.22172	0.638854
ENSSSCG00000010268	EIF4EBP2	kindey	22.9781	13.6413	10.5769	26.1704	39.4528	24.4162	20.627	9.89096	15.3895
ENSSSCG00000010331	ANXA11	kindey	9.87651	2.97512	11.6314	11.7734	21.0215	6.89875	5.01315	16.4772	15.8076
ENSSSCG00000010368	GLUD1	kindey	8.43707	55.6901	6.48099	14.7981	60.8897	9.74493	9.4303	23.6024	10.8735
ENSSSCG00000010401		kindey	4.01697	2.73634	9.8226	10.0615	26.0312	4.40019	3.71993	19.0945	7.26111
ENSSSCG00000010455	SLC16A12	kindey	0.160735	6.97087	0	0.565636	50.1185	0.494833	0.0817684	0.789766	0.0864742
ENSSSCG00000010484	NOC3L	kindey	3.89042	1.17629	2.34857	2.85345	9.78897	2.15328	4.15345	7.14359	4.63026
ENSSSCG00000010485		kindey	1.38234	0.518645	1.22009	3.02738	15.6304	4.32798	0.435324	12.3681	9.02339
ENSSSCG00000010523	HOGA1	kindey	2.30207	2.53446	0.866318	0.216434	10.1328	0.847531	0.346005	2.10498	0.292735
ENSSSCG00000010534	HPS1	kindey	0.68794	1.65397	2.35484	3.90772	5.48573	1.1643	0.475326	3.50924	1.43623
ENSSSCG00000010543		kindey	0	12.2149	0.011494	0.673385	11.5498	0	0.0192235	0.540137	0.0813194
ENSSSCG00000010556	PAX2	kindey	0	0	0	0	6.64468	0	0	0	0
ENSSSCG00000010587	TRIM8	kindey	4.17836	2.1526	4.29474	9.80777	11.276	3.43534	2.7651	9.39924	4.3302
ENSSSCG00000010662	HSPA12A	kindey	0.115033	0.0391635	0.743889	0.261258	4.42443	3.10571	0.121508	0.7634	1.18891
ENSSSCG00000010691	PPAPDC1A	kindey	0.0689698	0.0268355	0.20454	0	2.16086	0	0	0.915417	0.171508
ENSSSCG00000010748		kindey	0.704831	0.536563	1.42381	4.26544	4.39632	0.642423	1.21598	2.79634	2.40046
ENSSSCG00000010753		kindey	0	0	0	0	2.90385	0	0	0	0
ENSSSCG00000010754		kindey	0	0	0	0	2.98763	0	0	0	0
ENSSSCG00000010791		kindey	0.360037	2.62663	0.444892	0.893631	2.38664	0.754763	0.0396838	0.8064	0.637908
ENSSSCG00000010814	ESRRG	kindey	1.17676	0	0.0163843	0.0483976	3.50101	0.0157933	0.876877	0.041247	1.08963
ENSSSCG00000010854	TMEM63A	kindey	1.38227	0.710806	3.01355	3.75996	4.49828	1.21747	0.547658	2.6776	0.905779
ENSSSCG00000010897	ZBTB41	kindey	1.05284	0.33796	1.30097	2.25452	3.93226	1.1788	0.522203	2.66379	3.65716
ENSSSCG00000010902	C1orf53	kindey	0.0250179	0.262824	0	0.097405	1.06435	0.0476784	0.0551501	0.0830138	0.0933185
ENSSSCG00000010905	ATP6V1G3	kindey	0	0.0292817	0.0495966	1.39178	2.23373	0	0	0	0
ENSSSCG00000010944	FBP1	kindey	0.203839	17.2843	0.561332	1.85652	28.076	0.249731	0	0.966247	0.923262
ENSSSCG00000010955	GOLM1	kindey	7.30187	2.09017	19.2945	17.1389	35.5312	4.39842	0.372806	21.7532	15.7334
ENSSSCG00000010962	FRMD3	kindey	3.25376	0.77248	1.36292	5.26055	19.6972	3.88872	2.43142	5.35254	1.38853
ENSSSCG00000010974	CNTFR	kindey	0.0149837	0.314822	1.12572	0.393781	2.41642	0.414056	0.908342	0.0248594	0.0698631
ENSSSCG00000011014	BAMBI	kindey	0.055944	0.195906	0.258082	0.444702	2.96123	0.0444236	0.0205541	1.57787	0.121727
ENSSSCG00000011030	CUBN	kindey	0.00782403	0.00456638	0.0116016	0.152311	66.3361	0.037277	0.00862376	0.246634	1.65256
ENSSSCG00000011032		kindey	0.831766	0.242724	0.3426	0.404802	1.44014	0.0660482	0.0763987	0.804985	0
ENSSSCG00000011045	FAM188A	kindey	4.03549	2.03624	2.40276	3.86004	5.73007	1.36305	2.05094	5.09378	2.7329
ENSSSCG00000011064		kindey	9.02837	22.6184	6.37964	12.5311	30.8964	16.1051	15.8091	12.0762	21.902
ENSSSCG00000011075	KIAA1217	kindey	1.5049	2.7655	4.52832	6.63118	8.93352	0.886558	1.01429	4.32716	1.49817
ENSSSCG00000011115	DHTKD1	kindey	1.3009	8.18511	2.50927	2.25452	14.5347	1.90477	1.04917	2.73737	2.18952
ENSSSCG00000011125	GATA3	kindey	0.0423444	0.0988548	0.544172	1.10459	1.71769	0.104908	0.0653416	0.0983544	0.00789738
ENSSSCG00000011145	ASB13	kindey	0.476249	2.76997	0.45456	0.607422	6.06051	0.258203	0.515878	0.858255	0.375197
ENSSSCG00000011148		kindey	0	4.23016	0.427266	0.129446	9.04597	0	0.0366458	1.21353	0.0310038
ENSSSCG00000011163		kindey	5.01602	0.839435	2.48817	5.66984	7.82658	1.302	2.8139	3.96713	5.5158
ENSSSCG00000011171	CTSL	kindey	10.1314	56.9378	4.08865	19.2611	83.5129	12.9986	11.9407	73.94	26.2377
ENSSSCG00000011254	XYLB	kindey	0	4.01017	0.355788	0.716563	7.7692	0	0	1.22139	0.0762779
ENSSSCG00000011269	MYRIP	kindey	0.304184	0	0.319494	4.08959	4.28861	0.489127	0.377186	0.630837	0.868701
ENSSSCG00000011298	CDCP1	kindey	0.0445192	0.138576	0.67481	1.61777	2.66482	0.0919138	0	0.147723	1.74363
ENSSSCG00000011326	PTH1R	kindey	0.596864	0.839209	0.281604	0.198054	23.5808	0.310223	0.0149516	0.945239	0.594535
ENSSSCG00000011346	PLXNB1	kindey	3.44489	0.910045	1.46972	1.83538	4.66401	0.794733	0.27978	0.932511	0.27052
ENSSSCG00000011364	NCKIPSD	kindey	0.451448	0.227552	0.750558	0.539287	1.49223	0.371518	0.113089	0.885174	0.277467
ENSSSCG00000011368	P4HTM	kindey	1.53439	0.186568	0.979611	1.22903	3.09945	0.670129	0.0352339	1.85623	1.14766
ENSSSCG00000011400	SEMA3B	kindey	0.366135	0.525065	1.08582	1.45606	8.56974	2.81101	0.172954	2.1174	0.916976
ENSSSCG00000011401	LSMEM2	kindey	1.37259	0.400545	0	0	2.82919	0.16349	0	0	0
ENSSSCG00000011485	PTPRG	kindey	4.34247	2.92193	1.90872	8.34952	24.6984	5.84684	2.18708	25.007	7.47259
ENSSSCG00000011493	ATXN7	kindey	2.60406	1.38628	2.76811	4.1732	4.16647	1.80653	1.5432	1.31057	1.55962
ENSSSCG00000011501	SUCLG2	kindey	10.6238	18.9946	4.24082	5.93554	27.7553	7.69412	11.8459	28.4138	10.1792
ENSSSCG00000011534	BHLHE40	kindey	4.65529	2.42641	4.159	3.31969	9.15016	3.40407	7.03816	3.94438	0.96341
ENSSSCG00000011602	XPC	kindey	2.0936	4.45939	2.52018	3.33985	8.4138	1.33821	0.330824	6.57808	1.10574
ENSSSCG00000011615	RAB7A	kindey	23.9713	13.7719	29.7752	39.6168	65.144	28.2847	46.3237	58.0764	41.0545
ENSSSCG00000011627	ACPP	kindey	0	0	0	0.56447	4.79504	0.118414	0	1.71811	0.231766
ENSSSCG00000011653	PCCB	kindey	1.05417	3.81455	1.29683	0.672651	7.50941	1.69649	1.07155	8.18123	1.39809
ENSSSCG00000011680	PLS1	kindey	0	4.3056	0.0936965	2.13728	11.7532	0.0677374	0.0783527	8.64886	0.677627
ENSSSCG00000011701		kindey	0.36881	0	0.165721	0.0652696	1.45958	0.0638971	0.110866	1.44628	0.343922
ENSSSCG00000011717	IGSF10	kindey	0.376815	0.109962	0.0279375	0.123787	3.28077	0.368039	0.0155749	0.773649	0.13177
ENSSSCG00000011723	MME	kindey	0.495746	0.0578671	0.0245034	3.05607	53.6915	0.535375	0.919805	18.5882	5.96358
ENSSSCG00000011726	VEPH1	kindey	0	0.190928	0	5.41312	9.62896	0.278324	0	0.0969192	0.58833
ENSSSCG00000011744		kindey	0.218857	0	0.0721168	1.34916	3.248	2.08546	0	0.847242	0.136059
ENSSSCG00000011791	MAP3K13	kindey	0.159459	1.08815	0.666905	1.91027	4.55093	0.198698	0.0946387	1.38383	1.55561
ENSSSCG00000011795	IGF2BP2	kindey	0.235792	0.0333616	0.0353168	1.17536	3.52053	0.558303	0.322898	0.604581	0.419771
ENSSSCG00000011819	MB21D2	kindey	1.14462	7.51232	3.35183	1.63965	11.8589	0.555636	0.190433	3.7264	1.10766
ENSSSCG00000011846	SLC51A	kindey	0	0	0	0.0910917	3.88885	0	0	0.155267	0.0698161
ENSSSCG00000011851	MUC20	kindey	0.0944485	0	0	0.236396	1.26819	0.0257139	0	0.0223855	1.14498
ENSSSCG00000011878	CASR	kindey	0	0	0.356177	0	1.52776	0	0	0.597776	0.0479985
ENSSSCG00000011880	EAF2	kindey	0.0648907	0.0252484	2.37346	0.778994	8.49603	0.206112	0.119206	2.22496	0.302559
ENSSSCG00000011895	PLA1A	kindey	0.14149	1.65157	1.08787	4.63656	12.2567	1.73773	0.485184	0.573819	0.630388
ENSSSCG00000011908		kindey	0	0.475372	0.704526	0	1.10805	0	0	0	0
ENSSSCG00000011962		kindey	0	0.469072	0	0	1.34738	0.0212734	0	0.074079	0
ENSSSCG00000011968	NIT2	kindey	6.94871	7.65259	1.76208	3.58763	29.0541	2.33186	1.69829	7.81936	4.87394
ENSSSCG00000012006	ABCC2	kindey	0.566128	0.0159235	0.660785	1.40748	1.97728	0.636948	0.105252	1.84457	0.553367
ENSSSCG00000012012		kindey	1.39373	0.353936	2.24545	1.51711	4.50522	0.0405517	0	4.30693	0.620077
ENSSSCG00000012030	CLDN8	kindey	0	0	0	0	11.6002	0	0	0.27206	0.0764579
ENSSSCG00000012066	KCNJ15	kindey	0.091056	0.0531436	0.0900131	12.3195	194.3	0.325373	0	0.679816	0.106139
ENSSSCG00000012071	IGSF5	kindey	1.85299	2.30909	0.0742608	2.70542	4.03825	0	0.469198	0.540076	0.256857
ENSSSCG00000012075	FAM3B	kindey	0.131521	0.0511737	0	0.128017	8.54487	0.25065	0	0	9.52552
ENSSSCG00000012078		kindey	0	0.557165	0	8.04122	9.77204	0	0	0.060917	1.16414
ENSSSCG00000012104	SHROOM2	kindey	0.0115973	0.681372	0.0496794	1.14388	1.72495	0.00736727	0.00852181	0.590056	0.0757029
ENSSSCG00000012127	GEMIN8	kindey	0.719026	1.46877	1.11061	1.15916	2.33426	1.19901	0.0990651	1.45388	1.76008
ENSSSCG00000012150	REPS2	kindey	0.0489346	0.11424	1.14889	1.03597	2.78387	0.466291	0.148325	1.2584	0.912648
ENSSSCG00000012151	NHS	kindey	0.025459	0.137444	0.157296	0.300465	1.87971	0.115233	0.010523	0.417108	0.145414
ENSSSCG00000012164	CNKSR2	kindey	2.12201	0.0406059	0.00859715	1.99775	3.14922	0.0662962	0.709342	0.490576	0.78666
ENSSSCG00000012166	SMS	kindey	3.10382	4.90529	4.82649	6.14406	35.0216	4.30345	4.88175	20.7427	5.80499
ENSSSCG00000012202	GK	kindey	1.23971	1.3135	1.46432	1.99256	22.971	1.34486	0.231241	0.812166	0.213424
ENSSSCG00000012238	TSPAN7	kindey	0.0154932	0.0723392	0.0306316	0.0452412	1.56353	0.354319	0.59769	0.848254	0.476775
ENSSSCG00000012305	USP27X	kindey	0	0	0.192633	0.224159	1.43721	0.202565	0.0390515	0.940505	0.809459
ENSSSCG00000012375	DLG3	kindey	0.245827	0.99475	0.772237	2.56824	3.41044	0.0104109	0.0842969	1.65859	0.163014
ENSSSCG00000012426	ZDHHC15	kindey	0.70605	0.164831	0.139593	1.28284	2.00252	0.426098	0	1.13235	0.0658405
ENSSSCG00000012482	SRPX2	kindey	0.335476	0.0580137	0.0736965	0.592605	2.06525	0.805097	0.109561	0.742114	0.185386
ENSSSCG00000012525	BEX1	kindey	0.303953	0.670171	4.34015	4.43782	62.8184	1.02981	1.22841	11.0943	65.8531
ENSSSCG00000012528	NGFRAP1	kindey	2.74243	0.692142	2.19812	6.20444	44.1463	10.7354	0.898653	38.121	25.781
ENSSSCG00000012546		kindey	0.0568547	0	0	0.00691747	1.98285	0.0677201	0	0.0943271	0.192191
ENSSSCG00000012584	CAPN6	kindey	0.194207	0	0	0.0378064	4.68833	0.510757	1.36141	0.193324	0.6085
ENSSSCG00000012623	SLC25A5	kindey	1.50482	2.50564	8.59735	5.7081	18.6324	3.22632	0.243916	16.3015	4.39554
ENSSSCG00000012636		kindey	0.585155	0.0569196	2.36202	2.23079	7.62274	1.62629	0.967449	2.83157	0.682085
ENSSSCG00000012637		kindey	1.10879	0	0.0557333	1.39021	6.61928	1.84448	0.269281	2.96203	0.455645
ENSSSCG00000012651	XPNPEP2	kindey	0.0393695	0.606604	0.910694	1.18793	15.1365	0	0	0.0391905	0.0293702
ENSSSCG00000012771		kindey	0.255837	0.0106654	0	0.115616	2.60353	0.148011	0.463265	1.31885	0.468625
ENSSSCG00000012787	L1CAM	kindey	0.916073	1.34464	0.807973	0.560627	2.40426	0.763145	0.151154	1.0284	0.25065
ENSSSCG00000012792	RENBP	kindey	1.88508	5.8053	4.20276	4.62616	11.0316	2.14023	0.0221038	1.19777	1.96358
ENSSSCG00000012806	TMLHE	kindey	1.31691	1.09467	0.374769	2.50538	7.14638	1.74921	0.48384	7.61397	1.80486
ENSSSCG00000012828	STARD8	kindey	2.35027	1.30285	10.1546	4.10716	11.8241	2.29142	1.45028	4.54668	0.829279
ENSSSCG00000012838	TSPAN4	kindey	0.109285	0.722871	1.56048	0.862805	1.52576	0.0694242	0.0936877	0.604379	0.215144
ENSSSCG00000012852	CDHR5	kindey	0	0.0345518	0.00731536	0.0576235	7.35816	0	0	0	0.0138015
ENSSSCG00000012855	SLC22A18	kindey	0	6.08328	0	0.696249	7.75115	0	0	0	0
ENSSSCG00000012859		kindey	0	1.61146	0.1668	0.567363	1.74529	0.511582	0.185979	0.0508986	0.357605
ENSSSCG00000012864		kindey	0	1.23094	0.37231	2.19953	3.80078	0	0	0	0
ENSSSCG00000012873	CCND1	kindey	7.05562	4.57546	8.87702	12.7641	21.8588	2.64853	0.706982	6.38504	1.46211
ENSSSCG00000012875	TPCN2	kindey	0.525005	0.29309	0.240692	0.636919	5.05881	0.449518	0.067092	1.06039	0.588912
ENSSSCG00000012878	IGHMBP2	kindey	0.627918	1.09501	1.42842	1.24447	2.52992	0.158595	0.0500314	0.92881	2.50444
ENSSSCG00000012925		kindey	1.60003	37.5669	0.587491	2.26935	116.806	102.021	1.63761	7.28118	55.057
ENSSSCG00000012943	MRPL11	kindey	1.81506	1.20164	1.33901	1.74033	3.24315	0.774425	1.67213	1.70793	3.46095
ENSSSCG00000012977		kindey	0.372728	0	0	1.45119	5.6896	0.659596	2.64103	1.67848	4.27022
ENSSSCG00000012983	PCNXL3	kindey	0.36834	0.479373	0.82869	1.00552	1.52893	0.367123	0.228661	0.758618	1.51607
ENSSSCG00000013010	NAALADL1	kindey	0	0.0144905	0.601317	0.49541	2.24763	0.0354873	0	0.535493	0.787185
ENSSSCG00000013012	SNX15	kindey	0.375606	0.490015	0.895498	0.795713	2.01111	0.400017	0	1.06304	1.03018
ENSSSCG00000013025	SLC22A12	kindey	0	0	0	0.00981649	24.5063	0	0	0	0
ENSSSCG00000013037	VEGFB	kindey	20.4857	2.89311	5.67531	5.09575	18.7419	6.57916	0.975665	7.6787	0.518856
ENSSSCG00000013119	STX3	kindey	0	0.484798	0.252657	4.54014	13.9395	0.791516	0	13.5692	2.6813
ENSSSCG00000013153		kindey	0	3.18942	0.124188	0.275128	2.98302	0	0	0	0
ENSSSCG00000013292	PRR5L	kindey	0.139223	0.243766	0.904414	1.5584	6.19851	1.13712	0	0.758945	0.35239
ENSSSCG00000013337		kindey	0	0.762644	0	0	8.59199	0	0	0.135497	0.253861
ENSSSCG00000013338	SLC5A12	kindey	0	0.0395821	0.106152	0.0385075	123.721	0.0376977	0	0.0656362	0.00527027
ENSSSCG00000013377	USH1C	kindey	0	0.0243849	0.0206513	0.111836	8.56719	0	0.368414	0.762504	1.60717
ENSSSCG00000013382	PLEKHA7	kindey	2.17481	0.842243	0.110509	0.944673	6.90762	0.52777	0.0224028	1.8041	1.29833
ENSSSCG00000013390	CALCB	kindey	0	0	0	0	1.64998	0	0	0	0.431987
ENSSSCG00000013416	MED16	kindey	2.26937	2.61442	3.9698	3.09246	4.93961	1.52312	1.42467	3.12666	2.94432
ENSSSCG00000013480	SMIM24	kindey	0	0	0.610589	0.0668006	161.332	0	0	0.683173	0.191994
ENSSSCG00000013490		kindey	0.019643	0.18343	0.854393	1.31925	3.10951	0.393068	0.25981	0.195537	3.24219
ENSSSCG00000013497	ANKRD24	kindey	0.769987	0.341929	0.273028	0.757617	1.16756	0.957013	0.396671	0.722052	0.725832
ENSSSCG00000013507	MPND	kindey	2.72974	1.47341	0.958911	1.68257	4.11573	0.930245	0.466049	0.814993	0.962548
ENSSSCG00000013513	LSDP5	kindey	0.868589	1.52941	0	0.171955	2.70919	0.23848	0.697745	0.0244249	0.384395
ENSSSCG00000013523	SAFB2	kindey	10.5772	16.5764	11.7127	15.4569	24.731	9.19303	5.32207	19.8936	13.2692
ENSSSCG00000013534	MLLT1	kindey	0.812898	2.28094	3.44615	2.79976	5.86187	1.31086	1.13722	4.64254	3.87768
ENSSSCG00000013564		kindey	3.69201	3.40626	0.920399	2.75799	13.06	2.49644	0.719695	9.02757	0.913337
ENSSSCG00000013566	INSR	kindey	4.44904	2.85899	1.14932	3.60623	12.776	1.6101	0.991011	7.45851	0.809524
ENSSSCG00000013569	PEX11G	kindey	0.932493	0.725649	0.0323443	0.366243	2.70304	0.374131	0.41473	0.922826	2.36461
ENSSSCG00000013583	CAMSAP3	kindey	0	2.43449	0.0533783	1.05116	4.12029	0	0	0.145576	0.648295
ENSSSCG00000013595	LASS4	kindey	0.894841	0.852671	0.704063	0.746569	2.58375	0.426341	0.0805148	1.43917	0.119208
ENSSSCG00000013625	RGL3	kindey	0.383651	0.108096	0.274634	0.952886	7.32978	0.378182	0	1.31692	1.57909
ENSSSCG00000013734	HOOK2	kindey	0.691803	1.31548	0.308849	1.04264	4.62561	2.66873	0.319764	1.42545	1.64401
ENSSSCG00000013761	CC2D1A	kindey	2.0255	2.51714	2.20025	3.78564	8.60272	1.57782	0.823409	6.20989	3.05946
ENSSSCG00000013767	PALM3	kindey	0	1.83619	0.489777	0.590757	8.57835	0.0944219	0	0.1233	0.0693027
ENSSSCG00000013830	ILVBL	kindey	1.33087	3.26446	1.51569	1.36704	4.47205	0.905831	0.236597	4.10062	2.09321
ENSSSCG00000013836	WIZ	kindey	0.457781	0.445997	1.32198	1.21746	2.03279	0.377822	0.349625	1.59076	0.786551
ENSSSCG00000014004	PPAP2C	kindey	0	0.114745	0	0.825262	1.34946	0.140506	0	0.326183	0.0114585
ENSSSCG00000014039	RGS14	kindey	0	0.792499	1.1868	0.999323	1.5892	0.0710062	0.00912597	0.0274734	0.00772095
ENSSSCG00000014055	CDHR2	kindey	0	0.175417	0	0.0465421	6.3461	0	0	0	0.420415
ENSSSCG00000014060	KIAA1191	kindey	1.32637	4.87694	2.52766	3.28495	21.6236	1.85369	1.76246	9.24239	3.5182
ENSSSCG00000014066	TMEM171	kindey	0	0.901226	0.0231284	0.0227729	1.66665	0	0	0	0
ENSSSCG00000014067	TMEM174	kindey	0	0	0	0	9.96005	0	0	0.0350145	0
ENSSSCG00000014105	ARSB	kindey	0.222359	0.0865177	0	0.0721446	2.63998	0	0	0.614855	0
ENSSSCG00000014106		kindey	2.07698	0.926976	4.95181	1.36758	26.4723	1.39703	0.336658	2.027	0.341792
ENSSSCG00000014110	DMGDH	kindey	0	14.7577	0	0.472976	36.5993	0	0	0.014658	0.0164776
ENSSSCG00000014111	BHMT-2	kindey	0	18.1188	0	0.560571	114.842	0.143729	0	0	0
ENSSSCG00000014157	NR2F1	kindey	0	1.93636	1.28438	2.92448	5.64686	0.773778	0.0255725	4.33042	0.465161
ENSSSCG00000014182	SLCO4C1	kindey	0.0355979	0	0.0422282	1.03948	7.23418	0.0678415	0.0706258	0.531541	0.139422
ENSSSCG00000014209		kindey	1.65965	0.754515	1.727	4.88031	16.8179	2.14746	1.27088	14.6371	2.91612
ENSSSCG00000014257	SLC27A6	kindey	0.554224	1.24504	0.196408	0.946593	28.3585	3.1886	0.0806814	2.53298	0.0195028
ENSSSCG00000014275	SLC22A4	kindey	0	0	0.0331842	0.0490113	1.69383	0.0639742	0	0.362007	0
ENSSSCG00000014276	SLC22A5	kindey	0.127353	0.167238	1.13305	0.232425	2.29952	0.424736	0.0877317	0.739517	0.341433
ENSSSCG00000014305	SAR1B	kindey	13.2533	25.6903	8.5257	9.92485	43.0102	7.44835	42.5966	23.1839	22.4579
ENSSSCG00000014311	SLC25A48	kindey	0	0.156304	0	0.0186196	3.80416	0	0	0.0952116	1.46275
ENSSSCG00000014321	KLHL3	kindey	0.35743	3.2499	0.474214	0.704967	5.39758	0.313701	0.0622049	2.15355	4.3418
ENSSSCG00000014357	CXXC5	kindey	1.44845	1.90848	1.82237	1.73028	12.2788	1.13972	2.16495	3.4044	10.734
ENSSSCG00000014361	CYSTM1	kindey	4.1004	4.51278	7.03561	6.04373	12.4893	5.02356	1.25901	5.24798	4.88887
ENSSSCG00000014363	SLC4A9	kindey	0	0	0	0	3.2149	0	0	0	0.481712
ENSSSCG00000014389	RELL2	kindey	0	0	0.0827606	0	4.03109	0	0	0.138898	0
ENSSSCG00000014418		kindey	1.09556	0	0	0	4.37587	0	0	0	0
ENSSSCG00000014624	ARFIP2	kindey	0.333054	1.4667	1.70606	2.26926	5.18241	2.74086	0.467214	5.22426	2.66815
ENSSSCG00000014768	TRIM68	kindey	3.35545	1.99874	4.17191	4.29299	7.06745	4.25216	0.590985	3.32871	5.72578
ENSSSCG00000014876	MYO7A	kindey	0.276629	1.38102	0.458573	1.35043	6.31597	0.470418	0.00469084	2.85963	2.0121
ENSSSCG00000014878	PAK1	kindey	6.12312	0.44169	3.27814	6.6832	25.0289	2.08474	9.4031	11.072	5.42122
ENSSSCG00000014909	SYTL2	kindey	0.030016	0.0210221	0.75961	1.4316	5.83256	0.549156	0.0397009	4.98989	1.11962
ENSSSCG00000014927	NOX4	kindey	0.686553	0	0.140959	1.31082	14.2593	0.332136	0.582099	1.7261	1.03421
ENSSSCG00000014948	C11orf54	kindey	3.04048	16.3791	2.088	3.77136	45.5756	4.82018	1.46803	12.8789	10.8018
ENSSSCG00000014980	C11orf70	kindey	1.02944	0.026703	0.0678432	4.1639	56.018	0.239785	0.0252147	4.63039	53.4384
ENSSSCG00000015002	ELMOD1	kindey	0	0	0	0	3.9229	0	0	0.727248	0
ENSSSCG00000015010	EXPH5	kindey	0.0592544	1.25563	0.00450582	2.88377	3.22439	0.108582	0.226077	0.10587	0.0850089
ENSSSCG00000015011	DDX10	kindey	1.03519	0.573965	1.91875	1.20913	2.89336	1.65225	0.484926	0.515242	2.00307
ENSSSCG00000015035	C11orf52	kindey	0.604236	2.52938	0	1.3588	3.05095	0	0.0229654	0.103705	0.0971485
ENSSSCG00000015041	PLET1	kindey	0	0.201516	0	0	5.29498	0.0411263	0	0	0
ENSSSCG00000015084	FXYD2	kindey	0	0	0	18.3094	409.857	0	0	0	0
ENSSSCG00000015091	MPZL2	kindey	0.0696962	0	0	1.54673	1.77907	0.119543	0	0.0693794	0
ENSSSCG00000015105	SLC37A4	kindey	0.619959	7.91505	0.842681	1.78518	12.9959	0.689209	5.06802	4.69284	4.28775
ENSSSCG00000015111	C2CD2L	kindey	0.632017	0.729629	2.44419	2.40662	2.83793	0.330901	0.260275	1.10619	0.297922
ENSSSCG00000015114	NLRX1	kindey	0.723319	0.761938	0.296478	0.437882	1.53601	0.176513	0.106949	0.92199	0.0904828
ENSSSCG00000015124	PVRL1	kindey	0.0346785	2.63115	0.0342814	0.438809	4.46035	0.0495671	0	0.201372	0.145523
ENSSSCG00000015236	KCNJ1	kindey	0	0	0	0.0460106	16.7197	0.0675646	0	0.0392127	0
ENSSSCG00000015242		kindey	0.960309	0.205243	0.641787	0.697749	1.67273	0.244877	0.29816	1.16688	0.87028
ENSSSCG00000015244	APLP2	kindey	44.4155	33.8156	32.8121	115.52	283.595	90.4303	27.6411	150.343	99.979
ENSSSCG00000015250	ADAMTS15	kindey	0.384844	0.277806	0.175201	1.40964	4.17832	0.800977	0.0390693	1.07535	0.741358
ENSSSCG00000015258	GLB1L2	kindey	0	0	0	1.89534	7.53994	0.14128	0	0.459174	4.58103
ENSSSCG00000015278	REN	kindey	0	0	0	0.275128	9.13551	0	0	0	0
ENSSSCG00000015281	PLEKHA6	kindey	2.29828	2.18809	0.802285	3.39751	8.67628	1.11553	0.0158325	0.488548	0.160739
ENSSSCG00000015290	CDK18	kindey	4.72356	0.273406	1.50503	0.60796	6.52733	0.334786	0	0.582904	0.873681
ENSSSCG00000015302		kindey	0	0	0.0717028	0	1.29174	0.0414697	0	0.144408	0
ENSSSCG00000015317	FAM133B	kindey	3.02529	1.04837	2.8855	5.39474	12.8964	3.79488	3.64713	10.2933	6.46878
ENSSSCG00000015332	PON1	kindey	0	11.8741	0	1.10425	28.2106	0.32431	0	0	0
ENSSSCG00000015336	SLC25A13	kindey	0.590015	3.98253	0.874886	1.83524	6.4974	1.23443	0.311024	5.32005	2.16492
ENSSSCG00000015353	SCIN	kindey	0.00958443	0.0783135	1.75281	2.80804	11.493	0.493175	0.0739487	2.52833	0.330693
ENSSSCG00000015401	PCLO	kindey	0.00685869	0.00200149	0.250865	0.0433936	3.38785	1.09797	0	0.475081	0.535653
ENSSSCG00000015526	NPHS2	kindey	0	0	0.0225772	0	9.67123	0.0217628	0	0.113675	0.234274
ENSSSCG00000015538	KIAA1614	kindey	0.623203	0.0145489	0.739278	0.327563	2.14572	0.534457	0	0.682407	2.41758
ENSSSCG00000015563	RGL1	kindey	3.63432	1.64312	28.9439	12.8545	38.6794	8.14558	1.96058	24.7556	17.4465
ENSSSCG00000015630		kindey	0	0.860453	0	0	8.23705	0	0	0	0
ENSSSCG00000015632		kindey	2.67068	0.307892	0.162969	1.60464	4.11028	0	0.799513	0	1.22986
ENSSSCG00000015633		kindey	0.298484	1.65844	0.424894	2.2429	6.59143	0.0113769	0.0657987	0.178276	0.100203
ENSSSCG00000015673	KYNU	kindey	0.0455504	1.65358	2.40003	1.70696	2.66795	0.125873	0.0150619	0.211602	0.216631
ENSSSCG00000015699	ACMSD	kindey	0	0.244862	0	0	8.68231	0	0	0	0
ENSSSCG00000015701		kindey	3.94227	0.479041	2.04076	3.94617	6.80419	1.07837	0.383805	5.36451	1.9251
ENSSSCG00000015732	TFCP2L1	kindey	0	0.0118539	0.200778	0.790771	27.3993	1.26766	0	0.21903	0
ENSSSCG00000015735	PTPN18	kindey	0	0.596249	0.243771	0.360037	2.43977	0.184625	0	1.05203	0.67344
ENSSSCG00000015738		kindey	0.876256	1.26831	0.381137	0.818792	9.95262	0.400787	0	0.639667	0.228795
ENSSSCG00000015780	STOX2	kindey	0.604523	0.111823	0.689035	1.38583	2.4153	0.985252	0.127437	2.02236	0.646902
ENSSSCG00000015801	TLR3	kindey	0.0859989	0.893419	0.30605	1.35606	2.978	0.254036	0.199057	2.92494	0.280685
ENSSSCG00000015802	FAM149A	kindey	0.137213	0.50719	0.406925	2.74237	6.36698	3.06388	0.070578	4.55299	1.94917
ENSSSCG00000015854	OCA2	kindey	0	0	0.0127738	0.0503101	5.93207	0.0492521	0	0.664593	0.0843489
ENSSSCG00000015864		kindey	0.0309519	0	0	0.230975	6.06342	0.0491561	0	0.0171174	1.52013
ENSSSCG00000015878		kindey	4.45338	1.1671	1.95977	7.5508	21.3653	3.71791	1.9191	12.346	7.65734
ENSSSCG00000015894	DPP4	kindey	3.74481	6.26983	0.628205	3.16639	22.1181	0.273936	0.275173	0.414199	0.134041
ENSSSCG00000015929		kindey	0.325721	0	1.39529	0	184.549	0.0344861	0	0.180133	1.24871
ENSSSCG00000015955	ITGA6	kindey	1.41635	2.0119	1.32604	0.875306	11.3439	3.19195	0.470813	8.4669	2.00561
ENSSSCG00000015981	HOXD10	kindey	0	0	0	0	3.17201	0.569577	0.119788	0.360619	0.43072
ENSSSCG00000015984	HOXD4	kindey	0	0	0	0	2.0607	0.752813	0.0395813	0.476632	0.133949
ENSSSCG00000016083	PLCL1	kindey	3.31427	0.147847	0.730388	3.81499	9.44738	1.39467	0.667009	0.723817	0.944903
ENSSSCG00000016109	ALS2	kindey	2.1224	1.75171	1.01196	2.21713	5.33451	0.694563	0.844761	3.08554	1.57434
ENSSSCG00000016147	PIKFYVE	kindey	1.00431	0.557634	2.06074	3.03568	3.9504	1.54153	0.550489	3.76029	1.24787
ENSSSCG00000016178		kindey	1.64322	0.163241	1.03685	0.71464	6.67604	1.36591	0	0.348031	0
ENSSSCG00000016196	VIL1	kindey	0	2.10105	0.0517253	0.0407443	15.1476	0	0	0	0
ENSSSCG00000016206	CNPPD1	kindey	0.272499	0.387228	2.44782	0.703456	2.76639	1.54667	0.378705	1.76909	1.43627
ENSSSCG00000016244	COL4A4	kindey	0.0381601	0.283963	0.853483	6.12864	10.1183	0.0999961	0	1.68566	1.61912
ENSSSCG00000016245	COL4A3	kindey	0	0.0896601	1.36677	4.10139	6.27511	0.0836489	0	1.21976	0.787911
ENSSSCG00000016334	SCLY	kindey	0.6916	5.14917	2.6608	1.30996	4.91926	0.819318	0.16482	0.558208	1.60361
ENSSSCG00000016349	NDUFA10	kindey	13.1709	4.78181	6.99902	4.61938	17.91	5.22931	10.6493	10.6437	13.7236
ENSSSCG00000016367	RNPEPL1	kindey	0.888594	1.36067	1.40736	1.50663	2.02301	0.955985	0.179034	0.681646	0.49005
ENSSSCG00000016401	KIF1A	kindey	0.0113611	0.0198922	0.168464	0.105054	1.90526	0.0703677	0.0500893	0.0376981	1.65273
ENSSSCG00000016402	AGXT	kindey	0	18.6748	0.03208	0.837055	27.9492	0	0	0	0.0151309
ENSSSCG00000016430	GALNT11	kindey	4.22418	0.708212	1.88986	2.77451	29.1647	2.91251	3.30585	12.4022	5.48702
ENSSSCG00000016442	AOC1	kindey	0	0.0835113	1.08739	0.139275	338.535	0.025565	0.00985711	0.0148372	0.0667161
ENSSSCG00000016444	TMEM176B	kindey	0	0.0413038	1.69651	0.17221	5.05883	0.236025	0	4.96072	0.181484
ENSSSCG00000016465	TMEM139	kindey	0	0.0479943	0.0406457	0.140074	1.50516	0.0195897	0.294576	0.0341081	0.019171
ENSSSCG00000016470	TRPV5	kindey	0	0.931068	0.0202182	0.258797	1.90212	0.0974442	0.022543	0.13573	0.286084
ENSSSCG00000016499	RAB19	kindey	0	0	0.753575	0.627841	6.09172	0	0	0	0.164046
ENSSSCG00000016514	TMEM213	kindey	0	0	0	0.597224	4.15835	0	0	0	0
ENSSSCG00000016516	ATP6V0A4	kindey	0	0.0781249	0	0.995805	6.83946	0.318881	0	0.0158631	0.00891614
ENSSSCG00000016520	CREB3L2	kindey	2.5243	3.57449	7.28161	10.2041	12.6103	2.87855	1.06427	10.4815	1.37636
ENSSSCG00000016530	TMEM140	kindey	1.94836	3.08538	1.67014	2.16169	3.59923	1.76569	1.8772	2.98386	0.431987
ENSSSCG00000016570	TSPAN33	kindey	0.300408	0.0667919	3.3232	1.78227	9.48267	0.286254	0.0788366	2.18348	4.42881
ENSSSCG00000016574	KCP	kindey	0	0.0105716	1.96069	0.123415	4.00086	0.478962	0.00998237	0.0150258	0.0675639
ENSSSCG00000016609	SLC13A1	kindey	0.0393806	0	0	1.15761	52.1007	0.0825556	0	0.784032	2.01977
ENSSSCG00000016613	AASS	kindey	1.58053	7.12854	0.943002	0.782862	7.89276	0.926808	1.64931	4.4066	3.49718
ENSSSCG00000016625	CTTNBP2	kindey	2.81281	2.52826	2.25257	3.08128	24.8186	1.16737	0.25926	1.74798	0.589488
ENSSSCG00000016637	TFEC	kindey	0.123168	0.159745	0.98082	1.45195	1.98361	0.23473	0.0226262	0.783328	0.197808
ENSSSCG00000016668	PDE1C	kindey	0.403116	0	0	0.451231	2.33319	0.345711	0.044432	1.10353	0.338322
ENSSSCG00000016669		kindey	1.19691	0.155235	0.262933	0.906123	7.17099	0.380172	2.71179	1.54449	0.558069
ENSSSCG00000016684	SCRN1	kindey	0.0745313	0.0497133	0	0.00518181	1.11137	0.0152185	0	0.821417	0.953168
ENSSSCG00000016701	HOXA7	kindey	0	0	0	0.490508	2.43753	0.949716	0.259208	0.0928972	0.135757
ENSSSCG00000016702	HOXA6	kindey	0.0395938	0.0462167	0	2.04256	17.1188	6.26291	1.22194	0.131379	0
ENSSSCG00000016703	HOXA5	kindey	0	0.0160615	0	1.567	2.40963	1.32427	0.106164	0.159802	0.0256626
ENSSSCG00000016707	HOXA1	kindey	0	0	0	0	1.01851	0.0251523	0	0.0437931	0
ENSSSCG00000016708		kindey	0.184421	1.41463	9.0373	9.89852	15.4311	1.45607	0.900202	0.480811	3.02186
ENSSSCG00000016716	DFNA5	kindey	0.85488	0.00656498	0	0.344884	2.15903	0.434098	0	0.457222	0.0681809
ENSSSCG00000016755	POLM	kindey	0.266956	0.25662	0.822743	0.320983	1.65465	0.224452	0.0259626	0.846729	0.256263
ENSSSCG00000016759	HECW1	kindey	0	0	0	0.116362	5.14511	0	0	0.991702	0.390182
ENSSSCG00000016778	NLN	kindey	0.137564	0.465667	0.224381	0.247713	1.79657	0.0524332	0.909752	1.14116	0.243734
ENSSSCG00000016806	CDH6	kindey	0.0102337	0	0.0303496	4.19361	7.52294	0.653357	0.0789585	0.831956	0.715737
ENSSSCG00000016830	PRLR	kindey	0.704213	0.671027	0.0284142	0.11191	3.68275	0.260197	0.0475221	0.78685	0.107215
ENSSSCG00000016857	DAB2	kindey	3.93595	1.58736	2.74328	9.72834	65.435	15.3813	1.93759	46.3526	9.04183
ENSSSCG00000016871	CCL28	kindey	0	0.172209	0	1.436	3.85347	0	0	0	0.11006
ENSSSCG00000016959		kindey	0.0564076	0.345676	0	1.26281	1.71612	0.0134375	0.0310867	0.514719	1.26243
ENSSSCG00000016971	MCCC2	kindey	28.7088	18.3662	7.42273	7.0819	75.2121	30.7544	3.97022	11.9522	30.4313
ENSSSCG00000016981	CPEB4	kindey	6.54449	4.28395	5.69573	10.3171	26.9157	5.57586	6.27993	8.79277	12.8758
ENSSSCG00000017009	FOXI1	kindey	0	0	0.0356375	0.0233932	1.48615	0	0	0	0
ENSSSCG00000017047	CLINT1	kindey	3.87031	2.716	11.8196	14.6763	36.6055	6.59664	11.7821	40.7823	14.6944
ENSSSCG00000017109	ADAMTS16	kindey	0.127431	0.0262493	0	0.15322	1.37944	0.12857	0.00826211	0.198982	0.0419405
ENSSSCG00000017117	SLC6A18	kindey	0	0.0159823	0	0	21.8779	0	0	0	0
ENSSSCG00000017120	SLC6A19	kindey	0	0	0	0	2.9721	0	0	0	0.0958333
ENSSSCG00000017139		kindey	1.18595	0.867023	1.23407	1.37914	2.24173	0.874319	0.206395	0.797393	0.913837
ENSSSCG00000017159	TBC1D16	kindey	1.43203	0.315886	1.12581	1.88776	2.78902	1.83732	0.695988	2.43198	0.294417
ENSSSCG00000017194	TEN1	kindey	0.903898	2.28604	0.446772	1.90626	3.50268	2.72749	1.99258	0.999765	1.26435
ENSSSCG00000017214	ARMC7	kindey	0.581312	0.67855	2.41889	3.10545	3.46422	0.502397	0.149007	1.21117	0.630331
ENSSSCG00000017215	SLC16A5	kindey	0.0255174	0.0223393	0.39099	0.670612	1.53372	0.230994	1.31488	0.772626	0.600836
ENSSSCG00000017232	SLC9A3R1	kindey	0.245972	9.6184	11.6985	11.0797	68.5736	0.572937	0.210867	5.9173	2.47214
ENSSSCG00000017238	TTYH2	kindey	0.170958	0.715068	1.52804	0.422939	3.19256	0.0610887	0.0785133	1.12272	0.750608
ENSSSCG00000017253	KCNJ16	kindey	0	0.102997	0	0	32.585	0	0	0	2.55078
ENSSSCG00000017337	ACBD4	kindey	1.46849	7.52724	3.1558	1.4915	7.39082	1.72378	0.703734	3.53095	0.138924
ENSSSCG00000017340	DCAKD	kindey	0.672456	0.188967	0.46779	0.593933	1.97131	0.462781	0.0137258	0.847079	1.59092
ENSSSCG00000017356	FAM171A2	kindey	0.16095	0.0578069	0.0734339	0.289221	1.09019	0.0471899	0	0.534061	0
ENSSSCG00000017358	SLC4A1	kindey	0.00585895	0.0615509	0.50389	0.0114057	2.92736	0.061412	0	0.0388821	0
ENSSSCG00000017368	PPY	kindey	0	0	0	0	1.88262	0	0	0	0
ENSSSCG00000017387	WNK4	kindey	0.88463	0.701151	1.64643	1.73806	6.15368	1.0771	0.403262	2.80852	4.70009
ENSSSCG00000017393		kindey	0.177765	0.400179	0.577396	0.395494	1.80903	0.302482	0	0.189597	0.0828847
ENSSSCG00000017401		kindey	2.99875	0.496825	1.23676	2.47317	8.67103	1.35806	0.874296	3.68057	2.42955
ENSSSCG00000017412	RAB5C	kindey	2.9367	2.12947	9.41297	9.55705	27.0155	5.0031	3.4167	17.7419	11.3829
ENSSSCG00000017495	GRB7	kindey	0	0.0654446	0.263265	0.53208	2.42686	0	0	0	0
ENSSSCG00000017521	SCRN2	kindey	0.126095	0.210267	0.178072	0.280537	4.91894	0.137319	0.0198548	1.46442	0.0671917
ENSSSCG00000017535	HOXB4	kindey	0	0.07242	0.21466	1.44933	1.4732	0.0295595	0	0	0
ENSSSCG00000017537	HOXB8	kindey	0	0	0	0	1.19564	0.104685	0	0	0.136597
ENSSSCG00000017538	HOXB7	kindey	0	0	0.269581	0.0612549	5.87353	1.63909	0.231214	1.46173	0.176055
ENSSSCG00000017539	HOXB6	kindey	0	0	0.0838337	1.42391	2.7269	0.161619	0	0.0703496	0
ENSSSCG00000017604	HLF	kindey	0.979075	0.634915	0.725896	2.38247	7.69562	0.855201	0.329741	2.61705	0.329696
ENSSSCG00000017642	MTMR4	kindey	0.615207	3.39421	2.48966	2.86308	6.96648	0.66866	0.381426	4.88812	3.61247
ENSSSCG00000017682	MYO19	kindey	0.220435	0.116958	0.0495251	0.331595	1.56632	0.105025	0	0.781314	0.196216
ENSSSCG00000017692	LHX1	kindey	0	0	0	0	1.54223	0	0	0	0.103828
ENSSSCG00000017756		kindey	1.56959	0.496205	0.290928	1.05034	6.53523	0.373911	0.64876	5.15393	5.30582
ENSSSCG00000017775	TRAF4	kindey	0.0807598	1.00553	0.385869	1.25773	2.02419	0.218039	0.28188	0.535951	0.276137
ENSSSCG00000017781	PIPOX	kindey	0	3.82351	0	0.123818	10.4776	0	0	0	1.83866
ENSSSCG00000017798	TMIGD1	kindey	0	0.0854918	0	0.0712892	50.6517	0	0	0	0.204895
ENSSSCG00000017861	ASPA	kindey	0.0655961	2.47107	0.383174	0.383089	12.4666	2.57978	0.151175	0.0692553	0.3837
ENSSSCG00000017882	MYBBP1A	kindey	5.23229	4.05849	6.22426	6.37269	9.03918	2.42831	1.61359	3.57579	3.05899
ENSSSCG00000017888	SLC13A5	kindey	0	0.571017	0.0439624	0.0432868	6.76127	0.028251	0	0.0491884	0.0138236
ENSSSCG00000017891	TXNDC17	kindey	3.58806	2.65452	3.99658	3.59084	36.8997	3.7561	1.00263	34.5437	15.5987
ENSSSCG00000017914	GLTPD2	kindey	0	0.163344	0	0	2.28443	0	0	0.0290209	0
ENSSSCG00000017917	MINK	kindey	1.84739	4.13312	4.38573	10.7209	10.6967	2.15377	1.27264	6.28091	2.9952
ENSSSCG00000017952	SAT2	kindey	1.19204	0.441186	1.69573	0.594288	7.56531	1.05276	0	5.45073	3.66014
ENSSSCG00000017984		kindey	6.46494	3.43949	7.82559	8.90393	13.3148	3.26876	1.01796	7.22358	5.08542
ENSSSCG00000018042	SLC47A2	kindey	0	0	0.121637	0.0133075	17.9905	0.0260554	0	0.0226828	0.0637462
ENSSSCG00000018047	FAM83G	kindey	0.161473	0.301572	0.0638493	0.125736	1.00115	0	0.0593259	0.250038	0.0100384
ENSSSCG00000018048	SLC5A10	kindey	0	0	0.0273126	0.0537858	6.86127	0.0526547	0	0	0.927527
ENSSSCG00000018081	ATP6	kindey	2090.94	142.592	151.222	187.076	2701.36	1126.54	1598.91	1438.75	861.69
ENSSSCG00000018087	MT-ND4	kindey	1539.02	51.4209	66.3982	111.142	1703.27	546.505	1205.27	863.452	540.071
ENSSSCG00000020669		kindey	1.08163	5.02705	1.08886	0.772702	7.27501	2.01406	2.70156	3.35855	3.85873
ENSSSCG00000020678	BANP	kindey	0	0.129604	0.621971	0.25217	1.61117	0.0352667	0	0.245615	0.862823
ENSSSCG00000020698		kindey	8.68961	5.03683	8.88427	12.774	17.9013	10.0383	3.50968	11.1582	16.9557
ENSSSCG00000020742		kindey	0	0	0.0675098	0.132945	3.24321	0.0650745	0.150545	0	1.33736
ENSSSCG00000020753	C16orf45	kindey	0.172282	0	0.283848	0.503075	5.05677	0.0547218	0	1.81027	0.642625
ENSSSCG00000020758	NQO2	kindey	0.540918	7.28536	2.55021	1.21501	8.85097	2.25998	0.366897	3.79682	1.66845
ENSSSCG00000020784	TNFSF15	kindey	0.803808	0	0.0418212	1.153	4.54143	0.16125	0	0.070189	0.0591763
ENSSSCG00000020787	SUGCT	kindey	10.1072	12.1256	5.96712	11.2043	54.7217	7.08951	18.103	40.5246	33.2499
ENSSSCG00000020818	ZNF862	kindey	1.74632	1.23511	2.00695	2.81344	3.70238	0.704964	0.568912	1.98386	0.970667
ENSSSCG00000020864	VDR	kindey	0.0663505	0	0.053665	0.457949	4.64297	0.0804676	0	0.460341	0.0899973
ENSSSCG00000020865	MBP	kindey	0.320957	0.749288	0.380737	2.96784	4.2234	0.275252	0.212258	0.425997	0.419017
ENSSSCG00000020868		kindey	0.416586	0.336098	0.678283	0.703637	1.47288	0.502036	0.202574	1.48395	0.736958
ENSSSCG00000020871	ARSD	kindey	0.352005	4.83581	0.642412	1.77902	6.45635	1.6513	0	1.21294	1.78013
ENSSSCG00000020872		kindey	0.412795	0	2.62976	0.803591	71.9259	0.262231	0.0505543	1.14144	5.08975
ENSSSCG00000020873	SYNGR1	kindey	0.951179	0.28316	0.662617	0.521947	2.7664	0.596133	1.02026	1.2074	0.833415
ENSSSCG00000020914	GRAMD4	kindey	2.33339	4.64632	1.15333	2.00402	5.36415	0.78475	0.151288	0.455448	0.767977
ENSSSCG00000020932	CANT1	kindey	0.205888	1.57929	1.33748	2.26168	5.41265	0.308295	0.194514	4.00144	1.81023
ENSSSCG00000020954		kindey	0	0.110129	0.0746137	0.0183668	1.34418	0.0899027	0.0415966	0.876576	0.633463
ENSSSCG00000020962	DYNLL2	kindey	3.1675	2.07315	1.23012	2.21323	4.45458	0.819245	1.67082	3.99769	3.19639
ENSSSCG00000020989	BSND	kindey	0	0	0	0	3.21684	0	0	0	0
ENSSSCG00000021026	TMEM51	kindey	0.59796	0.397128	2.29311	0.712482	2.59085	0.127711	0	1.471	0.278805
ENSSSCG00000021041	PM20D1	kindey	1.78827	0.5964	0.420902	0.762558	24.5509	1.37944	0.206492	3.53203	1.33408
ENSSSCG00000021060	RCBTB1	kindey	1.27037	2.46293	1.36408	1.08729	11.3697	0.973981	0.313843	6.9044	3.62202
ENSSSCG00000021135		kindey	0	0	0	0	9.49455	0.0473798	0	0.577458	0
ENSSSCG00000021150		kindey	0.358235	0.467353	1.29154	1.82549	3.27328	0.722875	0.116133	0.769152	0.530568
ENSSSCG00000021154		kindey	10.9338	11.7551	2.95813	6.21743	29.7772	21.8792	4.2497	10.6931	26.5632
ENSSSCG00000021163		kindey	0	0.197229	0	0.123348	5.43308	0	0	0	0
ENSSSCG00000021193	AQP2	kindey	0	0	0	0.0315465	17.4888	0.0123532	0	0.0107542	0
ENSSSCG00000021204	HOXA10	kindey	0	0	0	0	3.77548	0.540517	0	2.39554	0
ENSSSCG00000021220	CKB	kindey	3.6649	0.795014	2.05192	2.24137	17.3919	4.29575	0	4.03566	0.0604882
ENSSSCG00000021259	CDA	kindey	0	0	0	0.395619	4.85654	0.0893768	0	0.570591	0.116622
ENSSSCG00000021262		kindey	0	0	0	0.46485	3.63828	0	0	3.28821	0
ENSSSCG00000021285		kindey	1.55303	0.745453	3.09918	2.38755	5.60047	1.5421	1.39981	3.85288	5.45454
ENSSSCG00000021332	PAX8	kindey	0	0	0.0736635	0.33848	9.87927	0.118344	0	0.535732	0.810699
ENSSSCG00000021413		kindey	0	0	0	0	2.5984	0	0	0	0
ENSSSCG00000021450	SDR42E1	kindey	0.231397	0.127107	0.242202	0.450462	1.37364	0.116733	0.0300058	0.406491	0.266554
ENSSSCG00000021456		kindey	0.531773	0.136256	0.448753	0.214616	1.23191	0.333693	0.200141	0.516444	0.302371
ENSSSCG00000021475	SLC4A2	kindey	1.23533	2.67091	1.99135	2.91721	5.03468	1.49816	0.023209	1.21108	2.20575
ENSSSCG00000021487	MFSD4	kindey	0.327353	0.0452499	0.391731	2.26815	3.3581	0.570504	0.23263	1.84371	0.176731
ENSSSCG00000021490	PRDM16	kindey	0.711169	0.0494124	2.30157	0.782867	4.5819	0.00806742	0	0.042139	1.05793
ENSSSCG00000021556	BBOX1	kindey	0	2.01974	0	0.267334	30.4073	0	0	0.0911347	0.563461
ENSSSCG00000021586	ZHX2	kindey	1.86624	1.23744	4.65037	3.98773	5.57206	1.50473	2.03266	1.37408	0.854706
ENSSSCG00000021594		kindey	1.94672	1.5149	3.20737	5.26347	10.0226	2.37028	2.0265	6.16052	5.81585
ENSSSCG00000021602	TTC36	kindey	0.0394813	18.2959	0	1.03759	17.8905	10.9854	0.130551	0	0
ENSSSCG00000021624	LAD1	kindey	0.609804	1.83646	0	0.332391	4.85077	0.453237	0.0268854	0.121406	0
ENSSSCG00000021646	KLF9	kindey	4.05497	3.0806	1.94595	6.33442	9.7011	6.33731	5.86572	5.73851	1.46505
ENSSSCG00000021657		kindey	0.117455	0.0881368	0	0.0163322	1.4526	0	0	0.0556766	0.265999
ENSSSCG00000021672	WBP2	kindey	9.42173	15.921	19.7525	18.7844	37.1667	14.6739	2.37462	16.1853	35.5257
ENSSSCG00000021715		kindey	0	0	0	0.0506634	5.01244	0	0	0.259068	0.533916
ENSSSCG00000021720		kindey	0	1.1894	0.503643	0.716304	2.57635	0.269708	0	1.69054	0.475098
ENSSSCG00000021723		kindey	0	13.6034	0.345616	2.32542	18.6214	0.999446	0	0	1.19544
ENSSSCG00000021764	ARHGEF38	kindey	0	0	0	0.855132	1.11911	0.0104644	0	0.0364395	0
ENSSSCG00000021779	TIAF1	kindey	2.41522	2.07975	1.29163	2.00402	4.15238	0.603654	1.04738	2.75897	0.18461
ENSSSCG00000021837	TMEM120A	kindey	1.3487	1.19783	0.753575	2.28306	3.71305	1.00577	0.226214	3.0159	2.07791
ENSSSCG00000021860		kindey	2.85075	7.69509	16.028	8.06425	18.1569	0.509333	1.08011	5.76427	7.72592
ENSSSCG00000021867	HPN	kindey	0	17.5657	0.503057	1.22652	14.8647	0	0	0.160817	0.497143
ENSSSCG00000021938	UPP2	kindey	0	4.38074	0	0.241059	29.8558	0.0181531	0	0	0
ENSSSCG00000021968	SLC19A3	kindey	0	0.0454082	0.0384556	0.0283984	1.60688	0	0	0.129081	0
ENSSSCG00000021971	DPEP1	kindey	0	0	0	0	31.4047	0	0	0.276685	0.241913
ENSSSCG00000021989	PURA	kindey	16.6654	5.35714	16.8999	28.0035	47.11	16.3449	17.1991	30.4096	31.8841
ENSSSCG00000022009	AADC	kindey	0.0298548	13.713	0.177077	0.42136	17.6489	0.113793	0.0164532	0.0495319	0
ENSSSCG00000022029	RAP1GAP	kindey	0	0.0478292	0.0270039	0.757785	9.22965	0.182209	0	0.362568	0.955254
ENSSSCG00000022063		kindey	0	0	0	0	1.50913	0	0	0	0
ENSSSCG00000022072		kindey	6.84682	16.0794	21.111	25.5468	38.3061	7.84463	1.34762	11.4947	8.81709
ENSSSCG00000022077	IDNK	kindey	0.557011	0.433456	0	0.108434	2.14928	0.141538	0.0204649	2.03309	0.536737
ENSSSCG00000022084		kindey	0	3.62627	0	0.0229079	6.96226	0	0	0	0.0877873
ENSSSCG00000022096	POU3F3	kindey	0	0	0	0	2.82815	0	0	0	0
ENSSSCG00000022131	KCTD6	kindey	1.03138	1.06107	0.449301	1.25062	1.80737	0.624654	1.16571	1.31962	1.13295
ENSSSCG00000022135		kindey	0	0	0	0.241556	2.90548	0	0	1.09796	3.20133
ENSSSCG00000022139		kindey	0.0827228	0	0	1.52985	5.1562	1.97063	0.911783	5.35254	2.4685
ENSSSCG00000022153	SULT1C2	kindey	0	0.24122	0	0.0670489	15.2322	0.0984585	0	0	0
ENSSSCG00000022168	APBB2	kindey	2.84514	1.01643	1.4454	9.78104	12.4207	2.98176	2.91526	6.53586	0.555815
ENSSSCG00000022271		kindey	0	1.07431	0	0.139352	2.69129	0	0	0	0.24794
ENSSSCG00000022292	NPL	kindey	0.149191	0.166574	3.13559	1.17435	5.4101	0.420304	0.0357478	1.51741	0.87708
ENSSSCG00000022313		kindey	10.4657	15.3761	10.3248	6.63908	24.1045	6.07294	3.17166	6.93127	9.9781
ENSSSCG00000022341		kindey	0	0	0	0	2.03982	0	0	0	0
ENSSSCG00000022348		kindey	0	0.104406	0	0	2.34511	0.234383	0	0.222594	0
ENSSSCG00000022401	AGTRAP	kindey	0.0711093	0.197134	0.439343	1.02957	6.86834	0.423494	0.0293916	2.15308	2.57783
ENSSSCG00000022410	ANKRD11	kindey	9.79742	7.87278	21.9321	16.3258	25.8315	10.9764	4.81254	13.7518	11.6024
ENSSSCG00000022417	HNF1B	kindey	0.0210169	0.269857	0.0207762	1.46267	16.136	0	0	0.0348689	1.23471
ENSSSCG00000022516	PEPD	kindey	0.413425	0.742429	0.377252	1.08341	4.09035	0.121214	0.105158	2.53259	2.07591
ENSSSCG00000022553	TNRC18	kindey	0.511453	0.452901	2.37107	1.87114	2.79185	0.302497	0	0.790027	0.0657848
ENSSSCG00000022590	GPRC5C	kindey	1.02944	3.68161	1.55895	1.55631	9.25326	0.041742	1.11052	0.581424	0.122549
ENSSSCG00000022592	FIBIN	kindey	0.811217	0.19935	0.590893	6.35837	14.0667	2.96994	2.96476	13.1046	0
ENSSSCG00000022617		kindey	0	0	0	0.424532	4.43291	0	0	0.855184	0
ENSSSCG00000022655	PTGES2	kindey	4.09608	1.56529	1.54254	2.25452	5.74118	1.64952	2.31113	4.20691	3.27401
ENSSSCG00000022663		kindey	0.444481	0.103766	0	0.605692	1.90563	0	0	0.147487	0.331589
ENSSSCG00000022676	OPHN1	kindey	2.30424	0.470692	1.90769	7.84994	15.4455	4.91282	3.2382	7.12022	1.28925
ENSSSCG00000022721	CDH16	kindey	0	0	0	4.64958	37.583	0	0	0	0.359054
ENSSSCG00000022728		kindey	0	0	0	0	1.63106	0.314179	1.19927	0	0
ENSSSCG00000022738		kindey	0.0676685	33.8462	0.0836169	1.48197	40.6554	0.677044	0.372926	0.673609	1.02541
ENSSSCG00000022758	PECR	kindey	3.62068	28.6627	2.52967	3.70969	67.6585	2.80158	4.1708	47.9208	2.94479
ENSSSCG00000022808		kindey	0	0.0822065	0	0.456997	6.82848	2.43826	0	0.0389478	0
ENSSSCG00000022830	KANSL1L	kindey	6.46853	4.09196	2.32448	5.75961	26.7157	4.19399	11.5252	10.1888	25.0759
ENSSSCG00000022872		kindey	0	0	0.453408	0.357152	1.36137	0.699283	0	0.304384	0.171084
ENSSSCG00000022935	SLC7A13	kindey	0	0	0	0.214716	13.8292	0	0	0	0
ENSSSCG00000022946		kindey	3.67843	2.53281	0.204286	1.52872	4.4981	0.551367	0.683328	0.719998	1.23333
ENSSSCG00000022948	SLC7A9	kindey	0	0.0786048	0	0.229412	4.06417	0	0	0.111724	0.0470973
ENSSSCG00000022953		kindey	0.807254	1.12705	0.312944	0.878184	21.2042	1.25187	4.74542	6.04001	1.52032
ENSSSCG00000022971		kindey	0.183688	0.914079	3.02958	6.1072	8.35992	0.902804	0.202463	1.60397	6.55418
ENSSSCG00000022985		kindey	0	10.9528	0	0.805871	12.2871	0.112704	0	0	0.110295
ENSSSCG00000022989	ZNF704	kindey	2.50021	0.155235	0.709919	1.86402	17.4472	0.380172	0.293166	2.55945	1.06653
ENSSSCG00000023018	MCCD1	kindey	0	0.0893778	0.0756928	0.0745296	131.438	0	0	0	0
ENSSSCG00000023026	CLCN5	kindey	0	0.098786	1.56565	1.89462	15.897	0.956191	0.266515	2.38694	1.25143
ENSSSCG00000023053	LRP10	kindey	1.70036	2.42237	3.48089	5.1867	11.7629	2.29642	0.900188	7.26365	1.81035
ENSSSCG00000023054		kindey	0	3.3536	0	0	8.26315	0.127333	0	0	0
ENSSSCG00000023067	SUSD5	kindey	0.584276	0	0	0.081244	5.86331	0.0795355	0	1.10785	0
ENSSSCG00000023080	TPP1	kindey	2.15322	3.4169	4.13191	4.17115	21.5403	2.42056	0.41882	2.43996	1.10895
ENSSSCG00000023124	ADD1	kindey	0.0744173	2.01962	0.974735	2.02816	3.11075	2.05642	0.123036	0.308662	0.208186
ENSSSCG00000023140	EIF2B4	kindey	18.3113	8.53793	8.67679	14.2391	23.8065	8.84447	6.61646	11.0473	19.4747
ENSSSCG00000023162	CDH3	kindey	0.120637	0.08449	5.81968	1.94922	7.25688	0.0459815	0.319124	4.20311	0.067498
ENSSSCG00000023172	HDHD1	kindey	0.0844828	0.0986144	3.8417	1.89133	7.60631	0.483015	0.931182	6.16724	0.393909
ENSSSCG00000023181	ZNF385B	kindey	0.119394	5.68609	0	4.11392	16.4904	0	1.34229	0.118851	11.3118
ENSSSCG00000023186	CA4	kindey	1.32701	0.112653	0	2.91209	10.1453	1.79328	1.17012	5.404	0.247493
ENSSSCG00000023187	VAV3	kindey	0.103615	0.241895	1.673	0.680768	4.88657	0.0822781	0.0380688	1.14605	0.136883
ENSSSCG00000023192	GPR98	kindey	0	0.261948	0	0.187227	5.29695	0.152741	0	3.6168	1.01644
ENSSSCG00000023220		kindey	0.239169	0.18944	0.472859	0.856357	2.0198	0.203483	0.0188297	0.240916	0.302683
ENSSSCG00000023235	MAN1C1	kindey	0.838204	8.02298	6.39682	8.71349	13.4016	0.191691	0.0369552	6.11889	8.75438
ENSSSCG00000023244		kindey	0.566087	0	0.951325	0.220401	2.1843	0.431533	0.12479	1.78446	1.31972
ENSSSCG00000023253		kindey	0.44554	1.35517	1.64317	3.55275	4.15802	0.922578	0.533578	2.82883	2.6127
ENSSSCG00000023325	ACY1	kindey	6.51032	13.3165	6.91396	3.33519	53.783	4.32139	7.13134	6.75494	2.57501
ENSSSCG00000023380		kindey	9.31558	7.97807	5.7055	6.75124	28.3513	5.69266	9.068	24.863	14.8717
ENSSSCG00000023405		kindey	1.50536	0.652144	2.43929	2.71902	4.03821	1.13868	0.239477	1.44187	0.246023
ENSSSCG00000023414		kindey	0	1.99626	0	0.242422	5.56895	0.221502	0	0	0
ENSSSCG00000023434	PPM1L	kindey	3.98076	12.0072	5.18885	5.1091	20.2501	1.30916	8.85296	6.95511	1.74109
ENSSSCG00000023457		kindey	0	5.68327	0	0.277516	11.3413	0.00696616	0	0	0.0340863
ENSSSCG00000023472	FMO3	kindey	0.0400271	5.28899	0	6.1324	13.8053	0.610261	0	0	0
ENSSSCG00000023478		kindey	0.0185794	0.260247	0.02755	0.316477	1.59925	0.0973725	0	0.801449	0
ENSSSCG00000023513	PHYH	kindey	43.9423	112.267	3.16198	15.481	190.207	19.7169	64.6758	137.72	49.4934
ENSSSCG00000023518		kindey	0.16974	0.198132	0.964824	0.867388	2.85494	0.889584	0.280634	1.19686	2.09728
ENSSSCG00000023551		kindey	0	0	0	0	1.06279	0	0	0	0
ENSSSCG00000023571	POAT1-1	kindey	0	0.0197349	0	0	20.5077	0.0644412	0	0	0
ENSSSCG00000023585	SERINC2	kindey	0.183551	0.428508	0	1.42928	6.20041	1.69906	1.70521	1.34862	0.317877
ENSSSCG00000023593		kindey	1.23467	1.09806	2.70261	3.73409	4.37727	1.13449	0.324018	2.43861	0.520851
ENSSSCG00000023594	RARRES2	kindey	6.98494	58.6634	13.6953	9.30959	93.5966	18.4486	0.95837	35.3911	2.24327
ENSSSCG00000023595	AK3	kindey	1.86753	1.72069	0.89964	1.60092	3.17016	0.844604	1.72405	3.09839	0.636488
ENSSSCG00000023631		kindey	0.0363331	0.2375	0	1.4146	1.93397	0.0138485	0	0.0723359	0.0271051
ENSSSCG00000023643	PDHA1	kindey	47.4267	8.18297	3.41844	4.8548	82.0976	24.7238	29.9487	20.6395	10.6814
ENSSSCG00000023653	GLIS2	kindey	0.33096	0.121996	0.195154	0.875999	2.75744	0.398359	0.0383989	0.982587	0.406088
ENSSSCG00000023666	CTSB	kindey	17.3122	23.128	60.6053	52.5625	182.546	37.6848	6.53566	107.226	27.7336
ENSSSCG00000023695		kindey	2.07663	0	3.00031	6.37485	8.5344	1.29382	0	1.19261	4.84123
ENSSSCG00000023714	SLC31A2	kindey	0.151833	0.199384	0.759849	0.591148	2.08431	0.153722	0.836761	1.21229	0.672537
ENSSSCG00000023732	KLHDC7A	kindey	0	0	0	2.4101	8.442	0	0	0	0
ENSSSCG00000023735		kindey	0.0396786	0	0.117672	0.251039	1.41326	1.02085	0	0.230406	0.037001
ENSSSCG00000023740		kindey	0	0	0.041318	1.30186	2.89471	0	0	0.277378	0.155905
ENSSSCG00000023745		kindey	0	0.020463	0	0.563097	2.17674	0.0501142	0	2.19591	0.27791
ENSSSCG00000023749	ADM2	kindey	0	0.194399	0.537226	0	2.70575	0.125285	0	0	0.0163477
ENSSSCG00000023765	PCGF2	kindey	0.567852	0.313976	1.6545	1.48362	2.60213	0.313267	1.0212	2.13216	0.780363
ENSSSCG00000023795		kindey	1.5694	1.44625	0.694057	6.35152	7.72281	0.865791	0.546257	5.4131	3.42765
ENSSSCG00000023874		kindey	0.671103	1.10976	1.16098	1.19757	3.92854	0.106581	0.0616416	3.06191	0.208605
ENSSSCG00000023913		kindey	10.4273	5.12688	9.3798	11.4874	22.7893	7.98713	12.3061	20.4148	20.01
ENSSSCG00000023933	EFCAB4A	kindey	0.126917	0.0211638	0	0.988283	2.15262	0	0.0399685	0.631701	0.185983
ENSSSCG00000023945		kindey	0.38973	3.12931	1.26087	2.04042	7.34962	0.962182	0.279869	4.64375	3.27088
ENSSSCG00000023947		kindey	0	0.408438	0.0150391	0.0740401	7.57109	0	0	0	0.326296
ENSSSCG00000023986		kindey	0	0.0424107	0	0	2.8039	0	0	0	0.338813
ENSSSCG00000024004		kindey	0	0.136895	0	0	2.66875	0	0	0.778298	0
ENSSSCG00000024014		kindey	0.0625072	0.875554	2.47165	1.60216	4.04044	0.238249	0.0229654	0.62223	0.291445
ENSSSCG00000024018	SLC16A3	kindey	0.0377135	0	0.124272	0.134598	2.88555	0	0.484964	0.12514	0.0117228
ENSSSCG00000024023	HNMT	kindey	0.528419	1.04858	0.208947	2.14308	4.13019	2.1148	0.543603	2.74698	0.492761
ENSSSCG00000024057		kindey	0	0	0	0.308939	15.163	0	0	0.150454	0
ENSSSCG00000024058	SLC5A2	kindey	0	0	0	0.177035	5.57847	0	0	0.301758	0.43173
ENSSSCG00000024108	SLC43A2	kindey	0.0628487	3.88816	3.51028	3.57868	8.5655	1.54211	0.710046	7.37722	0.293038
ENSSSCG00000024151	SPIRE1	kindey	3.29483	0.197229	1.46152	3.20704	5.22412	1.16729	0.838064	4.06477	3.11188
ENSSSCG00000024160		kindey	0	4.49258	0	0.372928	6.03065	0.0331896	0	0.0866807	0.357282
ENSSSCG00000024196		kindey	2.9543	4.3871	2.62668	6.61893	10.1697	3.03165	4.43161	7.10564	8.1833
ENSSSCG00000024210		kindey	0	0	0.716778	1.82322	1.73368	0.575768	0.665998	0	0.450769
ENSSSCG00000024223	ARHGEF16	kindey	0	0.212638	0.161125	1.03588	4.32559	0.0548161	0	0	0.0178815
ENSSSCG00000024266		kindey	2.18224	2.2121	0	1.39743	9.82946	0.547218	2.65849	4.85914	2.99892
ENSSSCG00000024303		kindey	0.142538	0.332761	0.61646	0.849781	1.33973	0.1528	0.0196384	0.561647	0.348913
ENSSSCG00000024305	MT3	kindey	0.743178	0.173498	0	1.59143	11.4705	0	0	5.67179	0.207908
ENSSSCG00000024325	SGK2	kindey	0	1.34443	0.117206	0.0164864	6.80372	6.48818	0	0.0281013	0
ENSSSCG00000024331	BHMT	kindey	0	56.8642	0	2.37861	62.8524	0	0	0	7.68869
ENSSSCG00000024351		kindey	0.0515265	1.3232	0.0727662	1.913	2.54897	0.350706	0.786992	0.390798	0.185333
ENSSSCG00000024388	BNIP3	kindey	1.36297	3.84481	0.914279	2.74807	7.07962	2.02544	3.29072	4.5495	1.80058
ENSSSCG00000024391	EMC10	kindey	1.29089	1.51475	1.36341	1.25649	2.96441	1.8451	0.104841	1.80354	1.97039
ENSSSCG00000024393	B3GNT5	kindey	0.00915207	0.010683	0.398079	0.783923	1.44878	0.209301	0	1.35139	0.0682758
ENSSSCG00000024399	EVC2	kindey	0.247947	0.106121	0.588257	1.02167	7.65381	1.02382	0.00910969	4.01768	0.254337
ENSSSCG00000024438	TCEA3	kindey	10.4189	8.74244	0.855556	3.20763	19.925	6.62926	14.5291	8.22875	0.558738
ENSSSCG00000024459	OXGR1	kindey	0	0.0311663	0	0	1.45292	0	0	0.0442979	0
ENSSSCG00000024480		kindey	0.580929	1.42236	1.01782	1.19526	2.15419	0.288031	0.0520576	0.987321	1.31688
ENSSSCG00000024526		kindey	0.239611	1.6946	0.515533	0.740836	3.31894	0.107446	0.17089	2.01106	3.08875
ENSSSCG00000024586		kindey	1.21602	0.25347	0.128796	5.3263	5.88666	0.662133	0.0478686	1.36901	0.64798
ENSSSCG00000024651	HEYL	kindey	1.0241	0.407323	1.16985	2.45142	4.15048	0.845738	0.217394	1.8501	0.389071
ENSSSCG00000024668	KLK1	kindey	0	0	0.0653425	0.0321691	61.572	0	0	0	0
ENSSSCG00000024697	TMEM125	kindey	0	0.129174	0.164093	0.538571	2.79195	0	0	0.0611999	0
ENSSSCG00000024702		kindey	0.687505	0	0.485451	3.15473	4.08123	2.05893	1.4073	1.30358	1.28222
ENSSSCG00000024752	ALDH4A1	kindey	1.3807	10.1367	1.10132	1.29757	16.5526	0.308496	0.440804	4.32863	0.435095
ENSSSCG00000024759	CX3CL1	kindey	0.250592	0.0243758	0.123861	0.630114	1.15701	0.0198988	0	0.346462	0
ENSSSCG00000024786		kindey	0	0	0	0	1.20039	0.840804	0	0	0
ENSSSCG00000024788	CLDN16	kindey	0	0	0	0	4.00313	0.0304779	0	0	0
ENSSSCG00000024859		kindey	2.74767	1.04659	2.68761	7.00989	8.12688	1.59849	2.4547	2.20734	4.77388
ENSSSCG00000024878		kindey	0	0.784939	0.590893	1.01817	2.58734	0.99676	0.329418	0.991702	2.43864
ENSSSCG00000024894		kindey	0.945403	1.98638	1.12149	2.11649	8.6989	2.16207	2.50089	2.82332	9.1687
ENSSSCG00000024896	PPARA	kindey	4.11567	5.85706	0.306533	0.713398	10.9609	2.57869	1.21176	2.43198	0.578319
ENSSSCG00000024931	NUDT16	kindey	0.568693	0.248932	0.0702724	0.0691924	1.96929	0.203212	0.235058	0.235878	0.729185
ENSSSCG00000024946		kindey	1.26553	0.273559	2.17773	2.37238	3.98816	1.38456	0.0516626	2.95504	1.79205
ENSSSCG00000024957		kindey	0	7.87553	0	0.345641	147.879	0	0	0.374912	0.210725
ENSSSCG00000025016		kindey	0	0.738012	0	0	3.63295	0	0	0	0
ENSSSCG00000025023		kindey	0.128572	0.723103	0.496842	0.238915	2.61352	0.155927	0.0257661	1.27987	0.610377
ENSSSCG00000025046		kindey	3.73967	1.88766	1.84842	2.11515	3.89996	0.722327	1.22544	2.43147	2.45054
ENSSSCG00000025079		kindey	0.350809	0.125997	0.160057	0.63039	1.41504	1.20855	0.327179	0.805878	0.0251643
ENSSSCG00000025106		kindey	0.844133	0.964805	0.199924	1.06129	3.08839	1.45791	0.426441	1.48802	2.14832
ENSSSCG00000025115		kindey	0.942452	0.174619	1.36052	2.02397	2.41252	0.726992	0.824432	1.38988	1.40896
ENSSSCG00000025121	PDPR	kindey	0.697906	0.318774	0.209973	1.41769	3.00216	0.0867423	0.100336	1.81235	0.707402
ENSSSCG00000025161		kindey	0	4.04066	0.201293	13.874	38.0766	0	0	4.72966	22.3114
ENSSSCG00000025168		kindey	12.5945	6.59022	1.28796	23.0384	31.904	0.827667	2.27376	2.34173	11.0359
ENSSSCG00000025204		kindey	0	0.0408103	0	0.0794045	1.59118	0.177679	0	0.309361	1.83662
ENSSSCG00000025211		kindey	0.664253	3.00454	1.41589	1.81843	4.29234	0.890097	0.114398	0.103318	0.174214
ENSSSCG00000025257		kindey	0	0	0	0	17.0992	0	0	0	0
ENSSSCG00000025260	CARD10	kindey	1.14678	4.51496	0.326644	2.34596	6.2884	1.16684	0.128542	1.70913	1.3594
ENSSSCG00000025348		kindey	0.399263	0.0358499	0.303608	1.0164	4.98338	1.37548	1.72644	2.1401	0.48688
ENSSSCG00000025381		kindey	0	0	0	0.225966	1.68089	0	0	0.0350145	0.0590415
ENSSSCG00000025393	SUSD2	kindey	0.43616	0.632377	1.17549	5.99716	29.8663	0.231867	0.0101209	1.0664	0.124159
ENSSSCG00000025398		kindey	0.205381	0.719205	0.913628	1.59927	5.52027	0.848052	0.0377289	0.851862	0.159601
ENSSSCG00000025423	KCNK5	kindey	0.0486531	1.41979	0.343542	0.392385	5.00621	0.728529	0	0.4036	0.155554
ENSSSCG00000025425	FUK	kindey	0.629574	1.16191	1.73253	0.670766	2.84509	0.567485	0.075019	1.69382	0.896502
ENSSSCG00000025436	ILDR1	kindey	0	0	0	0.418662	2.96422	0	0	0.123037	0.0691548
ENSSSCG00000025510	SLC13A2	kindey	0	0	0	0.33277	4.22813	0	0	0	0.138151
ENSSSCG00000025535		kindey	0	0	0	0	5.47656	0	0	0	0.642929
ENSSSCG00000025545	HDAC6	kindey	1.01356	0.753339	1.10899	1.10038	13.1563	0.775945	0.601546	0.646762	1.72472
ENSSSCG00000025560	PGLYRP2	kindey	0	1.16978	0	0.0717239	1.39978	0.561725	0	0	0
ENSSSCG00000025624		kindey	0.68388	0.741255	1.30381	2.18716	5.50962	0.930943	3.39202	2.26924	1.27546
ENSSSCG00000025627		kindey	6.35757	3.04652	7.05657	5.68877	12.4477	5.35658	9.63826	8.54925	10.9626
ENSSSCG00000025662		kindey	0	0	0	0	7.41204	0	0	0	0
ENSSSCG00000025672	RAVER2	kindey	0.205685	0.24009	0	0.293633	2.61838	0.339723	1.01263	2.86649	0.754432
ENSSSCG00000025686	KMO	kindey	0.167911	10.1527	6.32967	3.54113	20.3673	0.330667	0.320795	1.6529	1.95203
ENSSSCG00000025782		kindey	3.45165	4.18805	4.48962	4.50904	18.6926	6.66461	1.55182	5.50054	8.51268
ENSSSCG00000025787		kindey	0	0	0	0	9.6005	0	0	0	0.204491
ENSSSCG00000025814	MRPL12	kindey	3.16415	0.61557	2.88258	1.53992	4.81859	1.35974	0.0683837	3.088	0.520699
ENSSSCG00000025838		kindey	0	0.0254464	0	1.25192	1.59606	0	0	0.036168	1.0571
ENSSSCG00000025850		kindey	1.19978	1.03368	0.828343	1.63123	2.54366	0.34479	0.209907	2.55926	0.665961
ENSSSCG00000025851		kindey	0.575255	0.245143	0.27982	1.76866	6.66715	0.93969	0.301931	4.93864	4.21485
ENSSSCG00000025867	COBL	kindey	4.24237	0.455356	0.241022	1.32898	5.64469	0	0.214989	0.161804	0.318306
ENSSSCG00000025870	HEPACAM2	kindey	0.377978	0	0.0133446	0.433604	3.36568	0.295854	0.14879	2.15005	3.57506
ENSSSCG00000025876	PBLD	kindey	1.39903	8.81556	0.232541	1.51841	28.7492	2.01737	2.41539	3.73843	4.64121
ENSSSCG00000025924	IGFBP5	kindey	3.76555	0.17383	2.76553	0.766174	12.2607	7.74389	1.18417	7.23567	0.0396773
ENSSSCG00000025942	MCCC1	kindey	8.24709	13.3032	8.29524	10.1102	33.554	12.2231	5.19432	35.6028	15.8856
ENSSSCG00000025943	C6orf136	kindey	0.770981	0.646114	0.488558	0.827406	1.85809	0.64047	0.566524	0.623164	0.995475
ENSSSCG00000025980	CHMP4C	kindey	0.221473	0.507805	0.297128	2.04793	4.96154	0.241187	0.0523094	0.223091	0.0442559
ENSSSCG00000025992		kindey	0	0	0	0.280718	1.56938	0.160309	0	0.0996847	0.0112059
ENSSSCG00000025996		kindey	1.74093	0.780822	0.0169556	0.208687	1.5782	0.00817196	0.0283578	0.0711419	0.151948
ENSSSCG00000026021		kindey	3.70132	1.38581	6.97268	8.56491	10.5715	1.19783	4.8494	5.67737	4.6889
ENSSSCG00000026096	DUT	kindey	2.30424	0.252157	3.06085	7.49949	19.8768	4.94027	4.20648	12.3051	6.44623
ENSSSCG00000026113		kindey	3.77145	1.79547	2.29636	2.67574	6.44234	3.12371	0.889716	2.18741	5.06006
ENSSSCG00000026129	LPHN3	kindey	0	0	0.0688634	0.0678051	2.22847	0.575287	0.0511878	1.96476	0.368109
ENSSSCG00000026159		kindey	0	0.0466152	0.197389	0.583066	1.50142	0	0	0.397536	1.11721
ENSSSCG00000026168		kindey	1.77414	1.3806	2.14356	1.53499	9.94672	2.06623	0.434552	4.25166	3.86031
ENSSSCG00000026169	MFSD12	kindey	0.238766	0.371607	0.956231	1.66854	2.99832	0.227517	0.20244	1.31029	0.274036
ENSSSCG00000026180		kindey	0.0192841	0.255111	0.438455	0.2315	2.02877	0.140879	0.0779359	0.853176	0.0179828
ENSSSCG00000026184	MPP4	kindey	0.289983	0.541582	0.157664	0.338707	2.88339	0.151976	0.0639247	0.481108	0.162249
ENSSSCG00000026187	SLC9A3	kindey	0	2.8754	0	0	3.00588	0	0	0.136231	0
ENSSSCG00000026205		kindey	0.806263	0.247665	0.104872	0.227173	1.57441	0.454901	0.222169	0.616029	0.52432
ENSSSCG00000026237	RNF212B	kindey	0	0	0	0	3.09521	0.114655	0	0	1.79527
ENSSSCG00000026261	FBXO17	kindey	0	0.348862	0.369308	0.618175	2.77215	0.533978	0.411773	0.991702	0.0348377
ENSSSCG00000026269	RAB29	kindey	0.451215	0.725663	1.3877	0.663668	5.48606	0.439511	0.884153	2.39554	0.77608
ENSSSCG00000026310	NUBPL	kindey	0.157478	0	0	0.383205	1.09064	0.600234	0.520723	0.26127	0.220277
ENSSSCG00000026345		kindey	0.127939	0	0	0.0933978	43.1642	0	0	0	0
ENSSSCG00000026357	GPR160	kindey	0	0	0	0.429432	4.80154	0.140134	0	0.24399	2.6742
ENSSSCG00000026386	SLC30A2	kindey	0.115188	0.0134456	0.0569343	0.0672712	4.93468	0.0987849	0	0.0191107	0.730421
ENSSSCG00000026399		kindey	3.16364	0.131887	0.335079	0.989789	4.4715	0.53832	0	1.6871	0.421451
ENSSSCG00000026423	SLC23A1	kindey	0	0.881766	0.409181	0.181302	7.28958	0	0	0.10301	0
ENSSSCG00000026425	ADAMTSL2	kindey	0.307763	1.57169	0.190149	1.54462	2.00777	0.0641513	0.0848052	0.510607	0.134529
ENSSSCG00000026427	RORC	kindey	1.96383	4.54246	0.0476402	1.4307	6.05543	0.309971	0.0265591	0.459742	0.0898802
ENSSSCG00000026431	ALPL	kindey	0.147063	0.0643733	0.0545169	3.34599	26.4449	0.0350335	0.0607855	2.92788	0.857117
ENSSSCG00000026443		kindey	0.524431	0.270068	0.899619	1.41126	5.38702	0.308653	0.170011	0.511811	2.22946
ENSSSCG00000026445		kindey	3.85244	11.2235	0.409158	12.9228	64.0401	1.09218	0.421112	23.3476	1.18759
ENSSSCG00000026467		kindey	1.88897	0.0629983	1.1204	2.15383	5.66014	2.15997	2.85538	4.29802	2.21446
ENSSSCG00000026493		kindey	0.388061	0.311419	0.11988	0.920694	1.63175	0.416	0.347528	0.52311	0.339257
ENSSSCG00000026495	SAMD11	kindey	0	0.0511334	0.671215	0.0852774	1.30022	0.500905	0	0.399729	0
ENSSSCG00000026506		kindey	6.65591	4.8016	4.8571	15.5708	18.1165	3.67474	4.09318	14.4077	8.28456
ENSSSCG00000026513		kindey	0	0.265936	0.225217	1.10878	1.91597	0.217093	0	0	0.106226
ENSSSCG00000026517	CALML4	kindey	0.973124	1.59736	2.61538	2.78238	21.6628	3.47729	0.167592	16.1955	7.45815
ENSSSCG00000026520	STS	kindey	0.0119754	0.00698926	0.0828675	0.233126	5.75824	0.0513503	0	0.476837	0.167509
ENSSSCG00000026693		kindey	0.24275	0.354194	0.479939	2.65817	4.44319	3.35404	0	0.604116	0.226369
ENSSSCG00000026710	CARHSP1	kindey	0.153245	2.79498	2.54693	3.30021	12.0442	2.62845	0.274477	4.81481	8.20805
ENSSSCG00000026818	CTC1	kindey	0.350195	0.213273	2.64154	1.68209	3.58529	0.812478	0.0167822	1.55356	2.23625
ENSSSCG00000026847	ABHD14B	kindey	0.57744	3.39607	2.3821	2.71299	7.86649	2.3914	0.917975	3.48205	1.4808
ENSSSCG00000026872	APRIL	kindey	0.038604	0.225307	2.9003	2.21694	5.1562	0.735704	1.78709	2.36976	1.29596
ENSSSCG00000026882		kindey	0	0	0	0.260137	1.37499	0.203733	0	0.532086	0
ENSSSCG00000026944		kindey	0.159283	0.418334	0	0.116279	1.47742	0	0	0.0330331	0.148534
ENSSSCG00000026947	GMPR2	kindey	0.435557	0.597517	0.932159	0.795456	3.74068	0.714548	0.178173	4.04523	1.45298
ENSSSCG00000026996		kindey	0.176531	0.082424	0.226862	1.06533	6.76796	0.126161	0.291863	3.64637	0.535011
ENSSSCG00000027033		kindey	0.380751	0	0.282293	0.370606	1.41266	0	0.104917	0.631701	0
ENSSSCG00000027035		kindey	0	0	1.48321	0.146042	3.11738	0.178713	0	1.24465	2.90323
ENSSSCG00000027118		kindey	0	0.0210813	0.142828	0.738322	3.53798	0.0344189	0.0398127	0.689165	0.690505
ENSSSCG00000027123		kindey	0.60784	0.51601	0.437002	0.484072	1.69482	0.368583	0	0	1.85505
ENSSSCG00000027169	ENOSF1	kindey	0.698466	4.53211	2.00032	0.869815	7.52026	1.21367	0.475502	3.23787	1.66665
ENSSSCG00000027198	PDK2	kindey	5.50132	8.87899	0.879545	1.0246	18.0149	2.13745	3.66028	3.49287	0.782952
ENSSSCG00000027206	PARD6B	kindey	0.0372785	1.07045	0.184258	3.22938	7.90765	0.0355222	0.0410889	1.39777	1.51566
ENSSSCG00000027216		kindey	0	0	0.146541	0.216434	2.05331	1.20067	0	0	0
ENSSSCG00000027235		kindey	0	0	0.416311	0.737843	1.58332	0	0.092836	1.25766	0.785431
ENSSSCG00000027243	NUAK2	kindey	0.232369	0.459017	1.58144	2.88811	9.58512	0.153291	0.0394031	0.252071	5.84224
ENSSSCG00000027275	HHLA2	kindey	0	3.96366	0.125722	0.377559	11.2553	0.0605933	0	8.67212	1.03179
ENSSSCG00000027330		kindey	2.03377	0.866685	1.72326	1.63394	3.38557	0.645984	0	1.92812	0.993419
ENSSSCG00000027369	RALGAPA2	kindey	0.420338	1.53328	0.155821	3.32425	4.26272	0.200267	0.579128	3.66124	1.22492
ENSSSCG00000027420	KIR1.2	kindey	0	0	0.0241022	0	2.41226	0	0	0.080902	0.0682085
ENSSSCG00000027439	HAO1	kindey	0	13.5475	0	0.699679	17.9282	0	0	0.024846	0
ENSSSCG00000027453		kindey	0	0.910226	0	0.0385938	2.7722	0.0125941	0	0	0
ENSSSCG00000027460		kindey	0	0	0	0	2.70241	0.0208218	0	0	0
ENSSSCG00000027468		kindey	0	0	0	0	9.46812	0	0	3.23608	0.682085
ENSSSCG00000027486	TRIP6	kindey	1.97985	0.112186	2.03319	2.09549	23.7152	1.37372	0.593226	5.74035	0.842464
ENSSSCG00000027496		kindey	0.462831	0.189817	0.234948	0.097405	1.24999	0	0.0689377	0.269795	0.0349944
ENSSSCG00000027499		kindey	2.48792	0.00832115	0	0	2.01011	0.0407571	0.0157147	0.0118272	0.0930672
ENSSSCG00000027532	PHACTR4	kindey	1.77728	3.88701	1.64275	5.07735	7.83349	2.5984	0.502112	5.0138	2.22575
ENSSSCG00000027542		kindey	1.18781	0	0.782806	0.385388	2.35041	0	0.174563	0	0.221532
ENSSSCG00000027557	CDC14B	kindey	0.981054	0.315502	0.366155	1.0621	3.90731	0.577116	0.253782	2.86501	2.86591
ENSSSCG00000027559	EGF	kindey	0.190768	0.0445356	0	0.278527	52.7723	1.05432	18.4404	0.443101	0.0889472
ENSSSCG00000027563		kindey	0	0.026725	0.396078	4.56847	5.36857	0	0	0.64575	0.170802
ENSSSCG00000027580		kindey	0.583984	0.146072	0.865943	1.597	4.01697	2.72935	0.781606	3.39109	0.453813
ENSSSCG00000027584		kindey	2.49314	0.0288136	3.78229	3.05141	5.1043	1.5289	0.217662	2.78487	2.0717
ENSSSCG00000027599		kindey	0.599889	1.47827	1.12015	0.778539	4.8141	0.762168	0.146935	1.43761	5.28329
ENSSSCG00000027648	TRPS1	kindey	0.168581	0	0.25692	0.376038	1.21619	0.214185	0.0929064	1.212	0.334061
ENSSSCG00000027663	NLK	kindey	0.948984	0.778867	1.2386	1.59482	7.29121	0.699399	0.367729	2.27557	3.02126
ENSSSCG00000027664	REPIN1	kindey	0.0552581	0.924519	0.309543	0.340643	2.73357	0.193067	0.38574	0.763985	2.21576
ENSSSCG00000027672	SUOX	kindey	1.35908	1.56707	1.75312	1.22607	3.5748	0.0947597	0.803804	2.25484	0.618228
ENSSSCG00000027710	PDZD3	kindey	0.0235949	0.0137709	0.0349871	0.0114831	12.4309	0	0	0.117438	0
ENSSSCG00000027732		kindey	0	0	0	0	1.05658	0	0	0	0.0269151
ENSSSCG00000027781		kindey	0	0	0.731623	0.480253	2.11537	0.078359	0	0.682162	1.61037
ENSSSCG00000027857	DMXL1	kindey	2.65567	0.799564	2.60603	2.84361	10.3218	2.17022	3.16529	8.08064	4.06833
ENSSSCG00000027873	GIPC2	kindey	0.875275	0.0964924	0.0769111	0.691029	2.63643	0.129739	0.101834	0.0645405	0.045345
ENSSSCG00000027903		kindey	2.01364	2.5046	0	0.192786	3.29866	2.02886	1.00058	1.20488	2.04706
ENSSSCG00000027934		kindey	1.08218	0.997259	1.46391	1.66317	4.50816	2.11666	0.565006	2.83489	1.69962
ENSSSCG00000028036	MAP3K10	kindey	0.832033	0.56734	0.553765	0.441015	1.22257	0.47884	0.671919	1.24374	0.399466
ENSSSCG00000028039		kindey	0.382398	0.191298	0	0.0850762	4.47519	0.0208218	0	0.126886	0.0407535
ENSSSCG00000028045	MUL1	kindey	1.07507	2.4111	0.549291	0.975881	2.70097	0.736663	0.971934	1.80368	1.75723
ENSSSCG00000028102	TOLLIP	kindey	0.984857	1.23475	4.72365	3.97648	15.013	0.208546	0.402046	0.484138	3.36746
ENSSSCG00000028108	ASAP3	kindey	0.312786	1.72482	1.87655	2.13116	4.79138	2.42551	0.190211	3.93679	0.482779
ENSSSCG00000028115		kindey	0	7.03784	0	0.121756	6.65835	0	0	0	0
ENSSSCG00000028162		kindey	0.0638228	0.223496	0.0946378	0.83865	2.88889	0.273672	0.10552	1.13829	0.282701
ENSSSCG00000028199		kindey	0.216935	0.601404	0.402095	0.42231	3.56826	1.26613	0.0597774	4.04905	1.54251
ENSSSCG00000028237	POU2F3	kindey	0	0	0.111421	0.438836	2.20801	0	0	0	0.367872
ENSSSCG00000028257		kindey	2.07424	0.830127	2.16766	2.33624	4.63215	0.960023	0.522574	4.32627	0.497384
ENSSSCG00000028272		kindey	1.24921	1.64043	5.37181	6.74836	17.7667	4.61261	0.654025	10.7772	2.70841
ENSSSCG00000028278	POLR2A	kindey	1.46458	3.28762	9.21982	9.91623	11.6559	1.33423	0.86036	6.11473	3.74455
ENSSSCG00000028317	ARHGEF28	kindey	1.41274	0.0383501	0.194869	1.66291	2.92551	0.266106	0.108638	0.463322	0.122549
ENSSSCG00000028327		kindey	3.82155	2.05794	1.68442	6.96009	24.6445	2.64666	24.7736	13.3832	2.47987
ENSSSCG00000028395		kindey	0	0.209317	0	0	4.43544	0	0	0.446266	0
ENSSSCG00000028398	EHHADH	kindey	3.09534	22.9321	1.49872	4.42706	26.2498	2.9495	2.29769	5.65946	5.53729
ENSSSCG00000028412		kindey	0	0	0	0.640337	1.6272	0	0	0	0
ENSSSCG00000028437	AQP1	kindey	3.43481	0.316528	1.25096	4.44305	20.1218	0.689049	0.0996289	0.599859	0
ENSSSCG00000028443		kindey	0.280402	0.286392	0.28874	0.943885	1.15594	0.233792	0.231797	0.562131	0.4358
ENSSSCG00000028448	LAP3	kindey	11.2469	11.5394	14.1277	10.3545	18.782	11.5361	4.69803	14.8564	7.78244
ENSSSCG00000028537		kindey	0	0.0699604	0	0	5.26276	0	0	0	0
ENSSSCG00000028572	PER3	kindey	1.00363	2.42048	3.1568	2.43012	7.45965	3.55667	0.347408	6.74304	1.37679
ENSSSCG00000028606	ZBTB7B	kindey	0.221347	1.21804	0.375106	0.831018	1.37655	0.51223	0.0697062	0.26231	0.442307
ENSSSCG00000028620	ABCD3	kindey	1.18106	2.65478	1.11231	3.17691	5.27414	1.51323	0.905971	4.39561	1.47344
ENSSSCG00000028637	CYP27B1	kindey	0	0.0295753	0.0250469	0	1.02779	0	0	0.0630549	0.0945094
ENSSSCG00000028642		kindey	0	0.0222068	0	0	34.1535	0	0	0	0
ENSSSCG00000028644		kindey	3.46144	0.844272	2.09393	2.06175	5.72485	2.55992	0.740273	1.28571	2.31249
ENSSSCG00000028656		kindey	6.9713	11.0989	8.86363	10.3395	16.26	4.03162	1.81724	4.97114	3.73484
ENSSSCG00000028820	SS18L1	kindey	0.518764	0.541798	0.539813	0.558093	1.89095	0.0780511	0	0.860677	0.432836
ENSSSCG00000028835		kindey	0	0	0.0475372	0.0936133	85.8772	0.0152741	0	0.345723	0.687592
ENSSSCG00000028878	BCAR1	kindey	0.685902	2.41422	1.04315	1.36606	4.20744	0.2916	0.116309	0.38516	0.39361
ENSSSCG00000028896	DIO1	kindey	0	35.2518	0	1.49961	33.1459	0.0149804	0	0.0521653	0.0146602
ENSSSCG00000028918		kindey	0	1.04997	0	2.62663	4.98377	0	0	0	0.251643
ENSSSCG00000028923		kindey	0	0	0	1.20266	1.26732	0	0	0	0
ENSSSCG00000028969	SLC26A4	kindey	0	0	0	0	2.75111	0.0109489	0	0.0190633	0.578602
ENSSSCG00000028992		kindey	0.120847	0.846369	0.716778	0.588136	4.36409	0	0	1.10273	2.1975
ENSSSCG00000028994		kindey	10.8332	0	0	0	20.8051	0	0.288781	0.0188992	0
ENSSSCG00000029036		kindey	0.150514	0.0585634	1.28951	1.12319	2.77976	1.52984	0.276497	1.66477	2.33928
ENSSSCG00000029123		kindey	0.875684	0.378578	1.02596	1.1996	2.31036	1.05076	0.607713	2.4214	1.20976
ENSSSCG00000029134		kindey	0.0801004	0.155832	0.316732	0.467797	2.08692	0.203538	0	0.265788	0.224085
ENSSSCG00000029137		kindey	2.01928	5.26871	1.87874	3.69973	12.2221	0.565926	0	4.13845	2.21532
ENSSSCG00000029161	ADI1	kindey	1.3226	6.9591	1.50859	3.2877	8.33448	2.42362	0.336412	5.77271	2.94105
ENSSSCG00000029245		kindey	0.437787	0.163091	0.0368318	0.498654	2.77394	0.00887578	0.112934	1.57629	0.269268
ENSSSCG00000029248		kindey	0	0	0	0	2.35128	0	0	0	0
ENSSSCG00000029256	AKR1A1	kindey	1.21215	7.5352	3.73413	6.88703	30.1772	2.65928	0.621418	20.2977	3.4962
ENSSSCG00000029275	PPARGC1	kindey	12.8547	1.29583	0.041025	0.696806	15.808	0.375678	3.7623	1.22214	0.0483748
ENSSSCG00000029280		kindey	0.74517	0.0869816	0.294654	0.145063	6.2667	0.639056	0	1.97809	0.138977
ENSSSCG00000029321		kindey	0.817496	0.207443	0.667588	3.07906	3.79792	1.25314	0.587645	2.53569	0.596606
ENSSSCG00000029353	ZSCAN2	kindey	0.607538	0.833265	1.75669	1.55229	2.90025	0.70917	0.0334819	1.38594	1.48717
ENSSSCG00000029363	TMEM252	kindey	0	0.0203603	0	0	3.53778	0	0	0	0
ENSSSCG00000029395	TMEM25	kindey	0.101256	0.827355	0.125121	0.615989	2.60471	0.554793	0	0.75597	0.0708175
ENSSSCG00000029400	RBP5	kindey	0	5.20934	0.0193496	0.0571568	8.9471	0	0	0.552071	0.237289
ENSSSCG00000029402	ZNF326	kindey	2.74916	2.12362	2.77762	7.49648	15.0399	7.62777	6.57279	4.4605	13.346
ENSSSCG00000029424		kindey	0	0.179951	0.21515	0.52961	1.08563	0.164183	0.0299862	0.902724	0.422826
ENSSSCG00000029438		kindey	0.0676068	0.611595	0.325808	0.287899	2.60031	0.0483162	0.00931465	0.96743	1.584
ENSSSCG00000029460	RND2	kindey	0.128581	0.100059	0.063554	0.396323	1.82342	0.275676	0.0236206	0.675535	1.50879
ENSSSCG00000029465		kindey	0.290461	0.130403	0.287134	2.26177	2.89587	0.851618	0.0246269	1.51984	2.4169
ENSSSCG00000029477		kindey	0	0	0	0.0117219	15.6801	0.0573772	0	0	0
ENSSSCG00000029479		kindey	1.33534	0.173189	1.41783	1.15534	3.76776	1.64944	0.327074	2.2975	1.56807
ENSSSCG00000029516	SLC22A8	kindey	0	0.0233916	0	0.00975279	38.5234	0	0	0	0
ENSSSCG00000029532		kindey	0	0.545935	0.0660493	0.520274	1.38821	0.191	0	0.443405	0
ENSSSCG00000029553	CCDC57	kindey	0.684801	2.11592	0.544221	1.69906	2.73669	0.42223	0.0295999	0.868817	2.25384
ENSSSCG00000029579		kindey	0.908328	0.494791	0	0.176825	1.37798	0	0.600704	0	0.790564
ENSSSCG00000029586		kindey	0.350945	0.163859	3.05294	0.54655	5.0694	1.93958	0.386817	2.44545	0.916336
ENSSSCG00000029589		kindey	8.6707	16.1748	0.720958	3.94377	16.2353	4.20831	7.05608	5.44497	8.23672
ENSSSCG00000029634		kindey	10.7955	10.5486	7.82284	8.79619	15.8039	2.16444	4.17273	7.45607	2.43704
ENSSSCG00000029638		kindey	3.20119	0.98292	0.654045	1.4376	6.25505	1.61752	0.847109	3.06023	1.76991
ENSSSCG00000029652	TMBIM6	kindey	5.60661	26.798	12.3979	21.811	53.8484	15.2854	11.5819	42.8159	43.2784
ENSSSCG00000029694	SLC23A3	kindey	0	0	0	0	6.903	0	0	0	0
ENSSSCG00000029736	DDX18	kindey	0	0.168541	0.785043	2.45948	3.21426	0.343965	0.397869	1.31755	0.269291
ENSSSCG00000029739		kindey	0	0	0	0	1.66885	0	0	0	0.0683884
ENSSSCG00000029764	TXLNG	kindey	4.26868	3.43739	3.92613	7.00242	10.568	3.8768	2.06422	8.39998	7.5939
ENSSSCG00000029813	TSPAN5	kindey	0.100482	0.00902229	0.53486	0.857671	1.59064	0.15467	0.0170389	0.923309	1.02351
ENSSSCG00000029831		kindey	5.33207	1.45668	6.61679	5.85255	58.928	10.486	7.62771	20.8925	32.3726
ENSSSCG00000029860		kindey	0.427613	0.0299484	0.202903	0.74087	3.22382	0.350421	0.0754114	3.81683	0.765614
ENSSSCG00000029881		kindey	0.21395	0.114011	0	0.0090543	2.30085	0.146254	0.133289	0.949137	0.143128
ENSSSCG00000029906		kindey	0.194564	0.0324441	0.288503	0.297597	1.66373	0.304581	0.214451	0.368913	0.0777576
ENSSSCG00000029967	PEX1	kindey	0.852084	1.50425	0.730943	1.2475	6.39594	0.81865	1.16427	2.95589	1.97004
ENSSSCG00000029979		kindey	0.236217	0.0919098	0.155674	0.204376	1.94757	0.175068	0.173574	1.30635	0.0979007
ENSSSCG00000029990	PBD-2	kindey	0	0.897664	0.0543014	0.160401	17.0107	0.0523425	0.665998	0	0
ENSSSCG00000030006		kindey	1.93508	0.410685	2.49259	5.93595	6.90395	1.84392	0.258531	5.05894	1.203
ENSSSCG00000030115		kindey	1.12158	1.37809	0.550197	0.82082	3.57096	0.755346	0.232372	0.783493	0.0629107
ENSSSCG00000030161		kindey	0	0.0540736	0.366353	0.225452	1.78748	0.308996	0.357419	1.92142	0.215993
ENSSSCG00000030196	CUL9	kindey	1.45938	1.55198	3.82514	3.54099	5.60894	0.915938	0.348003	1.45507	2.85919
ENSSSCG00000030265		kindey	1.99274	2.44691	0.99775	0.906846	4.83934	1.75089	1.28363	4.46543	1.90653
ENSSSCG00000030276		kindey	0.00804133	0	0	0.00391353	1.86169	0.195393	0	0.10673	0.202465
ENSSSCG00000030300	MT2A	kindey	0	36.2203	0.783178	2.31343	59.3759	5.15866	0	47.319	2.58576
ENSSSCG00000030305	SLC15A2	kindey	0	1.92317	1.5441	0.430424	14.1415	0.00679634	0.00786141	0.0591662	0.0598596
ENSSSCG00000030344	CLDN19	kindey	0	0	0	0	1.56249	0	0	0.0524024	0
ENSSSCG00000030368	HSP70.2	kindey	22.1493	21.9725	17.859	23.3507	43.0477	13.7217	27.5331	20.0675	12.6062
ENSSSCG00000030439		kindey	5.09162	8.01055	7.75664	9.02606	13.8959	3.00011	2.25025	9.91658	5.50497
ENSSSCG00000030447	AKR1C3	kindey	0	2.14254	0.0235648	0.417647	36.8157	0.249862	2.75881	0	0.177833
ENSSSCG00000030472	RTKN	kindey	1.04432	2.15669	0.979413	5.55159	5.53704	0.816503	0.649316	1.73261	0.349585
ENSSSCG00000030525		kindey	0.0947014	1.60286	0.374467	0.553068	3.20908	0.0902396	0	2.39605	0.419476
ENSSSCG00000030545		kindey	0	0	0.0713675	0.0702708	8.42849	0	0	0	0
ENSSSCG00000030560	IGF1R	kindey	0.533025	0.452499	0.306572	1.16971	3.09708	0.267808	0	1.49533	0.244009
ENSSSCG00000030631		kindey	4.6395	5.07094	0.875579	6.03486	10.4741	1.08513	0.232442	2.86901	3.97244
ENSSSCG00000030655	MAMDC2	kindey	0.202718	0.131459	0.17813	2.85012	3.29819	1.52387	0.148959	0.710023	0.210042
ENSSSCG00000030696	SLC19A1	kindey	0	0.198175	0.083916	0.661011	1.3198	0.0693333	0	0.442631	0.0565428
ENSSSCG00000030801	GBP6	kindey	0.229809	0.310605	1.06415	1.67176	2.7763	0.472541	0.266631	0.842817	0.0676742
ENSSSCG00000030848	TMEM27	kindey	0	0.911654	0	0.536613	7.68175	0	0	0	0.171367
ENSSSCG00000030857	LENG8	kindey	4.91651	3.80246	11.2112	15.3547	16.3089	4.12441	1.76202	3.50297	6.23017
ENSSSCG00000030876	RBP5	kindey	0	1.74901	0.0740607	0.19446	7.46175	0	0	0.372891	0.163014
ENSSSCG00000030947	CU571095.1	kindey	1.14677	0.167324	1.14781	2.13476	3.67325	0.901512	1.13759	3.44845	1.69765
ENSSSCG00000030990	SATB2	kindey	0	0.221651	0.164249	0.207932	5.40132	0	0.0261622	0.0393801	1.483
ENSSSCG00000000003	TTC38	liver	0.403355	2.81068	1.36537	1.17782	1.72932	0.652233	0	1.09506	0.934642
ENSSSCG00000000046	CYP2D6	liver	0.0337112	256.818	0.0999751	9.38449	108.531	0.321229	0	0.251684	3.59945
ENSSSCG00000000133	TST	liver	1.67927	13.9915	0.610589	1.48423	6.51209	6.17991	0.914822	4.06701	4.57186
ENSSSCG00000000252	KRT8	liver	0.406595	26.7678	0.337628	14.7698	10.0731	0.75938	0.107557	1.61899	0.849313
ENSSSCG00000000253	KRT18	liver	0.0197127	17.4876	0.194869	8.46165	1.44325	0.544734	0.0869103	0.0327051	0
ENSSSCG00000000260	SOAT2	liver	0	5.66004	0	0.0674249	0.0685352	0.0165018	0	0.114926	0.16149
ENSSSCG00000000385	SLC39A5	liver	0	1.3404	0	0	1.42358	0.0263667	0	0.0459076	0
ENSSSCG00000000397	APOF	liver	0	40.1145	0	1.49585	0.0262152	0.0757445	0	0	0
ENSSSCG00000000398	APON	liver	0.445062	10.1556	0.269656	0.558972	0.710221	0.0820826	0	0.643121	0.20082
ENSSSCG00000000414		liver	0.0539008	10.9895	0.0888058	0.612087	0.568838	1.43812	0.0990171	1.10292	10.5051
ENSSSCG00000000415	SDR9C7	liver	0	5.78622	0	0.2872	0.613052	0.112464	0	0.195814	1.98109
ENSSSCG00000000419		liver	0	2.8143	0	0.531344	0.40507	0.086695	0.150422	0.11321	2.65131
ENSSSCG00000000515	TRH-DE	liver	0	1.63031	0.746085	0.0928829	0.343318	0.0413317	0.0191235	0.043178	0.0889861
ENSSSCG00000000523	BBS10	liver	0.180919	1.34489	0.0847169	0.296586	0.226103	0.0725874	0.0839627	1.16905	0.559408
ENSSSCG00000000577	GYS2	liver	0.111551	33.9958	0	0.895776	0.0183945	3.69377	0	0	0
ENSSSCG00000000591	PIK3C2G	liver	0	2.66605	0	0.0836668	0.23691	2.86091	0	0	1.46572
ENSSSCG00000000675	C1R	liver	6.26042	128.757	31.1329	19.7256	8.33756	16.3908	2.01864	27.307	2.12087
ENSSSCG00000000691		liver	2.44288	10.146	2.99054	3.59433	7.7848	2.39545	1.97247	3.9587	4.6885
ENSSSCG00000000749	SLC6A12	liver	0	5.3175	0.349164	0.238014	0.107526	0	0	0.0150258	0.050673
ENSSSCG00000000774	USP18	liver	0.848614	1.54373	0.882473	0.461274	0.218079	0.777127	0.0242949	1.06052	1.19216
ENSSSCG00000000852		liver	0	2.94007	2.66507	0.357274	0.0500906	0	0.0139508	1.57494	0.247861
ENSSSCG00000000854		liver	0	5.15449	2.25434	0.677768	0.0975983	0.093998	0	1.03973	0.551933
ENSSSCG00000000856		liver	0.542633	70.2722	0	2.3181	6.02489	0.14363	0.099683	0.100031	0.674687
ENSSSCG00000000875	NR1H4	liver	0	13.0642	0	0.883772	3.5933	0.123598	0	4.58067	0.190074
ENSSSCG00000000892	HAL	liver	0	1.74958	0	0.0350141	0.0355907	0	0	0	0.268361
ENSSSCG00000000893	AMDHD1	liver	0	57.1954	0.283263	1.10169	0.864683	0.0682612	0.0315834	2.28194	1.149
ENSSSCG00000000973	SELO	liver	1.52268	3.63681	1.03051	1.17429	2.97827	0.625023	0.503498	1.4186	1.08133
ENSSSCG00000001093	ACOT13	liver	223.172	310.686	18.7997	29.9021	226.109	11.384	55.4492	46.7883	53.2026
ENSSSCG00000001106	SLC17A4	liver	0	5.09184	0	0.10887	0.590203	0.0888173	0	0	0
ENSSSCG00000001233	TRIM26	liver	0.499439	5.67773	2.96231	3.52973	1.48241	0.972508	0.271255	2.1616	0.911222
ENSSSCG00000001422	C2	liver	0.12958	27.5788	4.38727	7.70426	0.160255	2.90166	0.0595103	2.90229	0.604177
ENSSSCG00000001427	C4A	liver	0.622004	120.962	16.5306	14.2201	4.34849	5.98577	0.186977	32.5622	19.8648
ENSSSCG00000001596	MOCS1	liver	0.060162	2.90265	0.426223	1.51277	2.88688	0.210201	0.431024	0.432528	0.878934
ENSSSCG00000001631	BYSL	liver	2.04939	3.38894	1.43502	1.87011	1.18278	1.11881	0.894135	1.87715	2.64766
ENSSSCG00000001652	GNMT	liver	0.465009	29.2614	0	0.987531	0.878319	0.0201409	0	2.48981	0.630734
ENSSSCG00000001720		liver	1.04175	6.83035	1.13938	2.65365	3.62935	0.855387	0.109937	4.50477	1.14714
ENSSSCG00000001780	FAH	liver	2.69625	65.9867	1.12697	3.29371	39.9964	25.5542	1.81502	26.0593	21.38
ENSSSCG00000001817	FURIN	liver	2.02018	16.0052	10.4558	11.1313	6.52459	2.31221	1.2413	11.9619	3.2805
ENSSSCG00000001822	RCCD1	liver	1.62543	3.58382	1.99959	2.07433	0.964903	0.378608	0.398127	1.67797	1.21259
ENSSSCG00000001823	UROC1	liver	0	20.992	0	0.79733	0	0	0.010378	0.046864	0.0263407
ENSSSCG00000001835	ABHD2	liver	5.11913	26.2962	7.03355	11.4405	5.02821	1.33835	1.09996	14.564	27.0566
ENSSSCG00000001882	NEIL1	liver	0.528347	8.6782	1.80938	1.72648	5.22738	0.269708	0.0831932	1.78446	0.123173
ENSSSCG00000001901	CYP1A2	liver	0	1.65361	0	0	0.0108652	0	0	0	0
ENSSSCG00000001940	FOXA1	liver	0	4.42277	0	1.68595	0.0937187	0	0	0	0.214521
ENSSSCG00000001989	CIDE-B	liver	0	7.22543	0.690484	0.890868	1.47746	0	0	0	0
ENSSSCG00000002008		liver	14.52	33.3583	5.1689	8.06198	24.456	3.95159	9.71927	12.6667	12.4736
ENSSSCG00000002144	CCNB1IP1	liver	0.199963	2.60642	0.0329454	0.0324391	0.0659466	0.031757	0.0367337	0	1.989
ENSSSCG00000002269	MTHFD1	liver	3.94598	23.9052	7.67127	6.42278	18.0615	7.22969	1.9068	19.2848	12.1223
ENSSSCG00000002313		liver	0	1.54678	0	0.302549	0	0	0	0	0
ENSSSCG00000002375	RPS6KL1	liver	0.294687	2.13267	0.291312	0.344202	0.851349	0.325731	0	0.293347	1.29706
ENSSSCG00000002396	GSTZ1	liver	5.14452	15.3009	1.64359	2.55649	9.79835	1.72206	1.36779	3.43807	2.57282
ENSSSCG00000002471	ISG12(A)	liver	3.23703	14.3873	2.18458	2.51456	1.01623	4.21155	0.10292	4.80248	1.88662
ENSSSCG00000002475	SERPINA6	liver	0	15.2972	0	0.883899	0	0.0339338	0	0.0886243	0
ENSSSCG00000002476	SERPINA1	liver	0	98.225	0	5.7528	0.0204459	0	0	0.0685712	0.443228
ENSSSCG00000002479		liver	0	7.84409	0	0.410951	0.0174049	0.0502886	0	0.262676	0
ENSSSCG00000002481	SERPINA5	liver	0	49.4197	0	1.29225	0	0.0348186	0	0.262701	14.6292
ENSSSCG00000002482		liver	0	8.72834	0	1.34074	0	0	0	0	0
ENSSSCG00000002483	SERPINA3-3	liver	0	366.947	0.173902	15.9586	0.139239	0.100577	0	0	0.131237
ENSSSCG00000002484		liver	0	34.3047	0	2.32725	0	0	0	0	0.0929004
ENSSSCG00000002486		liver	0	73.2193	0	2.67522	0.372804	0	0	0.0735473	0.103346
ENSSSCG00000002487	SERPINA3-2	liver	0.218427	139.869	0	6.55538	0.414207	0.138757	0	0.0603984	0.254609
ENSSSCG00000002515	SLC25A47	liver	0	4.29816	0	0.260137	0	0	0	0	0.0276915
ENSSSCG00000002623		liver	0.370218	229.303	0	8.0941	4.47998	0	0	246.73	87.7695
ENSSSCG00000002672	TLDC1	liver	0.26116	2.59118	1.58589	1.67046	2.27011	0.479935	0.267293	0.526135	0.469677
ENSSSCG00000002712	LDHD	liver	0.562649	5.31979	0.315183	1.51518	4.49051	1.35822	1.5504	0.466742	4.2674
ENSSSCG00000002736	TAT	liver	0	38.9248	0	0.969073	0.521487	0	0	0	0
ENSSSCG00000002749	HP	liver	0.0555897	478.465	0	25.7015	0.164998	0.211883	0.0612718	3.93507	0.155515
ENSSSCG00000002824		liver	0.0647899	12.3273	0	2.0811	5.38457	2.25341	0	0	0.755222
ENSSSCG00000002825	CES1	liver	0.824923	135.515	0.0166423	14.2399	27.7829	13.764	0	0	2.59035
ENSSSCG00000002826		liver	0.349505	107.038	0.0181843	8.89871	19.9833	15.5476	0	0	1.78398
ENSSSCG00000002866	C/EBP	liver	0	7.616	0.257995	0.812897	0.0774641	1.44239	0	0	0
ENSSSCG00000002884	LSR	liver	0	1.01843	0	0.461014	0.961875	0.0950146	0	0.41358	0.11623
ENSSSCG00000002886	HAMP	liver	0	71.1402	0	0.878028	0	0.214891	1.67783	0.0935378	0
ENSSSCG00000003059	ZNF428	liver	0.480049	2.85777	0.0949102	0.934516	1.56734	0.457432	0.370382	1.59289	1.70109
ENSSSCG00000003086	APOC2	liver	0	140.279	0	7.64213	0.283503	0	0	0	4.70287
[truncated: 13,340 more rows]

## Sheet: table.S6
Table S6. Summary of tissue-associate miRNAs in Sus Scrofa
			Expression in TPM
Gene_ID	Associate tissue	heart	liver	spleen	lung	kindey	fat	muscle	ovary	testis
novel_11_3581	fat	0.835908	0.396625	0.443724	0.704185	0.867558	1.12498	0.517448	0.522438	0.483776
novel_11_3703	fat	1.02166	2.18144	1.47908	5.98558	1.67315	10.5748	1.4661	2.96048	10.6431
novel_12_5119	fat	0	0	0	0	0	1.34998	0	0	0
novel_12_5270	fat	0	0	0.147908	0	0	1.23748	0	0.174146	0
novel_13_6591	fat	1.20742	0	0	0	0.0619684	5.06242	0	0	0
novel_14_8826	fat	3.80802	8.72576	17.8969	13.849	3.59417	50.3992	1.20738	12.7127	3.38643
novel_14_9632	fat	0.185757	1.38819	0.295816	0.352093	1.1774	1.91247	0.0862413	1.13195	0.967553
novel_15_10127	fat	0.928786	0	1.47908	0.586821	0.185905	5.28742	3.01844	2.96048	1.45133
novel_16_11735	fat	653.958	307.385	933.743	1618.92	456.025	2521.99	159.546	576.859	1022.22
novel_17_12092	fat	2.6006	1.78481	2.36653	3.2862	2.41677	7.08739	1.29362	2.17683	5.32154
novel_1_2030	fat	0.557272	0	0.295816	1.05628	0.433779	3.26245	0.258724	0.87073	3.38643
novel_2_15515	fat	6.9659	0.396625	0.591632	0.117364	0.247874	7.08739	2.75972	1.04488	0.483776
novel_3_15892	fat	10.8668	0	1.9228	7.51131	1.11543	14.7373	1.89731	1.3061	0.483776
novel_4_18144	fat	0	0	0.147908	0.117364	0.123937	1.34998	0.0862413	0	0
novel_5_18915	fat	0	0	0	0	0	17.3247	0	0	0
novel_7_23064	fat	68.6373	37.4811	30.1732	13.7316	7.74605	409.494	31.1331	204.709	120.46
novel_9_28181	fat	0	0	0	0	0.123937	2.47496	0.172483	0.261219	0
novel_9_28372	fat	4.82969	22.4093	13.7554	6.5724	6.63062	31.4995	6.46809	2.69926	8.70797
novel_9_28895	fat	0.65015	4.95782	3.54979	1.76046	1.11543	6.86239	1.37986	0.522438	1.93511
novel_GL894231.1_30858	fat	2.22909	0.594938	2.51444	0.469457	0.495747	7.98738	4.91575	7.22706	0.483776
novel_GL894231.1_30872	fat	0.371514	0.198313	0.591632	0.234728	0.123937	4.94992	1.89731	4.09243	0
novel_GL894231.1_30886	fat	5.94423	3.56963	6.95167	2.34728	1.11543	40.7244	28.2871	31.3463	3.87021
novel_X_29576	fat	2414.01	1425.87	957.112	2324.63	948.798	2856.56	1203.93	1090.15	1758.04
novel_X_29578	fat	2416.14	1423.09	953.119	2329.33	950.038	2858.92	1202.29	1090.68	1761.91
ssc-let-7a	fat	30077.7	23521.9	42803.5	53969.9	34397	63961.2	7120.94	36717.9	50380
ssc-let-7c	fat	13550.5	14212.7	29626.7	27827.2	15210.8	48518.8	2378.28	29747.4	21854.1
ssc-let-7e	fat	2140.85	1158.54	3326.89	3314.48	3435.16	5568.55	220.605	2960.13	2934.59
ssc-let-7i	fat	5168.79	1961.51	7747.12	10321.4	8318.58	15611.8	1452.56	9362.44	8716.2
ssc-miR-148a-3p	fat	1460.7	8184.37	1605.98	8642.58	3178.92	10020.3	673.717	3114.43	3442.07
ssc-miR-148a-5p	fat	15.4179	119.583	44.3724	47.8846	21.565	115.423	7.58923	28.3858	65.7936
ssc-miR-152	fat	2197.69	1935.14	2353.96	3506.61	5368.32	7840.34	850.684	5489.78	4212.24
ssc-miR-155-5p	fat	108.761	333.76	628.609	507.013	86.8797	962.535	36.1351	499.102	86.1122
ssc-miR-193a-3p	fat	0	1.38819	0.887448	0.586821	0.433779	2.02497	0.431206	0	0
ssc-miR-193a-5p	fat	136.532	2116.59	668.248	385.659	321.864	2565.07	37.6012	295.003	341.062
ssc-miR-196a	fat	0.371514	0.396625	13.6075	1.40837	359.789	404.094	58.6441	10.71	2.90266
ssc-miR-199a-3p	fat	6827.6	7054.18	9541.54	11005.7	9065.79	51677.1	2685.55	38021.6	9911.13
ssc-miR-199a-5p	fat	4883.56	4619.89	6470.53	9134.22	8822.44	32069.8	1963.28	29087.7	11100.7
ssc-miR-199b-3p	fat	6827.69	7054.18	9541.84	11005.9	9065.91	51677.8	2685.64	38022.9	9911.13
ssc-miR-199b-5p	fat	2220.82	628.651	554.655	2572.74	1336.41	12070.6	1637.46	3808.31	1722.24
ssc-miR-224	fat	0.278636	2.18144	0.147908	2.69938	0.0619684	128.811	0	60.5157	29.5104
ssc-miR-299	fat	25.3559	7.13926	23.6653	12.2059	2.85055	93.1486	36.7388	57.3811	5.80532
ssc-miR-338	fat	81.083	29.5486	71.5875	7.51131	9.17132	297.67	207.238	16.2827	45.475
ssc-miR-34a	fat	393.898	188.199	734.215	2915.56	726.27	3281.8	65.0259	2309.35	1520.99
ssc-miR-365-5p	fat	0.928786	16.8566	7.69121	1.87783	2.97448	23.6246	0.0862413	1.91561	3.38643
ssc-miR-374a-3p	fat	307.8	340.305	226.299	283.317	300.299	427.831	240.441	228.044	302.36
ssc-miR-374a-5p	fat	4375.14	2526.7	1934.19	4159.51	2448.62	4711.43	2063.24	2029.06	3289.2
ssc-miR-411	fat	7.89468	1.78481	4.88096	1.40837	0.619684	23.1746	4.91575	12.8868	0.967553
ssc-miR-432-5p	fat	3.15787	1.98313	7.54331	0.704185	0.309842	26.0996	7.15803	20.5492	0.483776
ssc-miR-452	fat	3.15787	1.38819	4.58515	3.52093	0.681652	457.193	0.603689	154.642	220.602
ssc-miR-676-3p	fat	126.315	84.6795	216.094	312.893	276.007	489.48	44.4143	386.343	239.953
novel_12_4563	heart	2.87924	0.793251	0.295816	0.234728	0	1.79997	0.344965	0.522438	0
novel_12_4746	heart	7.43029	0.594938	1.33117	0.117364	0.743621	1.46248	6.20937	0.087073	0
novel_12_5024	heart	2.13621	0	0.295816	0.234728	0	0.787488	0.948654	0	0
novel_12_5090	heart	438.016	22.0127	47.7743	160.085	29.373	342.895	48.2089	157.341	218.183
novel_12_5369	heart	28840.5	1405.44	7392.88	1449.33	3715.75	5785.56	24199.6	668.808	497.322
novel_13_5768	heart	42.7242	6.94095	10.2056	7.04185	5.08141	8.54987	23.8888	12.8868	14.5133
novel_13_6678	heart	6.78014	0.793251	0	0.938914	0.433779	0.67499	0.517448	0.174146	0
novel_13_7094	heart	25.263	0.198313	2.95816	1.17364	1.98299	7.19989	16.9895	0.696584	1.45133
novel_14_8129	heart	459.842	23.2026	55.7613	183.558	36.6853	361.232	52.0035	166.484	234.148
novel_14_8571	heart	25.4487	0.594938	0.443724	0.352093	0	0.337495	4.65703	0	0.483776
novel_1_1566	heart	1.11454	0	0	0	0	0	0	0	0
novel_1_824	heart	9.84513	2.57807	0.295816	0.234728	0.0619684	0.112498	1.0349	0	0
novel_2_15515	heart	6.9659	0.396625	0.591632	0.117364	0.247874	7.08739	2.75972	1.04488	0.483776
novel_2_15579	heart	4.17954	0	0.591632	0.352093	0.247874	1.46248	2.15603	0.174146	0
novel_3_16382	heart	3.25075	0	0.295816	0.352093	0.681652	0.112498	0.0862413	0.087073	0
novel_5_19571	heart	1.95045	0.594938	1.03536	0.234728	0.37181	0.337495	0.776171	0.609511	0
novel_5_19723	heart	1.02166	0	0	0.234728	0	0.224997	0	0	0
novel_7_25708	heart	129.473	28.1604	3.99352	0.352093	0.309842	0	54.5907	0.174146	0
novel_8_26881	heart	25590.6	1230.33	6588.26	1281.5	3409.25	5129.25	20150.5	588.614	409.759
novel_9_27936	heart	201.825	8.92407	31.0607	8.2155	13.3852	23.9621	107.715	3.74414	1.93511
novel_JH118656.1_30586	heart	616.435	36.4895	105.015	346.577	103.301	462.368	78.3933	213.764	330.903
novel_X_30117	heart	2219.8	86.0677	608.937	110.205	290.074	345.932	1449.8	45.9745	24.6726
ssc-miR-100	heart	9459.22	2800.57	3124.7	2479.55	1213.09	5097.97	422.927	1799.62	3196.31
ssc-miR-208b	heart	3546.94	199.503	40.8226	1.29101	0.123937	1.68747	684.583	0.261219	2.41888
ssc-miR-24-2-5p	heart	21.7336	2.57807	3.40188	6.10294	11.2163	5.28742	8.10668	2.78634	5.80532
ssc-miR-24-3p	heart	13759.1	2199.49	7133.16	13030.5	6120.06	7242.86	2201.14	5100.04	6198.63
ssc-miR-27b-3p	heart	43572.7	3741.37	9434.61	26371.7	14401.4	15848.5	8123.15	12534	10394.9
ssc-miR-27b-5p	heart	46.6251	5.94938	15.2345	28.5195	14.9344	15.6373	7.41675	16.0214	27.5753
ssc-miR-30b-5p	heart	74.5815	22.806	14.495	19.8346	17.723	23.1746	28.9771	6.09511	25.1564
ssc-miR-30d	heart	25334.3	11434.3	7107.57	8923.08	26489.6	7761.26	6410.83	4894.64	10857.9
ssc-miR-30e-3p	heart	1771.94	472.183	626.834	548.912	569.49	352.232	636.029	231.179	503.611
ssc-miR-378	heart	36793.1	1819.92	10174.4	1949.19	5342.17	7267.39	29237.6	831.112	657.936
ssc-miR-378b-3p	heart	4236.01	216.161	992.019	202.336	386.683	805.15	4526.89	90.5559	93.8526
ssc-miR-486	heart	1537.05	229.249	323.475	135.438	50.8141	64.9115	833.091	21.6812	40.1534
ssc-miR-490	heart	660.553	16.46	9.3182	59.2689	15.3062	6.18741	5.26072	13.6705	45.475
ssc-miR-490-5p	heart	20.8977	1.38819	0.147908	7.04185	0.805589	0.787488	0.258724	0.522438	1.45133
ssc-miR-499-3p	heart	235.54	11.7005	3.10607	2.11256	2.97448	1.46248	42.0857	1.48024	7.74042
ssc-miR-499-5p	heart	27151.2	592.955	205.74	157.503	275.573	240.746	3581.6	171.969	853.381
ssc-miR-582	heart	90.4638	1.5865	21.1508	14.6705	9.54313	11.6998	0.517448	9.6651	8.2242
ssc-miR-7136-5p	heart	50.2473	3.76794	1.47908	2.22992	9.6051	3.71244	0.172483	0.609511	7.74042
novel_10_2807	kindey	0	0	0	1.05628	2.60267	0	0.0862413	0	0
novel_10_2890	kindey	0.185757	0	0.147908	1.29101	5.45322	0	0	2.69926	1.93511
novel_10_2892	kindey	0	1.18988	0	0.704185	9.91494	0	0	4.26658	0.483776
novel_13_6127	kindey	4.55105	2.57807	7.3954	90.8399	81.6124	15.2998	3.27717	2.78634	2.90266
novel_13_7215	kindey	0.371514	0.594938	0.591632	1.05628	2.29283	1.23748	0.603689	1.48024	1.93511
novel_13_7259	kindey	0.0928786	0	0	0.469457	2.41677	0.224997	0.172483	0	0
novel_1_46	kindey	8.2662	0.991564	11.6847	4.69457	14.3147	3.59994	1.20738	1.56731	1.45133
novel_1_778	kindey	0.743029	7.93251	3.99352	21.3603	58.5601	1.57498	1.20738	2.00268	0
novel_2_14502	kindey	0	0	0.147908	1.40837	1.1774	0	0	0	0
novel_3_16523	kindey	0	0	0.73954	0.352093	1.79708	0	0	0	0
novel_4_17527	kindey	0	0.198313	0.147908	0.234728	44.8651	23.2871	11.8151	0.696584	0
novel_4_18434	kindey	0.464393	0	0	0.469457	7.43621	0.787488	0.68993	0.696584	7.25664
novel_5_19408	kindey	0.743029	0.396625	0.147908	0.352093	9.10935	2.13747	1.81107	2.08975	6.77287
novel_6_20488	kindey	0	0	0	0.117364	3.22236	0.112498	0	0.435365	0
novel_6_20939	kindey	3.25075	225.482	28.3983	3357.32	8623.65	5.39992	0.862413	15.499	100.625
novel_X_29585	kindey	2.97212	1.5865	12.4243	21.4777	25.1592	12.2623	0.603689	4.09243	16.4484
ssc-miR-10a-3p	kindey	1.11454	27.1688	24.4048	66.8976	234.488	36.6744	5.69192	6.09511	3.87021
ssc-miR-10a-5p	kindey	59.4423	876.939	1361.94	4222.18	12783	2313.64	311.417	368.928	288.814
ssc-miR-10b	kindey	131.981	179.473	1394.77	401.972	24640.4	13830.7	5993.85	6517.5	16330.8
ssc-miR-194a	kindey	189.565	30885.6	100.43	109.736	26603.2	92.1361	13.3674	43.6236	55.1505
ssc-miR-196a	kindey	0.371514	0.396625	13.6075	1.40837	359.789	404.094	58.6441	10.71	2.90266
ssc-miR-196b-3p	kindey	0	0	0	0	5.32928	2.36246	2.41476	0.087073	0
ssc-miR-196b-5p	kindey	1.85757	4.75951	6.80377	11.1496	2667.37	1192.03	192.835	37.006	3.87021
ssc-miR-204	kindey	11.7956	103.519	66.2628	514.29	1699.3	36.6744	30.012	59.0355	47.8939
ssc-miR-215	kindey	2.32197	232.224	0.295816	1.99519	250.166	24.7496	0.0862413	2.08975	2.90266
ssc-miR-29b	kindey	2534.56	2506.08	2936.71	5267.89	11566.5	3282.25	1176.16	3063.14	7731.23
ssc-miR-29c	kindey	20135.2	2348.02	9161.72	10324.4	29404.8	12767.5	6746.05	9579.42	28494.9
ssc-miR-30a-3p	kindey	327.954	424.984	363.854	1008.16	1265.02	321.295	121.6	56.8587	112.72
ssc-miR-30a-5p	kindey	12002.6	11266.5	6887.33	33496.9	112484	10354.3	5168.87	3941.01	7043.78
ssc-miR-30c-3p	kindey	30.4642	62.8651	57.2404	130.978	258.594	36.4494	6.98554	6.26926	6.77287
ssc-miR-30c-5p	kindey	3555.3	1359.63	1793.68	3712.58	4272.72	1198.33	763.408	528.881	1252.98
ssc-miR-30d	kindey	25334.3	11434.3	7107.57	8923.08	26489.6	7761.26	6410.83	4894.64	10857.9
ssc-miR-30e-5p	kindey	23639.1	5993.41	6860.56	8631.2	28756.8	6103.48	9390.04	9578.81	17260.7
ssc-miR-32	kindey	116.47	907.082	609.972	927.06	2919.02	1080.55	192.749	755.533	1659.84
ssc-miR-363	kindey	5.6656	2.97469	72.0312	18.4262	106.834	8.09988	1.81107	9.22974	6.28909
ssc-miR-424-3p	kindey	3.06499	18.8397	4.88096	5.28139	143.643	6.86239	8.10668	43.3624	30.4779
ssc-miR-424-5p	kindey	2397.85	1541.88	676.827	2880.94	62848.8	3841.14	3340.73	20328.7	16521
ssc-miR-429	kindey	0.835908	13.8819	1.7749	410.188	1167.24	0.337495	0	1.91561	23.2213
ssc-miR-450a	kindey	28.6995	17.8481	8.57866	34.8572	612.496	50.2867	110.648	287.08	150.938
ssc-miR-450b-3p	kindey	0.835908	0.991564	0.295816	2.34728	29.0012	2.69996	15.9546	14.9766	7.25664
ssc-miR-450b-5p	kindey	84.6124	35.1014	15.0866	111.027	1094.42	216.672	202.926	678.995	482.809
ssc-miR-450c-3p	kindey	4.64393	6.34601	2.51444	5.51612	103.983	10.7998	19.4905	53.0275	34.3481
ssc-miR-450c-5p	kindey	38.3589	24.5908	12.2764	50.9361	888.131	66.824	131.604	401.581	159.162
ssc-miR-503	kindey	17.8327	21.8144	10.9452	22.2992	675.394	41.0619	79.2557	480.469	212.862
ssc-miR-542-3p	kindey	357.583	137.232	53.6906	448.801	8626.81	536.617	466.393	3547.01	1390.37
ssc-miR-542-5p	kindey	95.4792	58.8989	33.4272	86.9669	2053.2	133.648	277.869	800.985	551.021
ssc-miR-615	kindey	0.0928786	0.198313	0.443724	2.34728	32.6573	7.87488	3.19093	22.1165	11.6106
ssc-miR-874	kindey	59.6281	1044.51	97.0276	57.7432	1079.99	87.7487	19.0593	327.046	549.57
ssc-miR-9	kindey	87.213	31.5317	519.601	190.13	1781.22	70.0864	9.22782	45.278	1223.95
ssc-miR-9-1	kindey	87.213	31.5317	519.601	190.13	1781.22	70.0864	9.22782	45.278	1223.95
ssc-miR-9851-3p	kindey	4.45817	56.1225	17.3052	39.317	110.552	3.26245	0.517448	27.6892	56.6018
novel_10_2856	liver	1.20742	12.2954	10.7973	1.17364	1.23937	1.34998	0.258724	0.348292	4.83776
novel_11_3467	liver	0	1.38819	0	0	0.247874	0.224997	0.258724	0	1.45133
novel_12_4691	liver	0	1.5865	0.591632	0.117364	0	0.337495	0	0	0.483776
novel_12_5322	liver	12.0742	47.5951	14.495	7.04185	17.5371	19.3497	15.1785	5.39853	44.9912
novel_12_5365	liver	1.48606	5.15613	4.58515	2.58201	1.1774	3.03745	0.603689	0.87073	0.967553
novel_12_5448	liver	0	1.38819	0	0	0	0	0	0	0.483776
novel_13_6504	liver	0.371514	305.798	0	0.117364	0.867558	2.36246	0	0	0
novel_14_7582	liver	0	1.78481	0	0	0	0	0	0	0
novel_14_8741	liver	0.0928786	669.504	0.147908	0.117364	0	0.224997	0.172483	0.087073	0
novel_14_9378	liver	0	3.173	0	0	0.0619684	0	0	0	0
novel_15_9919	liver	3.15787	32.7216	12.1285	2.58201	12.9514	1.68747	0.862413	1.65439	1.93511
novel_18_12824	liver	0	1.5865	1.03536	0	0.123937	0.449993	0	0.087073	0
novel_1_2112	liver	0.65015	1.5865	0.887448	0.704185	1.30134	0.562491	0.603689	0.609511	0
novel_2_13448	liver	0	2.18144	2.07071	0.117364	0.619684	0	0.0862413	0.348292	0
novel_2_13944	liver	1.3003	20.6245	17.749	3.05147	0.991494	1.12498	0.258724	3.13463	4.83776
novel_2_15333	liver	0.278636	2.97469	2.36653	0.469457	0.123937	0.787488	0	0.261219	0
novel_3_15819	liver	158.079	466.828	368.587	87.5537	174.007	117.561	27.6834	131.132	253.499
novel_3_16195	liver	0.0928786	1.18988	1.33117	0.234728	0	0.112498	0	0.087073	0
novel_4_17773	liver	0	1.78481	1.62699	0.469457	0.0619684	0	0	0.174146	0
novel_4_17972	liver	0.185757	3.173	0.443724	0	0.309842	0.337495	0	0	0
novel_4_18036	liver	0	1.5865	0.443724	0.117364	0.557716	0.449993	0.0862413	0.435365	0
novel_4_18615	liver	0	1.38819	0.147908	0	0.0619684	0.337495	0	0	0
novel_5_19528	liver	0.743029	4.36288	0.73954	0	0.123937	1.68747	0.68993	0.522438	0
novel_6_22396	liver	1.20742	8.13082	1.47908	0.82155	2.91251	0.224997	0.172483	0.435365	0.483776
novel_7_23761	liver	0	1.38819	0.591632	0	0	0.112498	0	0	0
novel_7_23863	liver	0.464393	2.18144	0.295816	0.234728	1.54921	0.337495	0.344965	0.348292	0
novel_8_27224	liver	0.185757	1.78481	0.295816	0.117364	0	0	0	0	0
novel_8_27420	liver	0.928786	25.5823	25.1444	2.22992	0.619684	9.22486	0.517448	0.435365	0.967553
novel_8_27747	liver	0.185757	2.37975	0.887448	0	0.185905	0.224997	0.68993	0.348292	0.483776
novel_9_27796	liver	1.57894	8.92407	5.02887	0.234728	1.3633	1.57498	2.67348	0.522438	4.35399
novel_9_28064	liver	13.746	2585.2	175.715	20.6561	23.8578	24.8621	9.48654	11.8419	160.614
novel_9_28072	liver	86.0985	265.739	266.53	146.001	58.6221	59.7366	17.5932	82.9806	72.0827
novel_GL895499.1_30608	liver	0.464393	3.96625	1.18326	2.46465	0.309842	0.224997	0.431206	0.087073	0.967553
novel_GL895502.2_31557	liver	1.02166	24.5908	25.4402	2.69938	2.41677	1.57498	0.517448	5.74682	15.9646
novel_GL896425.1_30335	liver	0	3.76794	0	0	0	0.112498	0.0862413	0.348292	0
novel_GL896538.1_30620	liver	0.0928786	2.97469	2.07071	2.34728	0.0619684	1.01248	0.0862413	0.087073	0
novel_JH118696.1_30975	liver	336.778	2214.16	2325.26	1200.28	753.846	835.187	203.098	814.655	1174.13
ssc-let-7d-3p	liver	112.29	550.516	652.274	157.738	81.1786	116.098	37.8599	72.5318	142.714
ssc-miR-101	liver	17892	86850.3	12622.6	25638.3	49678.4	25839.3	16070.3	20511.8	29107.9
ssc-miR-122	liver	12.7244	299400	80.7578	247.991	8.55164	171.672	2.75972	5.31145	43.0561
ssc-miR-1285	liver	106.996	2671.07	1091.26	87.319	795.055	162.448	181.71	138.272	351.222
ssc-miR-1343	liver	210.184	769.057	587.195	125.228	271.669	167.51	37.4287	173.972	343.965
ssc-miR-139-3p	liver	27.7707	122.359	63.8962	12.9101	25.9648	49.3867	4.13958	32.4782	34.8319
ssc-miR-139-5p	liver	110.711	349.229	182.223	40.2559	52.7351	101.586	20.5254	54.9431	66.7611
ssc-miR-148a-5p	liver	15.4179	119.583	44.3724	47.8846	21.565	115.423	7.58923	28.3858	65.7936
ssc-miR-192	liver	132.259	32479.1	33.4272	96.7081	23141.7	104.511	12.0738	23.9451	61.9234
ssc-miR-194a	liver	189.565	30885.6	100.43	109.736	26603.2	92.1361	13.3674	43.6236	55.1505
ssc-miR-194b-5p	liver	0.557272	110.46	0	1.52573	68.9089	12.5998	0.0862413	0.348292	0.483776
ssc-miR-214	liver	133.467	1781.64	1766.76	174.873	224.078	654.065	37.9462	776.256	172.708
ssc-miR-215	liver	2.32197	232.224	0.295816	1.99519	250.166	24.7496	0.0862413	2.08975	2.90266
ssc-miR-22-3p	liver	3421.37	6505.45	1980.19	1560.36	4317.4	2632.01	4580.88	958.848	3563.5
ssc-miR-22-5p	liver	114.705	325.431	107.529	71.9443	153.744	104.173	294.169	87.073	281.074
ssc-miR-30b-3p	liver	20.6191	23.7975	12.868	12.0885	20.4496	12.3748	8.62413	4.5278	7.25664
ssc-miR-328	liver	147.677	477.339	497.414	245.409	110.676	110.023	29.2358	131.132	114.655
ssc-miR-331-3p	liver	612.163	1199.59	833.461	261.018	263.366	319.158	569.451	225.867	409.275
ssc-miR-339	liver	434.3	2987.18	3158.13	1518.34	1022.97	1052.53	251.135	1048.62	1507.45
ssc-miR-339-5p	liver	553.557	4193.52	4555.86	1866.8	1501.74	1285.97	309.175	1362.17	1825.77
ssc-miR-3613	liver	38.8233	253.84	65.967	76.8736	33.6488	106.761	81.3255	32.1299	40.1534
ssc-miR-365-3p	liver	255.416	20539.4	3132.69	641.982	605.307	2260.99	2216.57	149.069	1445.52
ssc-miR-374b-5p	liver	362.134	833.707	586.899	348.102	193.775	417.369	124.101	196.524	451.847
ssc-miR-423-3p	liver	224.488	2545.94	1377.47	321.226	371.005	299.695	172.31	433.101	419.918
ssc-miR-504	liver	75.8818	274.068	29.4337	59.1516	6.0729	23.0621	5.51944	120.161	16.4484
ssc-miR-505	liver	40.9595	177.093	126.165	59.3863	138.561	44.7743	20.8704	64.347	102.077
ssc-miR-574	liver	88.9777	1420.32	954.006	292.12	63.4556	416.356	20.2667	200.355	89.9824
ssc-miR-874	liver	59.6281	1044.51	97.0276	57.7432	1079.99	87.7487	19.0593	327.046	549.57
ssc-miR-885-3p	liver	1.02166	291.123	0.591632	0.938914	0.247874	1.01248	20.008	0.609511	0
ssc-miR-885-5p	liver	0.557272	383.537	1.03536	2.22992	0.37181	3.37495	112.976	0.609511	0.483776
ssc-miR-92a	liver	1473.33	9577.31	8514.47	3498.98	1340	2480.47	595.237	2015.22	3501.57
novel_13_6098	lung	0.185757	0	0.147908	1.29101	0.185905	0.449993	0.68993	0.174146	0.483776
novel_13_6127	lung	4.55105	2.57807	7.3954	90.8399	81.6124	15.2998	3.27717	2.78634	2.90266
novel_13_6603	lung	31309.8	23245.8	26790.1	50953.2	41346.9	41799	27507.3	35408.1	31959.7
novel_15_10381	lung	0.185757	14.8735	0	97.0602	23.6719	5.84991	0	2.17683	76.4367
novel_16_11622	lung	0.65015	0	1.03536	1.29101	0.557716	0.899986	0	0.609511	0
novel_18_12830	lung	0.557272	0	0	2.81674	0.123937	0.112498	0	0.522438	3.38643
novel_18_12882	lung	0.835908	0	0	2.58201	0.123937	0.224997	0.517448	0	0
novel_18_13021	lung	4.17954	30.3418	13.9033	63.6114	3.16039	28.9121	5.17448	28.9082	37.7346
novel_2_13933	lung	0.185757	0.793251	0.887448	1.76046	0.0619684	0.337495	0.258724	0.087073	0.483776
novel_2_14502	lung	0	0	0.147908	1.40837	1.1774	0	0	0	0
novel_3_15797	lung	230.246	189.587	153.824	295.171	169.793	204.859	157.39	152.552	249.629
novel_5_19972	lung	10.2166	61.6753	31.8002	7796.27	3252.23	18.4497	0.68993	109.102	139.328
novel_5_19974	lung	2.87924	132.275	26.3276	7328.69	1264.4	12.8248	0.0862413	8.35901	20.3186
novel_GL892871.2_31162	lung	11418	13554.1	8982.6	20786.7	13781	18099.7	6719.49	8146.29	11840.9
[truncated: 331 more rows]

## Sheet: table.S7
Table S7.Go analysis for tissue-associated PCGs
[truncated: 9,472 more rows]

## Sheet: table.S8
Table S8. Differentially expressed genes during skeletal muscle development( D0 vs D30 )
[truncated: 1,516 more rows]

[truncated: 9 more sheets: table.S9, table.S10, table.S11, table.S12, table.S13, table.S14, table.S15, table.S16, table.S17]
